# Supplementary material for: Recombination mapping of the Brazilian stingless bee Frieseomelitta varia confirms high recombination rates in social hymenoptera
Source: BMC Genomics. 2021 Sep 18;22:673. doi: 10.1186/s12864-021-07987-3 (PMC8449902; doi:10.1186/s12864-021-07987-3)
Supplement: Supplementary file 3 — Additional file 3. File S1. R-codes, macros, and terminal command lines used in this study. [file 12864_2021_7987_MOESM3_ESM.txt]

File S1 (TXT): SNP markers variant and related statistics. Variant calling format (VCF) file that describes single nucleotide variation as well as genotype information of extracted 9514 markers.


##fileformat=VCFv4.2
##BBMapVersion=38.42
##ploidy=2
##rarity=0.15000
##minallelefraction=0.15000
##reads=1460601349
##pairedReads=0
##properlyPairedReads=0
##properPairRate=0.0000
##readLengthAvg=139.28
##totalQualityAvg=35.8721
##mapqAvg=43.83
##reference=frieseomelitta_varia_refv1.fa
##contig=<ID=tig_98945,length=7351>
##contig=<ID=tig_2763,length=295>
##contig=<ID=tig_53235,length=359>
##contig=<ID=tig_80711,length=301>
##contig=<ID=tig_29536,length=288>
##contig=<ID=tig_18883,length=481>
##contig=<ID=tig_56457,length=269>
##contig=<ID=tig_23900,length=253>
##contig=<ID=tig_5331,length=463>
##contig=<ID=tig_8317,length=309>
##contig=<ID=tig_18145,length=327>
##contig=<ID=tig_23625,length=377>
##contig=<ID=tig_31749,length=525>
##contig=<ID=tig_53917,length=258>
##contig=<ID=tig_45184,length=276>
##contig=<ID=tig_48928,length=362>
##contig=<ID=tig_82856,length=10876>
##contig=<ID=tig_28185,length=405>
##contig=<ID=tig_93611,length=8919>
##contig=<ID=tig_99700,length=15599>
##contig=<ID=tig_25961,length=476>
##contig=<ID=tig_50548,length=266>
##contig=<ID=tig_84853,length=7398>
##contig=<ID=tig_42512,length=359>
##contig=<ID=tig_46021,length=463>
##contig=<ID=tig_57789,length=378>
##contig=<ID=tig_82187,length=2752>
##contig=<ID=tig_47875,length=285>
##contig=<ID=tig_15644,length=400>
##contig=<ID=tig_92339,length=4937>
##contig=<ID=tig_11164,length=266>
##contig=<ID=tig_4806,length=2122>
##contig=<ID=tig_73289,length=260>
##contig=<ID=tig_87364,length=6704>
##contig=<ID=tig_21883,length=337>
##contig=<ID=tig_73610,length=557>
##contig=<ID=tig_13191,length=463>
##contig=<ID=tig_90858,length=1909>
##contig=<ID=tig_98654,length=21074>
##contig=<ID=tig_61102,length=952>
##contig=<ID=tig_34482,length=791>
##contig=<ID=tig_92085,length=9293>
##contig=<ID=tig_87376,length=4195>
##contig=<ID=tig_33508,length=260>
##contig=<ID=tig_2634,length=719>
##contig=<ID=tig_87650,length=4604>
##contig=<ID=tig_15105,length=789>
##contig=<ID=tig_99780,length=21662>
##contig=<ID=tig_82572,length=9744>
##contig=<ID=tig_95822,length=12350>
##contig=<ID=tig_70529,length=509>
##contig=<ID=tig_25167,length=293>
##contig=<ID=tig_41314,length=302>
##contig=<ID=tig_46801,length=1020>
##contig=<ID=tig_75498,length=321>
##contig=<ID=tig_83908,length=2019>
##contig=<ID=tig_40021,length=387>
##contig=<ID=tig_88649,length=2582>
##contig=<ID=tig_19810,length=308>
##contig=<ID=tig_20522,length=1568>
##contig=<ID=tig_81171,length=1945>
##contig=<ID=tig_82440,length=5635>
##contig=<ID=tig_100792,length=44479>
##contig=<ID=tig_81132,length=3125>
##contig=<ID=tig_49439,length=734>
##contig=<ID=tig_45970,length=289>
##contig=<ID=tig_89289,length=6246>
##contig=<ID=tig_68816,length=267>
##contig=<ID=tig_48911,length=397>
##contig=<ID=tig_46010,length=275>
##contig=<ID=tig_61969,length=300>
##contig=<ID=tig_71267,length=280>
##contig=<ID=tig_50244,length=313>
##contig=<ID=tig_68778,length=280>
##contig=<ID=tig_29396,length=365>
##contig=<ID=tig_39981,length=278>
##contig=<ID=tig_16343,length=571>
##contig=<ID=tig_47556,length=379>
##contig=<ID=tig_38478,length=269>
##contig=<ID=tig_45191,length=1645>
##contig=<ID=tig_21032,length=503>
##contig=<ID=tig_22734,length=430>
##contig=<ID=tig_54415,length=337>
##contig=<ID=tig_70670,length=301>
##contig=<ID=tig_75223,length=770>
##contig=<ID=tig_61918,length=780>
##contig=<ID=tig_67127,length=646>
##contig=<ID=tig_52099,length=832>
##contig=<ID=tig_49346,length=283>
##contig=<ID=tig_45975,length=303>
##contig=<ID=tig_89804,length=11633>
##contig=<ID=tig_31621,length=331>
##contig=<ID=tig_49295,length=291>
##contig=<ID=tig_8173,length=382>
##contig=<ID=tig_23997,length=306>
##contig=<ID=tig_62183,length=318>
##contig=<ID=tig_69656,length=277>
##contig=<ID=tig_5262,length=273>
##contig=<ID=tig_31788,length=537>
##contig=<ID=tig_42711,length=459>
##contig=<ID=tig_68473,length=258>
##contig=<ID=tig_42882,length=332>
##contig=<ID=tig_22204,length=255>
##contig=<ID=tig_84607,length=10481>
##contig=<ID=tig_28500,length=322>
##contig=<ID=tig_99978,length=4671>
##contig=<ID=tig_45727,length=371>
##contig=<ID=tig_11631,length=368>
##contig=<ID=tig_38220,length=281>
##contig=<ID=tig_31,length=250>
##contig=<ID=tig_25789,length=263>
##contig=<ID=tig_4128,length=431>
##contig=<ID=tig_96814,length=19332>
##contig=<ID=tig_81808,length=382>
##contig=<ID=tig_58685,length=282>
##contig=<ID=tig_16486,length=797>
##contig=<ID=tig_65956,length=256>
##contig=<ID=tig_91486,length=8795>
##contig=<ID=tig_87552,length=7000>
##contig=<ID=tig_6297,length=668>
##contig=<ID=tig_81150,length=1543>
##contig=<ID=tig_28105,length=254>
##contig=<ID=tig_91823,length=6980>
##contig=<ID=tig_42229,length=2068>
##contig=<ID=tig_86884,length=4489>
##contig=<ID=tig_67468,length=293>
##contig=<ID=tig_89414,length=7148>
##contig=<ID=tig_59211,length=1277>
##contig=<ID=tig_61140,length=287>
##contig=<ID=tig_81968,length=1046>
##contig=<ID=tig_6564,length=321>
##contig=<ID=tig_31878,length=964>
##contig=<ID=tig_53465,length=280>
##contig=<ID=tig_60225,length=250>
##contig=<ID=tig_8402,length=251>
##contig=<ID=tig_26307,length=271>
##contig=<ID=tig_40877,length=259>
##contig=<ID=tig_58391,length=360>
##contig=<ID=tig_54896,length=297>
##contig=<ID=tig_56231,length=759>
##contig=<ID=tig_94513,length=6833>
##contig=<ID=tig_98681,length=68004>
##contig=<ID=tig_96476,length=3725>
##contig=<ID=tig_24429,length=305>
##contig=<ID=tig_11784,length=282>
##contig=<ID=tig_69607,length=269>
##contig=<ID=tig_56846,length=816>
##contig=<ID=tig_7940,length=265>
##contig=<ID=tig_79857,length=835>
##contig=<ID=tig_21372,length=4484>
##contig=<ID=tig_6291,length=279>
##contig=<ID=tig_9897,length=252>
##contig=<ID=tig_83246,length=12875>
##contig=<ID=tig_90493,length=6567>
##contig=<ID=tig_36867,length=289>
##contig=<ID=tig_32253,length=297>
##contig=<ID=tig_92017,length=28640>
##contig=<ID=tig_32148,length=522>
##contig=<ID=tig_53514,length=259>
##contig=<ID=tig_77084,length=251>
##contig=<ID=tig_48272,length=1289>
##contig=<ID=tig_9298,length=417>
##contig=<ID=tig_6703,length=286>
##contig=<ID=tig_90007,length=3271>
##contig=<ID=tig_63796,length=278>
##contig=<ID=tig_119,length=259>
##contig=<ID=tig_62549,length=327>
##contig=<ID=tig_68606,length=301>
##contig=<ID=tig_19334,length=291>
##contig=<ID=tig_87705,length=2119>
##contig=<ID=tig_48932,length=343>
##contig=<ID=tig_48824,length=288>
##contig=<ID=tig_37104,length=724>
##contig=<ID=tig_23451,length=336>
##contig=<ID=tig_63660,length=259>
##contig=<ID=tig_48124,length=296>
##contig=<ID=tig_84368,length=2378>
##contig=<ID=tig_2749,length=261>
##contig=<ID=tig_11472,length=283>
##contig=<ID=tig_44267,length=346>
##contig=<ID=tig_100262,length=27371>
##contig=<ID=tig_36924,length=2436>
##contig=<ID=tig_18470,length=269>
##contig=<ID=tig_55102,length=310>
##contig=<ID=tig_102370,length=5515>
##contig=<ID=tig_99572,length=3420>
##contig=<ID=tig_48439,length=311>
##contig=<ID=tig_80639,length=1617>
##contig=<ID=tig_56657,length=384>
##contig=<ID=tig_28732,length=256>
##contig=<ID=tig_101950,length=31087>
##contig=<ID=tig_100012,length=39505>
##contig=<ID=tig_53998,length=260>
##contig=<ID=tig_85105,length=1969>
##contig=<ID=tig_25769,length=377>
##contig=<ID=tig_75913,length=308>
##contig=<ID=tig_38225,length=253>
##contig=<ID=tig_95264,length=2064>
##contig=<ID=tig_32900,length=1242>
##contig=<ID=tig_48506,length=291>
##contig=<ID=tig_78469,length=294>
##contig=<ID=tig_97680,length=6516>
##contig=<ID=tig_71609,length=292>
##contig=<ID=tig_64472,length=262>
##contig=<ID=tig_96001,length=16890>
##contig=<ID=tig_66004,length=263>
##contig=<ID=tig_40621,length=749>
##contig=<ID=tig_10076,length=1576>
##contig=<ID=tig_70574,length=668>
##contig=<ID=tig_24692,length=262>
##contig=<ID=tig_53312,length=429>
##contig=<ID=tig_86191,length=4163>
##contig=<ID=tig_84013,length=11261>
##contig=<ID=tig_85807,length=5452>
##contig=<ID=tig_22778,length=255>
##contig=<ID=tig_7406,length=257>
##contig=<ID=tig_42135,length=442>
##contig=<ID=tig_22723,length=502>
##contig=<ID=tig_92389,length=9815>
##contig=<ID=tig_66632,length=673>
##contig=<ID=tig_15253,length=467>
##contig=<ID=tig_19867,length=475>
##contig=<ID=tig_6841,length=291>
##contig=<ID=tig_26146,length=327>
##contig=<ID=tig_46028,length=509>
##contig=<ID=tig_79898,length=2722>
##contig=<ID=tig_9523,length=395>
##contig=<ID=tig_1600,length=274>
##contig=<ID=tig_103031,length=21305>
##contig=<ID=tig_41235,length=2241>
##contig=<ID=tig_32387,length=354>
##contig=<ID=tig_9316,length=307>
##contig=<ID=tig_54552,length=275>
##contig=<ID=tig_35862,length=268>
##contig=<ID=tig_37220,length=261>
##contig=<ID=tig_99417,length=10453>
##contig=<ID=tig_86640,length=4266>
##contig=<ID=tig_103522,length=14967>
##contig=<ID=tig_42484,length=315>
##contig=<ID=tig_80257,length=1083>
##contig=<ID=tig_100478,length=11405>
##contig=<ID=tig_49739,length=252>
##contig=<ID=tig_89768,length=2203>
##contig=<ID=tig_92971,length=8245>
##contig=<ID=tig_56962,length=310>
##contig=<ID=tig_4143,length=1185>
##contig=<ID=tig_74499,length=276>
##contig=<ID=tig_84395,length=2084>
##contig=<ID=tig_62683,length=330>
##contig=<ID=tig_34622,length=301>
##contig=<ID=tig_24675,length=316>
##contig=<ID=tig_63241,length=270>
##contig=<ID=tig_89644,length=15768>
##contig=<ID=tig_75586,length=265>
##contig=<ID=tig_56610,length=945>
##contig=<ID=tig_34994,length=265>
##contig=<ID=tig_97189,length=25422>
##contig=<ID=tig_89508,length=1802>
##contig=<ID=tig_42740,length=307>
##contig=<ID=tig_37372,length=277>
##contig=<ID=tig_32914,length=368>
##contig=<ID=tig_96018,length=12631>
##contig=<ID=tig_93573,length=9146>
##contig=<ID=tig_24047,length=291>
##contig=<ID=tig_5537,length=287>
##contig=<ID=tig_44752,length=304>
##contig=<ID=tig_71583,length=294>
##contig=<ID=tig_78855,length=1528>
##contig=<ID=tig_87975,length=6576>
##contig=<ID=tig_37552,length=339>
##contig=<ID=tig_18485,length=306>
##contig=<ID=tig_62032,length=844>
##contig=<ID=tig_27157,length=846>
##contig=<ID=tig_25666,length=413>
##contig=<ID=tig_10126,length=432>
##contig=<ID=tig_101024,length=16309>
##contig=<ID=tig_28671,length=281>
##contig=<ID=tig_7949,length=286>
##contig=<ID=tig_48927,length=374>
##contig=<ID=tig_54433,length=317>
##contig=<ID=tig_54461,length=772>
##contig=<ID=tig_864,length=253>
##contig=<ID=tig_26135,length=254>
##contig=<ID=tig_80132,length=1270>
##contig=<ID=tig_43001,length=313>
##contig=<ID=tig_4787,length=866>
##contig=<ID=tig_20944,length=317>
##contig=<ID=tig_31355,length=713>
##contig=<ID=tig_19288,length=923>
##contig=<ID=tig_96137,length=5437>
##contig=<ID=tig_75429,length=318>
##contig=<ID=tig_50273,length=368>
##contig=<ID=tig_49174,length=310>
##contig=<ID=tig_21186,length=590>
##contig=<ID=tig_32906,length=306>
##contig=<ID=tig_102096,length=17341>
##contig=<ID=tig_21461,length=266>
##contig=<ID=tig_79228,length=932>
##contig=<ID=tig_88317,length=6684>
##contig=<ID=tig_23963,length=254>
##contig=<ID=tig_58571,length=931>
##contig=<ID=tig_55516,length=335>
##contig=<ID=tig_34127,length=417>
##contig=<ID=tig_19499,length=339>
##contig=<ID=tig_87576,length=29500>
##contig=<ID=tig_90700,length=5620>
##contig=<ID=tig_683,length=253>
##contig=<ID=tig_83417,length=2490>
##contig=<ID=tig_92607,length=1997>
##contig=<ID=tig_48905,length=266>
##contig=<ID=tig_57913,length=287>
##contig=<ID=tig_25227,length=271>
##contig=<ID=tig_65116,length=286>
##contig=<ID=tig_10154,length=250>
##contig=<ID=tig_12129,length=284>
##contig=<ID=tig_71118,length=263>
##contig=<ID=tig_46002,length=286>
##contig=<ID=tig_60294,length=264>
##contig=<ID=tig_49697,length=374>
##contig=<ID=tig_17420,length=537>
##contig=<ID=tig_17825,length=545>
##contig=<ID=tig_66076,length=324>
##contig=<ID=tig_54225,length=258>
##contig=<ID=tig_1858,length=464>
##contig=<ID=tig_59322,length=348>
##contig=<ID=tig_8864,length=517>
##contig=<ID=tig_40585,length=252>
##contig=<ID=tig_15398,length=341>
##contig=<ID=tig_34048,length=316>
##contig=<ID=tig_15652,length=383>
##contig=<ID=tig_42394,length=2097>
##contig=<ID=tig_46532,length=335>
##contig=<ID=tig_61234,length=352>
##contig=<ID=tig_91017,length=1991>
##contig=<ID=tig_28014,length=252>
##contig=<ID=tig_48195,length=2511>
##contig=<ID=tig_86169,length=38566>
##contig=<ID=tig_52737,length=260>
##contig=<ID=tig_65543,length=255>
##contig=<ID=tig_8143,length=253>
##contig=<ID=tig_27239,length=827>
##contig=<ID=tig_12970,length=253>
##contig=<ID=tig_71744,length=434>
##contig=<ID=tig_85977,length=9911>
##contig=<ID=tig_103138,length=84314>
##contig=<ID=tig_9073,length=255>
##contig=<ID=tig_749,length=390>
##contig=<ID=tig_55099,length=277>
##contig=<ID=tig_38682,length=266>
##contig=<ID=tig_87666,length=8595>
##contig=<ID=tig_85868,length=3543>
##contig=<ID=tig_63604,length=254>
##contig=<ID=tig_94997,length=10334>
##contig=<ID=tig_63507,length=264>
##contig=<ID=tig_55251,length=412>
##contig=<ID=tig_73082,length=423>
##contig=<ID=tig_20240,length=278>
##contig=<ID=tig_82605,length=19931>
##contig=<ID=tig_4378,length=513>
##contig=<ID=tig_33517,length=278>
##contig=<ID=tig_21105,length=264>
##contig=<ID=tig_51679,length=846>
##contig=<ID=tig_12879,length=304>
##contig=<ID=tig_38744,length=373>
##contig=<ID=tig_33158,length=285>
##contig=<ID=tig_31288,length=251>
##contig=<ID=tig_18795,length=304>
##contig=<ID=tig_6600,length=452>
##contig=<ID=tig_52329,length=250>
##contig=<ID=tig_8236,length=312>
##contig=<ID=tig_70897,length=278>
##contig=<ID=tig_26228,length=392>
##contig=<ID=tig_4225,length=348>
##contig=<ID=tig_75544,length=271>
##contig=<ID=tig_8262,length=778>
##contig=<ID=tig_52361,length=362>
##contig=<ID=tig_3056,length=383>
##contig=<ID=tig_90000,length=11452>
##contig=<ID=tig_91480,length=1546>
##contig=<ID=tig_46732,length=283>
##contig=<ID=tig_20646,length=286>
##contig=<ID=tig_103443,length=28201>
##contig=<ID=tig_19484,length=284>
##contig=<ID=tig_45641,length=697>
##contig=<ID=tig_51339,length=830>
##contig=<ID=tig_36573,length=309>
##contig=<ID=tig_17888,length=316>
##contig=<ID=tig_82882,length=1544>
##contig=<ID=tig_379,length=250>
##contig=<ID=tig_71516,length=311>
##contig=<ID=tig_67143,length=348>
##contig=<ID=tig_83220,length=2208>
##contig=<ID=tig_44438,length=308>
##contig=<ID=tig_103312,length=18675>
##contig=<ID=tig_28992,length=293>
##contig=<ID=tig_60934,length=296>
##contig=<ID=tig_5201,length=405>
##contig=<ID=tig_70678,length=294>
##contig=<ID=tig_86480,length=2025>
##contig=<ID=tig_29582,length=3365>
##contig=<ID=tig_53793,length=262>
##contig=<ID=tig_37091,length=273>
##contig=<ID=tig_23892,length=540>
##contig=<ID=tig_44574,length=361>
##contig=<ID=tig_78935,length=1519>
##contig=<ID=tig_25982,length=397>
##contig=<ID=tig_89876,length=11733>
##contig=<ID=tig_64745,length=272>
##contig=<ID=tig_88101,length=1919>
##contig=<ID=tig_33726,length=347>
##contig=<ID=tig_66540,length=309>
##contig=<ID=tig_24833,length=262>
##contig=<ID=tig_65223,length=307>
##contig=<ID=tig_76884,length=305>
##contig=<ID=tig_90686,length=6065>
##contig=<ID=tig_14190,length=359>
##contig=<ID=tig_44542,length=285>
##contig=<ID=tig_5210,length=994>
##contig=<ID=tig_95643,length=5993>
##contig=<ID=tig_70968,length=292>
##contig=<ID=tig_61455,length=338>
##contig=<ID=tig_89991,length=22299>
##contig=<ID=tig_39633,length=289>
##contig=<ID=tig_42152,length=251>
##contig=<ID=tig_61027,length=641>
##contig=<ID=tig_89039,length=2452>
##contig=<ID=tig_21514,length=630>
##contig=<ID=tig_22527,length=423>
##contig=<ID=tig_47202,length=255>
##contig=<ID=tig_75856,length=316>
##contig=<ID=tig_97520,length=8718>
##contig=<ID=tig_43098,length=264>
##contig=<ID=tig_1865,length=451>
##contig=<ID=tig_13465,length=294>
##contig=<ID=tig_97755,length=4367>
##contig=<ID=tig_4669,length=253>
##contig=<ID=tig_23314,length=383>
##contig=<ID=tig_17109,length=354>
##contig=<ID=tig_77180,length=368>
##contig=<ID=tig_97993,length=18266>
##contig=<ID=tig_48868,length=252>
##contig=<ID=tig_65491,length=266>
##contig=<ID=tig_60544,length=257>
##contig=<ID=tig_1506,length=425>
##contig=<ID=tig_70083,length=371>
##contig=<ID=tig_95219,length=4253>
##contig=<ID=tig_102735,length=19704>
##contig=<ID=tig_29758,length=304>
##contig=<ID=tig_14742,length=273>
##contig=<ID=tig_32833,length=476>
##contig=<ID=tig_50927,length=758>
##contig=<ID=tig_48119,length=363>
##contig=<ID=tig_86996,length=20670>
##contig=<ID=tig_11352,length=433>
##contig=<ID=tig_29159,length=417>
##contig=<ID=tig_92481,length=8108>
##contig=<ID=tig_82333,length=9418>
##contig=<ID=tig_36299,length=263>
##contig=<ID=tig_12601,length=265>
##contig=<ID=tig_12440,length=252>
##contig=<ID=tig_44029,length=809>
##contig=<ID=tig_16633,length=814>
##contig=<ID=tig_95310,length=5658>
##contig=<ID=tig_7340,length=253>
##contig=<ID=tig_59606,length=309>
##contig=<ID=tig_71722,length=513>
##contig=<ID=tig_60763,length=258>
##contig=<ID=tig_83499,length=2093>
##contig=<ID=tig_23042,length=282>
##contig=<ID=tig_75531,length=336>
##contig=<ID=tig_19583,length=516>
##contig=<ID=tig_10184,length=363>
##contig=<ID=tig_98838,length=9158>
##contig=<ID=tig_95846,length=10420>
##contig=<ID=tig_82698,length=3596>
##contig=<ID=tig_84086,length=1743>
##contig=<ID=tig_94968,length=7638>
##contig=<ID=tig_28007,length=368>
##contig=<ID=tig_26556,length=308>
##contig=<ID=tig_31763,length=292>
##contig=<ID=tig_99510,length=11566>
##contig=<ID=tig_77131,length=331>
##contig=<ID=tig_88878,length=1654>
##contig=<ID=tig_50322,length=359>
##contig=<ID=tig_43242,length=296>
##contig=<ID=tig_8604,length=687>
##contig=<ID=tig_94066,length=2209>
##contig=<ID=tig_57441,length=312>
##contig=<ID=tig_96469,length=8238>
##contig=<ID=tig_23014,length=331>
##contig=<ID=tig_99353,length=13570>
##contig=<ID=tig_70554,length=322>
##contig=<ID=tig_62076,length=365>
##contig=<ID=tig_99529,length=7228>
##contig=<ID=tig_9428,length=302>
##contig=<ID=tig_13934,length=279>
##contig=<ID=tig_30667,length=562>
##contig=<ID=tig_53234,length=328>
##contig=<ID=tig_75044,length=403>
##contig=<ID=tig_62423,length=263>
##contig=<ID=tig_66297,length=578>
##contig=<ID=tig_45314,length=288>
##contig=<ID=tig_97202,length=24347>
##contig=<ID=tig_75980,length=318>
##contig=<ID=tig_85673,length=2751>
##contig=<ID=tig_22818,length=303>
##contig=<ID=tig_101255,length=3574>
##contig=<ID=tig_51941,length=343>
##contig=<ID=tig_84718,length=8741>
##contig=<ID=tig_98293,length=6393>
##contig=<ID=tig_30931,length=514>
##contig=<ID=tig_40369,length=280>
##contig=<ID=tig_33317,length=731>
##contig=<ID=tig_89410,length=4127>
##contig=<ID=tig_20987,length=284>
##contig=<ID=tig_29066,length=300>
##contig=<ID=tig_54965,length=402>
##contig=<ID=tig_28770,length=366>
##contig=<ID=tig_97822,length=10091>
##contig=<ID=tig_25811,length=468>
##contig=<ID=tig_39283,length=294>
##contig=<ID=tig_24825,length=252>
##contig=<ID=tig_79728,length=3999>
##contig=<ID=tig_26858,length=511>
##contig=<ID=tig_28341,length=270>
##contig=<ID=tig_30359,length=806>
##contig=<ID=tig_64482,length=351>
##contig=<ID=tig_18092,length=391>
##contig=<ID=tig_18780,length=823>
##contig=<ID=tig_51862,length=394>
##contig=<ID=tig_3409,length=402>
##contig=<ID=tig_77768,length=256>
##contig=<ID=tig_40424,length=1915>
##contig=<ID=tig_18335,length=472>
##contig=<ID=tig_97327,length=14088>
##contig=<ID=tig_20261,length=549>
##contig=<ID=tig_23592,length=306>
##contig=<ID=tig_76683,length=258>
##contig=<ID=tig_100973,length=31260>
##contig=<ID=tig_1768,length=593>
##contig=<ID=tig_93500,length=4662>
##contig=<ID=tig_78724,length=12606>
##contig=<ID=tig_81402,length=901>
##contig=<ID=tig_64282,length=365>
##contig=<ID=tig_84147,length=4079>
##contig=<ID=tig_59627,length=317>
##contig=<ID=tig_52179,length=372>
##contig=<ID=tig_42461,length=729>
##contig=<ID=tig_31953,length=515>
##contig=<ID=tig_68429,length=484>
##contig=<ID=tig_69091,length=256>
##contig=<ID=tig_12622,length=919>
##contig=<ID=tig_12475,length=457>
##contig=<ID=tig_13876,length=389>
##contig=<ID=tig_35072,length=409>
##contig=<ID=tig_93165,length=21306>
##contig=<ID=tig_6,length=264>
##contig=<ID=tig_85430,length=7804>
##contig=<ID=tig_78307,length=306>
##contig=<ID=tig_16566,length=286>
##contig=<ID=tig_4518,length=348>
##contig=<ID=tig_97003,length=12735>
##contig=<ID=tig_33204,length=295>
##contig=<ID=tig_83189,length=2600>
##contig=<ID=tig_44775,length=308>
##contig=<ID=tig_22216,length=331>
##contig=<ID=tig_85422,length=4655>
##contig=<ID=tig_50330,length=325>
##contig=<ID=tig_96714,length=3681>
##contig=<ID=tig_18801,length=388>
##contig=<ID=tig_23137,length=472>
##contig=<ID=tig_5584,length=297>
##contig=<ID=tig_49681,length=436>
##contig=<ID=tig_87986,length=1532>
##contig=<ID=tig_100011,length=6997>
##contig=<ID=tig_76721,length=6791>
##contig=<ID=tig_44013,length=591>
##contig=<ID=tig_74320,length=294>
##contig=<ID=tig_21155,length=286>
##contig=<ID=tig_57753,length=340>
##contig=<ID=tig_35986,length=292>
##contig=<ID=tig_61669,length=377>
##contig=<ID=tig_76810,length=331>
##contig=<ID=tig_59988,length=664>
##contig=<ID=tig_49799,length=328>
##contig=<ID=tig_80378,length=875>
##contig=<ID=tig_19299,length=449>
##contig=<ID=tig_44376,length=449>
##contig=<ID=tig_41862,length=290>
##contig=<ID=tig_85389,length=3000>
##contig=<ID=tig_102320,length=4600>
##contig=<ID=tig_101505,length=100717>
##contig=<ID=tig_89244,length=1692>
##contig=<ID=tig_78135,length=293>
##contig=<ID=tig_31036,length=3039>
##contig=<ID=tig_97159,length=9276>
##contig=<ID=tig_38854,length=512>
##contig=<ID=tig_92568,length=14917>
##contig=<ID=tig_60279,length=420>
##contig=<ID=tig_66043,length=399>
##contig=<ID=tig_9916,length=260>
##contig=<ID=tig_12986,length=400>
##contig=<ID=tig_95460,length=39040>
##contig=<ID=tig_78869,length=954>
##contig=<ID=tig_53025,length=289>
##contig=<ID=tig_12292,length=692>
##contig=<ID=tig_25377,length=267>
##contig=<ID=tig_99937,length=12690>
##contig=<ID=tig_43571,length=489>
##contig=<ID=tig_32706,length=281>
##contig=<ID=tig_67137,length=314>
##contig=<ID=tig_6828,length=271>
##contig=<ID=tig_49848,length=374>
##contig=<ID=tig_64573,length=260>
##contig=<ID=tig_23210,length=268>
##contig=<ID=tig_70452,length=323>
##contig=<ID=tig_87857,length=3026>
##contig=<ID=tig_31595,length=548>
##contig=<ID=tig_33117,length=258>
##contig=<ID=tig_77503,length=259>
##contig=<ID=tig_28117,length=344>
##contig=<ID=tig_29377,length=301>
##contig=<ID=tig_25979,length=252>
##contig=<ID=tig_10542,length=290>
##contig=<ID=tig_67105,length=258>
##contig=<ID=tig_20551,length=422>
##contig=<ID=tig_21769,length=338>
##contig=<ID=tig_102752,length=38012>
##contig=<ID=tig_13237,length=563>
##contig=<ID=tig_98854,length=7465>
##contig=<ID=tig_66746,length=535>
##contig=<ID=tig_87221,length=3112>
##contig=<ID=tig_3004,length=257>
##contig=<ID=tig_71932,length=700>
##contig=<ID=tig_69581,length=251>
##contig=<ID=tig_83960,length=4743>
##contig=<ID=tig_88542,length=90447>
##contig=<ID=tig_13108,length=2012>
##contig=<ID=tig_3075,length=309>
##contig=<ID=tig_97596,length=53092>
##contig=<ID=tig_8321,length=537>
##contig=<ID=tig_37187,length=350>
##contig=<ID=tig_44757,length=568>
##contig=<ID=tig_67495,length=437>
##contig=<ID=tig_1501,length=253>
##contig=<ID=tig_44533,length=305>
##contig=<ID=tig_59753,length=287>
##contig=<ID=tig_76326,length=308>
##contig=<ID=tig_81153,length=309>
##contig=<ID=tig_52916,length=262>
##contig=<ID=tig_47753,length=271>
##contig=<ID=tig_35805,length=279>
##contig=<ID=tig_49351,length=255>
##contig=<ID=tig_8956,length=350>
##contig=<ID=tig_58233,length=722>
##contig=<ID=tig_5024,length=380>
##contig=<ID=tig_65928,length=617>
##contig=<ID=tig_18503,length=499>
##contig=<ID=tig_27701,length=296>
##contig=<ID=tig_81567,length=3573>
##contig=<ID=tig_30319,length=305>
##contig=<ID=tig_59033,length=369>
##contig=<ID=tig_73751,length=451>
##contig=<ID=tig_8796,length=358>
##contig=<ID=tig_32645,length=8423>
##contig=<ID=tig_48154,length=283>
##contig=<ID=tig_101177,length=12104>
##contig=<ID=tig_31658,length=305>
##contig=<ID=tig_72554,length=325>
##contig=<ID=tig_67464,length=498>
##contig=<ID=tig_13831,length=314>
##contig=<ID=tig_85050,length=12320>
##contig=<ID=tig_37666,length=998>
##contig=<ID=tig_6681,length=355>
##contig=<ID=tig_73011,length=258>
##contig=<ID=tig_48926,length=353>
##contig=<ID=tig_32099,length=251>
##contig=<ID=tig_5004,length=552>
##contig=<ID=tig_54794,length=292>
##contig=<ID=tig_46511,length=765>
##contig=<ID=tig_40731,length=277>
##contig=<ID=tig_84472,length=5663>
##contig=<ID=tig_4055,length=590>
##contig=<ID=tig_38840,length=284>
##contig=<ID=tig_45303,length=354>
##contig=<ID=tig_46238,length=299>
##contig=<ID=tig_103251,length=19648>
##contig=<ID=tig_37144,length=250>
##contig=<ID=tig_61808,length=266>
##contig=<ID=tig_14331,length=367>
##contig=<ID=tig_23638,length=925>
##contig=<ID=tig_43538,length=3930>
##contig=<ID=tig_62411,length=251>
##contig=<ID=tig_77804,length=867>
##contig=<ID=tig_62690,length=3333>
##contig=<ID=tig_50672,length=321>
##contig=<ID=tig_7880,length=808>
##contig=<ID=tig_52368,length=361>
##contig=<ID=tig_89831,length=11830>
##contig=<ID=tig_17865,length=1059>
##contig=<ID=tig_49917,length=313>
##contig=<ID=tig_6250,length=251>
##contig=<ID=tig_6694,length=2063>
##contig=<ID=tig_35189,length=253>
##contig=<ID=tig_67130,length=264>
##contig=<ID=tig_28039,length=518>
##contig=<ID=tig_3593,length=276>
##contig=<ID=tig_90494,length=5799>
##contig=<ID=tig_91507,length=1845>
##contig=<ID=tig_60624,length=317>
##contig=<ID=tig_70245,length=270>
##contig=<ID=tig_34723,length=266>
##contig=<ID=tig_54848,length=255>
##contig=<ID=tig_54494,length=639>
##contig=<ID=tig_43178,length=270>
##contig=<ID=tig_3892,length=372>
##contig=<ID=tig_63014,length=659>
##contig=<ID=tig_55461,length=384>
##contig=<ID=tig_28431,length=265>
##contig=<ID=tig_18352,length=277>
##contig=<ID=tig_98650,length=13798>
##contig=<ID=tig_102355,length=40582>
##contig=<ID=tig_90509,length=8906>
##contig=<ID=tig_75288,length=424>
##contig=<ID=tig_70978,length=396>
##contig=<ID=tig_26335,length=259>
##contig=<ID=tig_32186,length=303>
##contig=<ID=tig_31070,length=504>
##contig=<ID=tig_42168,length=351>
##contig=<ID=tig_103383,length=9796>
##contig=<ID=tig_86939,length=1658>
##contig=<ID=tig_49241,length=316>
##contig=<ID=tig_22141,length=335>
##contig=<ID=tig_11214,length=293>
##contig=<ID=tig_82156,length=334>
##contig=<ID=tig_71881,length=420>
##contig=<ID=tig_81546,length=2134>
##contig=<ID=tig_55268,length=399>
##contig=<ID=tig_75184,length=255>
##contig=<ID=tig_82172,length=283>
##contig=<ID=tig_86604,length=2112>
##contig=<ID=tig_1042,length=256>
##contig=<ID=tig_48253,length=253>
##contig=<ID=tig_48549,length=291>
##contig=<ID=tig_61067,length=431>
##contig=<ID=tig_60038,length=261>
##contig=<ID=tig_49008,length=475>
##contig=<ID=tig_90625,length=6982>
##contig=<ID=tig_65719,length=269>
##contig=<ID=tig_90021,length=5588>
##contig=<ID=tig_72375,length=573>
##contig=<ID=tig_7278,length=372>
##contig=<ID=tig_71487,length=324>
##contig=<ID=tig_98703,length=21076>
##contig=<ID=tig_83645,length=6095>
##contig=<ID=tig_924,length=668>
##contig=<ID=tig_2526,length=276>
##contig=<ID=tig_13736,length=252>
##contig=<ID=tig_92796,length=10505>
##contig=<ID=tig_56132,length=377>
##contig=<ID=tig_93797,length=8615>
##contig=<ID=tig_62874,length=309>
##contig=<ID=tig_32986,length=270>
##contig=<ID=tig_82174,length=489>
##contig=<ID=tig_95649,length=2856>
##contig=<ID=tig_36203,length=316>
##contig=<ID=tig_94744,length=1862>
##contig=<ID=tig_72862,length=368>
##contig=<ID=tig_61877,length=300>
##contig=<ID=tig_47819,length=284>
##contig=<ID=tig_3210,length=354>
##contig=<ID=tig_87100,length=8605>
##contig=<ID=tig_62839,length=331>
##contig=<ID=tig_87675,length=8920>
##contig=<ID=tig_29847,length=264>
##contig=<ID=tig_5422,length=743>
##contig=<ID=tig_25729,length=401>
##contig=<ID=tig_93234,length=4622>
##contig=<ID=tig_10949,length=362>
##contig=<ID=tig_79453,length=644>
##contig=<ID=tig_42967,length=299>
##contig=<ID=tig_8899,length=607>
##contig=<ID=tig_5107,length=343>
##contig=<ID=tig_78547,length=424>
##contig=<ID=tig_94377,length=1840>
##contig=<ID=tig_32133,length=300>
##contig=<ID=tig_58904,length=323>
##contig=<ID=tig_34568,length=265>
##contig=<ID=tig_38201,length=452>
##contig=<ID=tig_20739,length=322>
##contig=<ID=tig_65221,length=581>
##contig=<ID=tig_71944,length=428>
##contig=<ID=tig_64404,length=257>
##contig=<ID=tig_54709,length=328>
##contig=<ID=tig_39204,length=303>
##contig=<ID=tig_82148,length=348>
##contig=<ID=tig_19601,length=292>
##contig=<ID=tig_101596,length=7665>
##contig=<ID=tig_22292,length=1765>
##contig=<ID=tig_65854,length=270>
##contig=<ID=tig_50353,length=476>
##contig=<ID=tig_21235,length=388>
##contig=<ID=tig_54910,length=639>
##contig=<ID=tig_100123,length=6553>
##contig=<ID=tig_47059,length=275>
##contig=<ID=tig_80572,length=286>
##contig=<ID=tig_343,length=327>
##contig=<ID=tig_56577,length=283>
##contig=<ID=tig_51158,length=294>
##contig=<ID=tig_68512,length=663>
##contig=<ID=tig_101047,length=21342>
##contig=<ID=tig_72456,length=284>
##contig=<ID=tig_93406,length=3723>
##contig=<ID=tig_36985,length=436>
##contig=<ID=tig_7395,length=3148>
##contig=<ID=tig_68704,length=251>
##contig=<ID=tig_15839,length=266>
##contig=<ID=tig_97092,length=18489>
##contig=<ID=tig_59169,length=275>
##contig=<ID=tig_6037,length=357>
##contig=<ID=tig_1333,length=260>
##contig=<ID=tig_93720,length=3166>
##contig=<ID=tig_26821,length=594>
##contig=<ID=tig_64648,length=258>
##contig=<ID=tig_10860,length=278>
##contig=<ID=tig_62331,length=257>
##contig=<ID=tig_99982,length=10207>
##contig=<ID=tig_67200,length=378>
##contig=<ID=tig_97866,length=6781>
##contig=<ID=tig_103376,length=15166>
##contig=<ID=tig_74372,length=842>
##contig=<ID=tig_31034,length=291>
##contig=<ID=tig_15730,length=367>
##contig=<ID=tig_2635,length=574>
##contig=<ID=tig_62116,length=267>
##contig=<ID=tig_15993,length=335>
##contig=<ID=tig_77743,length=296>
##contig=<ID=tig_6944,length=346>
##contig=<ID=tig_41664,length=300>
##contig=<ID=tig_68051,length=458>
##contig=<ID=tig_33019,length=444>
##contig=<ID=tig_28242,length=260>
##contig=<ID=tig_98061,length=4011>
##contig=<ID=tig_22314,length=331>
##contig=<ID=tig_38132,length=266>
##contig=<ID=tig_90148,length=6172>
##contig=<ID=tig_69961,length=342>
##contig=<ID=tig_55828,length=298>
##contig=<ID=tig_8184,length=7591>
##contig=<ID=tig_99931,length=22538>
##contig=<ID=tig_22138,length=502>
##contig=<ID=tig_56720,length=684>
##contig=<ID=tig_50512,length=310>
##contig=<ID=tig_96881,length=10508>
##contig=<ID=tig_68801,length=648>
##contig=<ID=tig_57345,length=451>
##contig=<ID=tig_59458,length=284>
##contig=<ID=tig_36664,length=298>
##contig=<ID=tig_7159,length=330>
##contig=<ID=tig_103358,length=31651>
##contig=<ID=tig_75015,length=296>
##contig=<ID=tig_6967,length=4502>
##contig=<ID=tig_37702,length=398>
##contig=<ID=tig_43218,length=1374>
##contig=<ID=tig_10702,length=315>
##contig=<ID=tig_54550,length=319>
##contig=<ID=tig_55722,length=395>
##contig=<ID=tig_62927,length=588>
##contig=<ID=tig_84233,length=5424>
##contig=<ID=tig_47421,length=430>
##contig=<ID=tig_74467,length=409>
##contig=<ID=tig_12849,length=621>
##contig=<ID=tig_16030,length=590>
##contig=<ID=tig_14642,length=538>
##contig=<ID=tig_18840,length=331>
##contig=<ID=tig_59915,length=952>
##contig=<ID=tig_1433,length=328>
##contig=<ID=tig_61311,length=2285>
##contig=<ID=tig_11471,length=308>
##contig=<ID=tig_74369,length=309>
##contig=<ID=tig_7238,length=497>
##contig=<ID=tig_73500,length=278>
##contig=<ID=tig_10618,length=290>
##contig=<ID=tig_23741,length=264>
##contig=<ID=tig_62043,length=398>
##contig=<ID=tig_6855,length=520>
##contig=<ID=tig_46936,length=306>
##contig=<ID=tig_28940,length=380>
##contig=<ID=tig_90030,length=4620>
##contig=<ID=tig_5413,length=387>
##contig=<ID=tig_97049,length=24738>
##contig=<ID=tig_92950,length=5251>
##contig=<ID=tig_22767,length=281>
##contig=<ID=tig_23102,length=332>
##contig=<ID=tig_38785,length=259>
##contig=<ID=tig_35316,length=645>
##contig=<ID=tig_75943,length=365>
##contig=<ID=tig_76746,length=381>
##contig=<ID=tig_66111,length=453>
##contig=<ID=tig_39779,length=292>
##contig=<ID=tig_77684,length=1085>
##contig=<ID=tig_59873,length=373>
##contig=<ID=tig_78654,length=881>
##contig=<ID=tig_59269,length=828>
##contig=<ID=tig_91959,length=4835>
##contig=<ID=tig_55024,length=349>
##contig=<ID=tig_84329,length=1320>
##contig=<ID=tig_114,length=440>
##contig=<ID=tig_67774,length=280>
##contig=<ID=tig_26039,length=382>
##contig=<ID=tig_102263,length=4734>
##contig=<ID=tig_81770,length=477>
##contig=<ID=tig_43285,length=372>
##contig=<ID=tig_37553,length=266>
##contig=<ID=tig_23856,length=311>
##contig=<ID=tig_71358,length=1070>
##contig=<ID=tig_46942,length=987>
##contig=<ID=tig_91036,length=10667>
##contig=<ID=tig_86201,length=1836>
##contig=<ID=tig_76324,length=846>
##contig=<ID=tig_77744,length=381>
##contig=<ID=tig_47617,length=442>
##contig=<ID=tig_4925,length=250>
##contig=<ID=tig_59896,length=270>
##contig=<ID=tig_27381,length=752>
##contig=<ID=tig_7529,length=284>
##contig=<ID=tig_37319,length=467>
##contig=<ID=tig_58221,length=360>
##contig=<ID=tig_42086,length=435>
##contig=<ID=tig_26210,length=628>
##contig=<ID=tig_76102,length=3918>
##contig=<ID=tig_49532,length=1185>
##contig=<ID=tig_57806,length=364>
##contig=<ID=tig_65710,length=888>
##contig=<ID=tig_26274,length=896>
##contig=<ID=tig_72528,length=291>
##contig=<ID=tig_29740,length=520>
##contig=<ID=tig_96590,length=3246>
##contig=<ID=tig_58679,length=786>
##contig=<ID=tig_39457,length=618>
##contig=<ID=tig_83856,length=4355>
##contig=<ID=tig_36507,length=276>
##contig=<ID=tig_7023,length=569>
##contig=<ID=tig_70572,length=314>
##contig=<ID=tig_90765,length=8149>
##contig=<ID=tig_56000,length=287>
##contig=<ID=tig_85689,length=14488>
##contig=<ID=tig_84898,length=3879>
##contig=<ID=tig_45832,length=275>
##contig=<ID=tig_38887,length=745>
##contig=<ID=tig_88833,length=4728>
##contig=<ID=tig_15790,length=390>
##contig=<ID=tig_84184,length=15450>
##contig=<ID=tig_68326,length=316>
##contig=<ID=tig_2527,length=419>
##contig=<ID=tig_8580,length=536>
##contig=<ID=tig_98466,length=11039>
##contig=<ID=tig_41130,length=320>
##contig=<ID=tig_100355,length=24798>
##contig=<ID=tig_49602,length=599>
##contig=<ID=tig_41678,length=804>
##contig=<ID=tig_59989,length=297>
##contig=<ID=tig_32118,length=270>
##contig=<ID=tig_77817,length=438>
##contig=<ID=tig_75207,length=558>
##contig=<ID=tig_72948,length=462>
##contig=<ID=tig_25720,length=872>
##contig=<ID=tig_61772,length=275>
##contig=<ID=tig_52116,length=268>
##contig=<ID=tig_28528,length=393>
##contig=<ID=tig_46870,length=343>
##contig=<ID=tig_44465,length=250>
##contig=<ID=tig_2319,length=257>
##contig=<ID=tig_86319,length=4432>
##contig=<ID=tig_99203,length=7977>
##contig=<ID=tig_95856,length=10190>
##contig=<ID=tig_11671,length=467>
##contig=<ID=tig_65605,length=2021>
##contig=<ID=tig_16027,length=582>
##contig=<ID=tig_60398,length=263>
##contig=<ID=tig_20552,length=304>
##contig=<ID=tig_86291,length=3357>
##contig=<ID=tig_25865,length=569>
##contig=<ID=tig_80923,length=11006>
##contig=<ID=tig_19350,length=384>
##contig=<ID=tig_43628,length=408>
##contig=<ID=tig_35298,length=266>
##contig=<ID=tig_97093,length=9765>
##contig=<ID=tig_22156,length=409>
##contig=<ID=tig_17787,length=927>
##contig=<ID=tig_77805,length=311>
##contig=<ID=tig_64655,length=271>
##contig=<ID=tig_23665,length=250>
##contig=<ID=tig_64309,length=303>
##contig=<ID=tig_16806,length=411>
##contig=<ID=tig_85614,length=3423>
##contig=<ID=tig_29463,length=327>
##contig=<ID=tig_44224,length=268>
##contig=<ID=tig_27623,length=646>
##contig=<ID=tig_5666,length=342>
##contig=<ID=tig_90702,length=6749>
##contig=<ID=tig_45581,length=322>
##contig=<ID=tig_18677,length=266>
##contig=<ID=tig_70774,length=307>
##contig=<ID=tig_100836,length=5654>
##contig=<ID=tig_6201,length=433>
##contig=<ID=tig_8978,length=912>
##contig=<ID=tig_100226,length=22628>
##contig=<ID=tig_90451,length=6394>
##contig=<ID=tig_23916,length=308>
##contig=<ID=tig_88599,length=9447>
##contig=<ID=tig_89257,length=1723>
##contig=<ID=tig_22244,length=356>
##contig=<ID=tig_48686,length=283>
##contig=<ID=tig_53007,length=439>
##contig=<ID=tig_102493,length=9443>
##contig=<ID=tig_39509,length=262>
##contig=<ID=tig_4969,length=1150>
##contig=<ID=tig_53586,length=288>
##contig=<ID=tig_40115,length=258>
##contig=<ID=tig_103107,length=12190>
##contig=<ID=tig_58993,length=399>
##contig=<ID=tig_20163,length=521>
##contig=<ID=tig_65837,length=388>
##contig=<ID=tig_88341,length=6799>
##contig=<ID=tig_103119,length=32070>
##contig=<ID=tig_16798,length=271>
##contig=<ID=tig_25498,length=303>
##contig=<ID=tig_73121,length=273>
##contig=<ID=tig_87923,length=3254>
##contig=<ID=tig_102035,length=8380>
##contig=<ID=tig_19862,length=592>
##contig=<ID=tig_59015,length=253>
##contig=<ID=tig_96086,length=11390>
##contig=<ID=tig_86088,length=5067>
##contig=<ID=tig_42892,length=456>
##contig=<ID=tig_24438,length=265>
##contig=<ID=tig_70624,length=336>
##contig=<ID=tig_55324,length=331>
##contig=<ID=tig_31978,length=341>
##contig=<ID=tig_75058,length=318>
##contig=<ID=tig_46221,length=333>
##contig=<ID=tig_43913,length=891>
##contig=<ID=tig_75220,length=371>
##contig=<ID=tig_9766,length=9169>
##contig=<ID=tig_36981,length=325>
##contig=<ID=tig_44428,length=272>
##contig=<ID=tig_20027,length=278>
##contig=<ID=tig_20813,length=259>
##contig=<ID=tig_40205,length=255>
##contig=<ID=tig_90859,length=1940>
##contig=<ID=tig_54234,length=330>
##contig=<ID=tig_101910,length=72927>
##contig=<ID=tig_31456,length=344>
##contig=<ID=tig_24029,length=277>
##contig=<ID=tig_33562,length=261>
##contig=<ID=tig_64862,length=283>
##contig=<ID=tig_8466,length=325>
##contig=<ID=tig_100350,length=3915>
##contig=<ID=tig_62795,length=299>
##contig=<ID=tig_31614,length=331>
##contig=<ID=tig_99876,length=24994>
##contig=<ID=tig_60963,length=391>
##contig=<ID=tig_63317,length=295>
##contig=<ID=tig_19666,length=443>
##contig=<ID=tig_40328,length=376>
##contig=<ID=tig_53880,length=703>
##contig=<ID=tig_15546,length=300>
##contig=<ID=tig_52453,length=262>
##contig=<ID=tig_55430,length=320>
##contig=<ID=tig_33676,length=294>
##contig=<ID=tig_45186,length=339>
##contig=<ID=tig_45262,length=711>
##contig=<ID=tig_50687,length=259>
##contig=<ID=tig_62792,length=277>
##contig=<ID=tig_67578,length=255>
##contig=<ID=tig_80932,length=2021>
##contig=<ID=tig_79481,length=2610>
##contig=<ID=tig_69216,length=399>
##contig=<ID=tig_9416,length=251>
##contig=<ID=tig_36475,length=253>
##contig=<ID=tig_41317,length=354>
##contig=<ID=tig_76928,length=285>
##contig=<ID=tig_12389,length=256>
##contig=<ID=tig_47793,length=285>
##contig=<ID=tig_82398,length=5710>
##contig=<ID=tig_65588,length=271>
##contig=<ID=tig_9432,length=608>
##contig=<ID=tig_12891,length=324>
##contig=<ID=tig_70279,length=400>
##contig=<ID=tig_95983,length=12120>
##contig=<ID=tig_67962,length=360>
##contig=<ID=tig_47688,length=3183>
##contig=<ID=tig_6576,length=423>
##contig=<ID=tig_94537,length=3731>
##contig=<ID=tig_37285,length=425>
##contig=<ID=tig_82427,length=3693>
##contig=<ID=tig_88445,length=7414>
##contig=<ID=tig_3649,length=377>
##contig=<ID=tig_38703,length=819>
##contig=<ID=tig_44531,length=257>
##contig=<ID=tig_52019,length=334>
##contig=<ID=tig_92427,length=2977>
##contig=<ID=tig_25534,length=287>
##contig=<ID=tig_52315,length=430>
##contig=<ID=tig_87907,length=1610>
##contig=<ID=tig_10487,length=1304>
##contig=<ID=tig_9340,length=284>
##contig=<ID=tig_1704,length=257>
##contig=<ID=tig_80371,length=325>
##contig=<ID=tig_89465,length=2064>
##contig=<ID=tig_15815,length=294>
##contig=<ID=tig_35503,length=253>
##contig=<ID=tig_95030,length=3802>
##contig=<ID=tig_16781,length=255>
##contig=<ID=tig_69272,length=251>
##contig=<ID=tig_28410,length=264>
##contig=<ID=tig_90614,length=2211>
##contig=<ID=tig_25338,length=311>
##contig=<ID=tig_38139,length=278>
##contig=<ID=tig_46426,length=582>
##contig=<ID=tig_67487,length=266>
##contig=<ID=tig_54717,length=262>
##contig=<ID=tig_91665,length=2698>
##contig=<ID=tig_66132,length=882>
##contig=<ID=tig_88228,length=16725>
##contig=<ID=tig_90962,length=2683>
##contig=<ID=tig_21429,length=296>
##contig=<ID=tig_88690,length=6701>
##contig=<ID=tig_27935,length=341>
##contig=<ID=tig_98806,length=8110>
##contig=<ID=tig_31253,length=254>
##contig=<ID=tig_17098,length=466>
##contig=<ID=tig_41963,length=455>
##contig=<ID=tig_95828,length=6289>
##contig=<ID=tig_98939,length=17378>
##contig=<ID=tig_18505,length=365>
##contig=<ID=tig_26515,length=737>
##contig=<ID=tig_88963,length=37225>
##contig=<ID=tig_2505,length=255>
##contig=<ID=tig_74206,length=448>
##contig=<ID=tig_79131,length=823>
##contig=<ID=tig_27007,length=253>
##contig=<ID=tig_52927,length=347>
##contig=<ID=tig_46247,length=6785>
##contig=<ID=tig_8006,length=445>
##contig=<ID=tig_21884,length=294>
##contig=<ID=tig_81157,length=5823>
##contig=<ID=tig_56602,length=776>
##contig=<ID=tig_9732,length=812>
##contig=<ID=tig_64584,length=309>
##contig=<ID=tig_6887,length=362>
##contig=<ID=tig_60665,length=450>
##contig=<ID=tig_34052,length=319>
##contig=<ID=tig_55387,length=486>
##contig=<ID=tig_23747,length=372>
##contig=<ID=tig_56276,length=774>
##contig=<ID=tig_607,length=373>
##contig=<ID=tig_4513,length=329>
##contig=<ID=tig_12889,length=283>
##contig=<ID=tig_94715,length=15833>
##contig=<ID=tig_22116,length=469>
##contig=<ID=tig_49722,length=358>
##contig=<ID=tig_18152,length=742>
##contig=<ID=tig_29828,length=251>
##contig=<ID=tig_94849,length=4034>
##contig=<ID=tig_69465,length=566>
##contig=<ID=tig_49861,length=503>
##contig=<ID=tig_74338,length=314>
##contig=<ID=tig_8443,length=336>
##contig=<ID=tig_57679,length=415>
##contig=<ID=tig_103091,length=8445>
##contig=<ID=tig_48023,length=341>
##contig=<ID=tig_52534,length=314>
##contig=<ID=tig_77747,length=450>
##contig=<ID=tig_91250,length=1396>
##contig=<ID=tig_69167,length=261>
##contig=<ID=tig_33363,length=734>
##contig=<ID=tig_53792,length=289>
##contig=<ID=tig_69060,length=290>
##contig=<ID=tig_64879,length=258>
##contig=<ID=tig_28141,length=330>
##contig=<ID=tig_10742,length=291>
##contig=<ID=tig_12300,length=400>
##contig=<ID=tig_102614,length=21701>
##contig=<ID=tig_10285,length=268>
##contig=<ID=tig_97995,length=9798>
##contig=<ID=tig_86713,length=2002>
##contig=<ID=tig_18889,length=280>
##contig=<ID=tig_40617,length=337>
##contig=<ID=tig_2706,length=308>
##contig=<ID=tig_59492,length=396>
##contig=<ID=tig_42687,length=318>
##contig=<ID=tig_67798,length=401>
##contig=<ID=tig_74585,length=322>
##contig=<ID=tig_24942,length=327>
##contig=<ID=tig_79811,length=11182>
##contig=<ID=tig_96499,length=2255>
##contig=<ID=tig_89979,length=3354>
##contig=<ID=tig_102536,length=22100>
##contig=<ID=tig_39777,length=252>
##contig=<ID=tig_3541,length=266>
##contig=<ID=tig_26849,length=422>
##contig=<ID=tig_38402,length=420>
##contig=<ID=tig_80290,length=6545>
##contig=<ID=tig_43779,length=384>
##contig=<ID=tig_100144,length=13511>
##contig=<ID=tig_41281,length=482>
##contig=<ID=tig_35025,length=259>
##contig=<ID=tig_48425,length=253>
##contig=<ID=tig_48047,length=275>
##contig=<ID=tig_31439,length=262>
##contig=<ID=tig_36415,length=480>
##contig=<ID=tig_57006,length=268>
##contig=<ID=tig_75651,length=253>
##contig=<ID=tig_92452,length=31387>
##contig=<ID=tig_81050,length=12913>
##contig=<ID=tig_15710,length=257>
##contig=<ID=tig_28869,length=271>
##contig=<ID=tig_64993,length=668>
##contig=<ID=tig_25074,length=494>
##contig=<ID=tig_90671,length=29114>
##contig=<ID=tig_5971,length=254>
##contig=<ID=tig_33730,length=367>
##contig=<ID=tig_30706,length=318>
##contig=<ID=tig_90013,length=6535>
##contig=<ID=tig_60521,length=314>
##contig=<ID=tig_47364,length=350>
##contig=<ID=tig_8750,length=392>
##contig=<ID=tig_23998,length=306>
##contig=<ID=tig_65659,length=303>
##contig=<ID=tig_11527,length=297>
##contig=<ID=tig_22745,length=263>
##contig=<ID=tig_47726,length=505>
##contig=<ID=tig_53124,length=250>
##contig=<ID=tig_4035,length=250>
##contig=<ID=tig_12286,length=331>
##contig=<ID=tig_78023,length=266>
##contig=<ID=tig_8288,length=708>
##contig=<ID=tig_51224,length=417>
##contig=<ID=tig_9780,length=386>
##contig=<ID=tig_36111,length=500>
##contig=<ID=tig_86028,length=12318>
##contig=<ID=tig_42791,length=309>
##contig=<ID=tig_58158,length=375>
##contig=<ID=tig_91055,length=9199>
##contig=<ID=tig_101842,length=12107>
##contig=<ID=tig_47330,length=305>
##contig=<ID=tig_96064,length=2607>
##contig=<ID=tig_43941,length=539>
##contig=<ID=tig_53541,length=327>
##contig=<ID=tig_54338,length=255>
##contig=<ID=tig_54894,length=1515>
##contig=<ID=tig_61532,length=759>
##contig=<ID=tig_54702,length=482>
##contig=<ID=tig_55219,length=491>
##contig=<ID=tig_14883,length=488>
##contig=<ID=tig_93793,length=1776>
##contig=<ID=tig_89400,length=31956>
##contig=<ID=tig_61425,length=309>
##contig=<ID=tig_75875,length=416>
##contig=<ID=tig_9269,length=348>
##contig=<ID=tig_50119,length=608>
##contig=<ID=tig_101965,length=16880>
##contig=<ID=tig_1257,length=318>
##contig=<ID=tig_32264,length=254>
##contig=<ID=tig_57047,length=560>
##contig=<ID=tig_71015,length=422>
##contig=<ID=tig_93130,length=1850>
##contig=<ID=tig_63437,length=253>
##contig=<ID=tig_26199,length=286>
##contig=<ID=tig_11046,length=305>
##contig=<ID=tig_73506,length=273>
##contig=<ID=tig_70324,length=571>
##contig=<ID=tig_36647,length=508>
##contig=<ID=tig_93271,length=6904>
##contig=<ID=tig_80567,length=2586>
##contig=<ID=tig_30144,length=333>
##contig=<ID=tig_4843,length=303>
##contig=<ID=tig_97638,length=76802>
##contig=<ID=tig_65565,length=1767>
##contig=<ID=tig_37683,length=344>
##contig=<ID=tig_15655,length=307>
##contig=<ID=tig_51942,length=304>
##contig=<ID=tig_38658,length=280>
##contig=<ID=tig_42970,length=315>
##contig=<ID=tig_89946,length=6545>
##contig=<ID=tig_40113,length=946>
##contig=<ID=tig_13461,length=507>
##contig=<ID=tig_36598,length=268>
##contig=<ID=tig_6968,length=381>
##contig=<ID=tig_65516,length=410>
##contig=<ID=tig_103291,length=39775>
##contig=<ID=tig_3730,length=273>
##contig=<ID=tig_98299,length=68981>
##contig=<ID=tig_94720,length=6239>
##contig=<ID=tig_23297,length=268>
##contig=<ID=tig_92403,length=2345>
##contig=<ID=tig_21562,length=568>
##contig=<ID=tig_74344,length=393>
##contig=<ID=tig_74724,length=834>
##contig=<ID=tig_103319,length=15673>
##contig=<ID=tig_72235,length=512>
##contig=<ID=tig_80180,length=735>
##contig=<ID=tig_24298,length=267>
##contig=<ID=tig_27992,length=431>
##contig=<ID=tig_28681,length=715>
##contig=<ID=tig_100400,length=8345>
##contig=<ID=tig_21397,length=264>
##contig=<ID=tig_82498,length=3282>
##contig=<ID=tig_1765,length=280>
##contig=<ID=tig_88398,length=30537>
##contig=<ID=tig_66698,length=290>
##contig=<ID=tig_62361,length=291>
##contig=<ID=tig_6958,length=254>
##contig=<ID=tig_50558,length=419>
##contig=<ID=tig_97990,length=66684>
##contig=<ID=tig_4635,length=251>
##contig=<ID=tig_57330,length=271>
##contig=<ID=tig_34551,length=355>
##contig=<ID=tig_65987,length=1193>
##contig=<ID=tig_95468,length=5699>
##contig=<ID=tig_14369,length=300>
##contig=<ID=tig_59643,length=857>
##contig=<ID=tig_58542,length=604>
##contig=<ID=tig_97989,length=11000>
##contig=<ID=tig_22366,length=290>
##contig=<ID=tig_55919,length=434>
##contig=<ID=tig_72551,length=384>
##contig=<ID=tig_1278,length=268>
##contig=<ID=tig_60114,length=324>
##contig=<ID=tig_24771,length=309>
##contig=<ID=tig_90522,length=2513>
##contig=<ID=tig_2381,length=338>
##contig=<ID=tig_6930,length=267>
##contig=<ID=tig_88489,length=3012>
##contig=<ID=tig_64723,length=430>
##contig=<ID=tig_100937,length=31925>
##contig=<ID=tig_15373,length=451>
##contig=<ID=tig_91618,length=1465>
##contig=<ID=tig_58779,length=298>
##contig=<ID=tig_60572,length=296>
##contig=<ID=tig_97298,length=8341>
##contig=<ID=tig_96745,length=1380>
##contig=<ID=tig_49141,length=300>
##contig=<ID=tig_77946,length=295>
##contig=<ID=tig_27704,length=278>
##contig=<ID=tig_16665,length=298>
##contig=<ID=tig_74464,length=485>
##contig=<ID=tig_44904,length=274>
##contig=<ID=tig_20083,length=312>
##contig=<ID=tig_53621,length=371>
##contig=<ID=tig_39444,length=389>
##contig=<ID=tig_91867,length=8814>
##contig=<ID=tig_64836,length=268>
##contig=<ID=tig_50132,length=256>
##contig=<ID=tig_88967,length=7218>
##contig=<ID=tig_66332,length=900>
##contig=<ID=tig_23201,length=288>
##contig=<ID=tig_94572,length=15850>
##contig=<ID=tig_54400,length=933>
##contig=<ID=tig_63131,length=276>
##contig=<ID=tig_15604,length=417>
##contig=<ID=tig_96592,length=3480>
##contig=<ID=tig_21577,length=331>
##contig=<ID=tig_34458,length=259>
##contig=<ID=tig_9747,length=307>
##contig=<ID=tig_46278,length=670>
##contig=<ID=tig_28152,length=357>
##contig=<ID=tig_97478,length=31310>
##contig=<ID=tig_96500,length=9650>
##contig=<ID=tig_54886,length=255>
##contig=<ID=tig_94616,length=13743>
##contig=<ID=tig_82955,length=4984>
##contig=<ID=tig_30699,length=378>
##contig=<ID=tig_102450,length=60398>
##contig=<ID=tig_61458,length=492>
##contig=<ID=tig_59507,length=256>
##contig=<ID=tig_83905,length=3604>
##contig=<ID=tig_39828,length=280>
##contig=<ID=tig_66238,length=413>
##contig=<ID=tig_13088,length=269>
##contig=<ID=tig_814,length=339>
##contig=<ID=tig_66846,length=254>
##contig=<ID=tig_85911,length=2047>
##contig=<ID=tig_43700,length=311>
##contig=<ID=tig_6971,length=260>
##contig=<ID=tig_2225,length=267>
##contig=<ID=tig_28912,length=588>
##contig=<ID=tig_68184,length=1253>
##contig=<ID=tig_64294,length=267>
##contig=<ID=tig_41648,length=318>
##contig=<ID=tig_34418,length=272>
##contig=<ID=tig_101561,length=16700>
##contig=<ID=tig_26572,length=768>
##contig=<ID=tig_49780,length=373>
##contig=<ID=tig_60075,length=304>
##contig=<ID=tig_101463,length=19077>
##contig=<ID=tig_69040,length=444>
##contig=<ID=tig_23268,length=1054>
##contig=<ID=tig_6936,length=281>
##contig=<ID=tig_81531,length=788>
##contig=<ID=tig_95678,length=2367>
##contig=<ID=tig_35454,length=429>
##contig=<ID=tig_16507,length=353>
##contig=<ID=tig_24324,length=390>
##contig=<ID=tig_72446,length=345>
##contig=<ID=tig_44273,length=267>
##contig=<ID=tig_46487,length=549>
##contig=<ID=tig_68808,length=478>
##contig=<ID=tig_22344,length=285>
##contig=<ID=tig_89727,length=1335>
##contig=<ID=tig_59900,length=622>
##contig=<ID=tig_71555,length=281>
##contig=<ID=tig_68560,length=712>
##contig=<ID=tig_64930,length=251>
##contig=<ID=tig_36775,length=448>
##contig=<ID=tig_12730,length=476>
##contig=<ID=tig_10710,length=292>
##contig=<ID=tig_71089,length=294>
##contig=<ID=tig_101942,length=6628>
##contig=<ID=tig_100853,length=13329>
##contig=<ID=tig_73444,length=750>
##contig=<ID=tig_67723,length=309>
##contig=<ID=tig_68213,length=303>
##contig=<ID=tig_83206,length=6592>
##contig=<ID=tig_50086,length=252>
##contig=<ID=tig_12266,length=261>
##contig=<ID=tig_102557,length=10637>
##contig=<ID=tig_18728,length=369>
##contig=<ID=tig_26702,length=402>
##contig=<ID=tig_32883,length=3047>
##contig=<ID=tig_13013,length=252>
##contig=<ID=tig_98835,length=18079>
##contig=<ID=tig_19739,length=342>
##contig=<ID=tig_77906,length=2093>
##contig=<ID=tig_80738,length=520>
##contig=<ID=tig_9181,length=271>
##contig=<ID=tig_98059,length=24752>
##contig=<ID=tig_542,length=543>
##contig=<ID=tig_12401,length=327>
##contig=<ID=tig_92054,length=8030>
##contig=<ID=tig_49236,length=272>
##contig=<ID=tig_82573,length=14332>
##contig=<ID=tig_26110,length=268>
##contig=<ID=tig_83838,length=1498>
##contig=<ID=tig_87206,length=8477>
##contig=<ID=tig_66649,length=331>
##contig=<ID=tig_19957,length=267>
##contig=<ID=tig_59624,length=445>
##contig=<ID=tig_93579,length=2682>
##contig=<ID=tig_96645,length=2229>
##contig=<ID=tig_96713,length=6750>
##contig=<ID=tig_100699,length=18390>
##contig=<ID=tig_70506,length=975>
##contig=<ID=tig_52203,length=496>
##contig=<ID=tig_27215,length=480>
##contig=<ID=tig_4214,length=253>
##contig=<ID=tig_67963,length=610>
##contig=<ID=tig_89563,length=11265>
##contig=<ID=tig_1945,length=275>
##contig=<ID=tig_43431,length=467>
##contig=<ID=tig_64341,length=2332>
##contig=<ID=tig_93161,length=10775>
##contig=<ID=tig_16410,length=388>
##contig=<ID=tig_15717,length=369>
##contig=<ID=tig_16755,length=257>
##contig=<ID=tig_26630,length=281>
##contig=<ID=tig_4301,length=309>
##contig=<ID=tig_10058,length=250>
##contig=<ID=tig_94083,length=5628>
##contig=<ID=tig_66175,length=516>
##contig=<ID=tig_70051,length=834>
##contig=<ID=tig_90879,length=1355>
##contig=<ID=tig_3515,length=253>
##contig=<ID=tig_16527,length=362>
##contig=<ID=tig_63456,length=272>
##contig=<ID=tig_97022,length=12078>
##contig=<ID=tig_93904,length=2212>
##contig=<ID=tig_80485,length=947>
##contig=<ID=tig_62759,length=348>
##contig=<ID=tig_91459,length=5145>
##contig=<ID=tig_2856,length=276>
##contig=<ID=tig_47112,length=250>
##contig=<ID=tig_96438,length=5606>
##contig=<ID=tig_79106,length=1640>
##contig=<ID=tig_25255,length=567>
##contig=<ID=tig_59744,length=602>
##contig=<ID=tig_50582,length=348>
##contig=<ID=tig_21162,length=902>
##contig=<ID=tig_79904,length=4155>
##contig=<ID=tig_71067,length=880>
##contig=<ID=tig_32598,length=429>
##contig=<ID=tig_79946,length=593>
##contig=<ID=tig_38963,length=376>
##contig=<ID=tig_51265,length=346>
##contig=<ID=tig_78653,length=418>
##contig=<ID=tig_64538,length=287>
##contig=<ID=tig_39624,length=770>
##contig=<ID=tig_3416,length=358>
##contig=<ID=tig_88701,length=6199>
##contig=<ID=tig_84488,length=3406>
##contig=<ID=tig_90244,length=2568>
##contig=<ID=tig_97104,length=7371>
##contig=<ID=tig_7603,length=275>
##contig=<ID=tig_43885,length=395>
##contig=<ID=tig_90528,length=1477>
##contig=<ID=tig_63618,length=406>
##contig=<ID=tig_99933,length=9728>
##contig=<ID=tig_96741,length=5809>
##contig=<ID=tig_13794,length=415>
##contig=<ID=tig_24947,length=378>
##contig=<ID=tig_55085,length=632>
##contig=<ID=tig_76232,length=603>
##contig=<ID=tig_34022,length=311>
##contig=<ID=tig_39538,length=292>
##contig=<ID=tig_102924,length=13839>
##contig=<ID=tig_54468,length=263>
##contig=<ID=tig_101536,length=16320>
##contig=<ID=tig_77433,length=280>
##contig=<ID=tig_96373,length=3819>
##contig=<ID=tig_53869,length=618>
##contig=<ID=tig_54584,length=357>
##contig=<ID=tig_83643,length=19925>
##contig=<ID=tig_77241,length=306>
##contig=<ID=tig_50851,length=320>
##contig=<ID=tig_83755,length=91795>
##contig=<ID=tig_96021,length=10049>
##contig=<ID=tig_77922,length=405>
##contig=<ID=tig_90616,length=3357>
##contig=<ID=tig_39079,length=272>
##contig=<ID=tig_83860,length=14902>
##contig=<ID=tig_95379,length=5255>
##contig=<ID=tig_51175,length=266>
##contig=<ID=tig_76226,length=291>
##contig=<ID=tig_56175,length=469>
##contig=<ID=tig_24079,length=328>
##contig=<ID=tig_33320,length=250>
##contig=<ID=tig_77710,length=264>
##contig=<ID=tig_22336,length=393>
##contig=<ID=tig_96388,length=2024>
##contig=<ID=tig_99432,length=29279>
##contig=<ID=tig_72898,length=704>
##contig=<ID=tig_79237,length=588>
##contig=<ID=tig_38975,length=293>
##contig=<ID=tig_91926,length=1168>
##contig=<ID=tig_22764,length=788>
##contig=<ID=tig_13140,length=276>
##contig=<ID=tig_29520,length=285>
##contig=<ID=tig_42172,length=324>
##contig=<ID=tig_32547,length=267>
##contig=<ID=tig_98371,length=27048>
##contig=<ID=tig_3018,length=745>
##contig=<ID=tig_23896,length=286>
##contig=<ID=tig_9279,length=250>
##contig=<ID=tig_89214,length=5685>
##contig=<ID=tig_81431,length=4564>
##contig=<ID=tig_35163,length=322>
##contig=<ID=tig_97999,length=7435>
##contig=<ID=tig_14600,length=364>
##contig=<ID=tig_85222,length=10108>
##contig=<ID=tig_47953,length=281>
##contig=<ID=tig_89716,length=9597>
##contig=<ID=tig_79950,length=602>
##contig=<ID=tig_23405,length=481>
##contig=<ID=tig_103330,length=27935>
##contig=<ID=tig_59705,length=531>
##contig=<ID=tig_1430,length=425>
##contig=<ID=tig_80073,length=379>
##contig=<ID=tig_90503,length=2205>
##contig=<ID=tig_49613,length=392>
##contig=<ID=tig_53601,length=385>
##contig=<ID=tig_52670,length=4021>
##contig=<ID=tig_62268,length=275>
##contig=<ID=tig_41356,length=2283>
##contig=<ID=tig_16928,length=536>
##contig=<ID=tig_88755,length=5284>
##contig=<ID=tig_50625,length=250>
##contig=<ID=tig_84006,length=6251>
##contig=<ID=tig_43055,length=300>
##contig=<ID=tig_19104,length=325>
##contig=<ID=tig_8041,length=310>
##contig=<ID=tig_2669,length=912>
##contig=<ID=tig_32280,length=317>
##contig=<ID=tig_4205,length=260>
##contig=<ID=tig_95801,length=2891>
##contig=<ID=tig_5337,length=416>
##contig=<ID=tig_58036,length=374>
##contig=<ID=tig_95487,length=7479>
##contig=<ID=tig_5484,length=281>
##contig=<ID=tig_83806,length=2831>
##contig=<ID=tig_70234,length=278>
##contig=<ID=tig_45702,length=442>
##contig=<ID=tig_39292,length=383>
##contig=<ID=tig_2162,length=251>
##contig=<ID=tig_6546,length=269>
##contig=<ID=tig_78280,length=266>
##contig=<ID=tig_14989,length=835>
##contig=<ID=tig_102915,length=10187>
##contig=<ID=tig_30356,length=793>
##contig=<ID=tig_91297,length=4687>
##contig=<ID=tig_23051,length=309>
##contig=<ID=tig_40034,length=312>
##contig=<ID=tig_25300,length=917>
##contig=<ID=tig_90273,length=3438>
##contig=<ID=tig_62889,length=604>
##contig=<ID=tig_73701,length=336>
##contig=<ID=tig_14628,length=298>
##contig=<ID=tig_98846,length=26841>
##contig=<ID=tig_50284,length=1655>
##contig=<ID=tig_16178,length=541>
##contig=<ID=tig_41708,length=339>
##contig=<ID=tig_47567,length=342>
##contig=<ID=tig_39965,length=336>
##contig=<ID=tig_83429,length=3619>
##contig=<ID=tig_17023,length=413>
##contig=<ID=tig_19401,length=256>
##contig=<ID=tig_90953,length=7176>
##contig=<ID=tig_32160,length=451>
##contig=<ID=tig_39503,length=321>
##contig=<ID=tig_57509,length=417>
##contig=<ID=tig_47538,length=460>
##contig=<ID=tig_49914,length=306>
##contig=<ID=tig_20306,length=274>
##contig=<ID=tig_72638,length=1271>
##contig=<ID=tig_26543,length=382>
##contig=<ID=tig_56079,length=361>
##contig=<ID=tig_20263,length=254>
##contig=<ID=tig_65963,length=256>
##contig=<ID=tig_62186,length=355>
##contig=<ID=tig_4309,length=680>
##contig=<ID=tig_31948,length=269>
##contig=<ID=tig_35841,length=301>
##contig=<ID=tig_87004,length=5672>
##contig=<ID=tig_41038,length=267>
##contig=<ID=tig_36890,length=252>
##contig=<ID=tig_69565,length=292>
##contig=<ID=tig_10788,length=292>
##contig=<ID=tig_44525,length=268>
##contig=<ID=tig_58947,length=6698>
##contig=<ID=tig_91275,length=9029>
##contig=<ID=tig_64865,length=267>
##contig=<ID=tig_95613,length=1414>
##contig=<ID=tig_57617,length=457>
##contig=<ID=tig_34974,length=315>
##contig=<ID=tig_87706,length=3872>
##contig=<ID=tig_14392,length=296>
##contig=<ID=tig_35802,length=515>
##contig=<ID=tig_12967,length=274>
##contig=<ID=tig_6791,length=272>
##contig=<ID=tig_37602,length=629>
##contig=<ID=tig_41449,length=339>
##contig=<ID=tig_20798,length=270>
##contig=<ID=tig_10328,length=466>
##contig=<ID=tig_90889,length=3506>
##contig=<ID=tig_61617,length=548>
##contig=<ID=tig_38129,length=261>
##contig=<ID=tig_5460,length=311>
##contig=<ID=tig_16318,length=265>
##contig=<ID=tig_22151,length=375>
##contig=<ID=tig_48219,length=704>
##contig=<ID=tig_50719,length=402>
##contig=<ID=tig_76311,length=353>
##contig=<ID=tig_40479,length=751>
##contig=<ID=tig_4562,length=472>
##contig=<ID=tig_27008,length=255>
##contig=<ID=tig_17559,length=375>
##contig=<ID=tig_92415,length=5361>
##contig=<ID=tig_41676,length=298>
##contig=<ID=tig_89778,length=19799>
##contig=<ID=tig_62544,length=505>
##contig=<ID=tig_18821,length=346>
##contig=<ID=tig_43321,length=405>
##contig=<ID=tig_98813,length=5138>
##contig=<ID=tig_68999,length=256>
##contig=<ID=tig_100318,length=16964>
##contig=<ID=tig_97820,length=14558>
##contig=<ID=tig_4106,length=257>
##contig=<ID=tig_89359,length=22040>
##contig=<ID=tig_87517,length=5769>
##contig=<ID=tig_83372,length=5723>
##contig=<ID=tig_28349,length=251>
##contig=<ID=tig_67142,length=339>
##contig=<ID=tig_76322,length=343>
##contig=<ID=tig_103642,length=35971>
##contig=<ID=tig_59681,length=283>
##contig=<ID=tig_378,length=393>
##contig=<ID=tig_70275,length=296>
##contig=<ID=tig_88018,length=8958>
##contig=<ID=tig_26660,length=253>
##contig=<ID=tig_58066,length=326>
##contig=<ID=tig_21436,length=717>
##contig=<ID=tig_93197,length=10280>
##contig=<ID=tig_7075,length=253>
##contig=<ID=tig_5620,length=470>
##contig=<ID=tig_97583,length=11052>
##contig=<ID=tig_85188,length=10486>
##contig=<ID=tig_34768,length=477>
##contig=<ID=tig_1857,length=486>
##contig=<ID=tig_20978,length=256>
##contig=<ID=tig_89698,length=2075>
##contig=<ID=tig_3987,length=5436>
##contig=<ID=tig_68478,length=495>
##contig=<ID=tig_48589,length=316>
##contig=<ID=tig_34439,length=314>
##contig=<ID=tig_93210,length=2756>
##contig=<ID=tig_9497,length=294>
##contig=<ID=tig_37088,length=253>
##contig=<ID=tig_89819,length=3333>
##contig=<ID=tig_60787,length=302>
##contig=<ID=tig_89638,length=6307>
##contig=<ID=tig_65487,length=6347>
##contig=<ID=tig_45392,length=474>
##contig=<ID=tig_52822,length=510>
##contig=<ID=tig_97658,length=34352>
##contig=<ID=tig_81082,length=331>
##contig=<ID=tig_30653,length=477>
##contig=<ID=tig_62866,length=265>
##contig=<ID=tig_64428,length=285>
##contig=<ID=tig_17623,length=303>
##contig=<ID=tig_49178,length=306>
##contig=<ID=tig_95363,length=1990>
##contig=<ID=tig_21381,length=360>
##contig=<ID=tig_29461,length=253>
##contig=<ID=tig_18829,length=2346>
##contig=<ID=tig_12480,length=309>
##contig=<ID=tig_82276,length=12434>
##contig=<ID=tig_14563,length=285>
##contig=<ID=tig_92224,length=5237>
##contig=<ID=tig_43725,length=340>
##contig=<ID=tig_34999,length=269>
##contig=<ID=tig_52708,length=308>
##contig=<ID=tig_67528,length=309>
##contig=<ID=tig_73423,length=254>
##contig=<ID=tig_77297,length=319>
##contig=<ID=tig_1761,length=256>
##contig=<ID=tig_66218,length=262>
##contig=<ID=tig_39910,length=983>
##contig=<ID=tig_91187,length=10800>
##contig=<ID=tig_83676,length=5406>
##contig=<ID=tig_43348,length=325>
##contig=<ID=tig_83517,length=2423>
##contig=<ID=tig_10670,length=955>
##contig=<ID=tig_97921,length=21651>
##contig=<ID=tig_17394,length=1060>
##contig=<ID=tig_42886,length=375>
##contig=<ID=tig_68724,length=272>
##contig=<ID=tig_76698,length=273>
##contig=<ID=tig_61329,length=335>
##contig=<ID=tig_57635,length=296>
##contig=<ID=tig_57908,length=657>
##contig=<ID=tig_10569,length=320>
##contig=<ID=tig_102779,length=36441>
##contig=<ID=tig_11945,length=352>
##contig=<ID=tig_80718,length=3437>
##contig=<ID=tig_100483,length=39916>
##contig=<ID=tig_35043,length=276>
##contig=<ID=tig_61111,length=266>
##contig=<ID=tig_91877,length=12327>
##contig=<ID=tig_54902,length=313>
##contig=<ID=tig_83906,length=1306>
##contig=<ID=tig_42325,length=276>
##contig=<ID=tig_39047,length=521>
##contig=<ID=tig_2370,length=294>
##contig=<ID=tig_8990,length=277>
##contig=<ID=tig_81491,length=590>
##contig=<ID=tig_29096,length=255>
##contig=<ID=tig_69801,length=286>
##contig=<ID=tig_30943,length=4684>
##contig=<ID=tig_90601,length=2118>
##contig=<ID=tig_27890,length=295>
##contig=<ID=tig_75054,length=571>
##contig=<ID=tig_25906,length=460>
##contig=<ID=tig_68635,length=870>
##contig=<ID=tig_83349,length=2177>
##contig=<ID=tig_91089,length=4918>
##contig=<ID=tig_60477,length=275>
##contig=<ID=tig_76255,length=272>
##contig=<ID=tig_10927,length=296>
##contig=<ID=tig_70813,length=279>
##contig=<ID=tig_64498,length=324>
##contig=<ID=tig_65707,length=881>
##contig=<ID=tig_33311,length=777>
##contig=<ID=tig_17329,length=283>
##contig=<ID=tig_18981,length=464>
##contig=<ID=tig_92404,length=3903>
##contig=<ID=tig_76000,length=556>
##contig=<ID=tig_90360,length=2489>
##contig=<ID=tig_45292,length=312>
##contig=<ID=tig_76621,length=447>
##contig=<ID=tig_39701,length=263>
##contig=<ID=tig_95331,length=4814>
##contig=<ID=tig_29656,length=1626>
##contig=<ID=tig_30300,length=366>
##contig=<ID=tig_102814,length=7257>
##contig=<ID=tig_39787,length=275>
##contig=<ID=tig_19976,length=263>
##contig=<ID=tig_6680,length=694>
##contig=<ID=tig_17539,length=350>
##contig=<ID=tig_92356,length=4236>
##contig=<ID=tig_5041,length=781>
##contig=<ID=tig_44731,length=326>
##contig=<ID=tig_41595,length=537>
##contig=<ID=tig_46264,length=407>
##contig=<ID=tig_98941,length=11952>
##contig=<ID=tig_96593,length=2338>
##contig=<ID=tig_80477,length=1843>
##contig=<ID=tig_91727,length=3108>
##contig=<ID=tig_99629,length=11286>
##contig=<ID=tig_37101,length=360>
##contig=<ID=tig_64170,length=404>
##contig=<ID=tig_77249,length=275>
##contig=<ID=tig_32364,length=283>
##contig=<ID=tig_45827,length=306>
##contig=<ID=tig_82862,length=29547>
##contig=<ID=tig_69519,length=1167>
##contig=<ID=tig_3880,length=258>
##contig=<ID=tig_28495,length=379>
##contig=<ID=tig_80663,length=784>
##contig=<ID=tig_22726,length=399>
##contig=<ID=tig_78268,length=259>
##contig=<ID=tig_55151,length=380>
##contig=<ID=tig_25749,length=297>
##contig=<ID=tig_91643,length=2977>
##contig=<ID=tig_43278,length=251>
##contig=<ID=tig_36088,length=631>
##contig=<ID=tig_15317,length=278>
##contig=<ID=tig_62492,length=284>
##contig=<ID=tig_81144,length=3532>
##contig=<ID=tig_91761,length=4374>
##contig=<ID=tig_51630,length=459>
##contig=<ID=tig_75822,length=314>
##contig=<ID=tig_86842,length=8665>
##contig=<ID=tig_23477,length=292>
##contig=<ID=tig_81615,length=504>
##contig=<ID=tig_30448,length=264>
##contig=<ID=tig_33184,length=888>
##contig=<ID=tig_12953,length=296>
##contig=<ID=tig_15472,length=250>
##contig=<ID=tig_87174,length=8471>
##contig=<ID=tig_64333,length=579>
##contig=<ID=tig_486,length=254>
##contig=<ID=tig_56358,length=564>
##contig=<ID=tig_479,length=958>
##contig=<ID=tig_59159,length=257>
##contig=<ID=tig_941,length=449>
##contig=<ID=tig_24005,length=986>
##contig=<ID=tig_81518,length=1507>
##contig=<ID=tig_55544,length=278>
##contig=<ID=tig_9368,length=271>
##contig=<ID=tig_100157,length=29507>
##contig=<ID=tig_12383,length=250>
##contig=<ID=tig_52005,length=369>
##contig=<ID=tig_62151,length=395>
##contig=<ID=tig_39414,length=576>
##contig=<ID=tig_53345,length=459>
##contig=<ID=tig_54128,length=254>
##contig=<ID=tig_42220,length=368>
##contig=<ID=tig_65647,length=335>
##contig=<ID=tig_8929,length=311>
##contig=<ID=tig_17597,length=256>
##contig=<ID=tig_92675,length=4721>
##contig=<ID=tig_74469,length=261>
##contig=<ID=tig_9220,length=746>
##contig=<ID=tig_83006,length=7441>
##contig=<ID=tig_77210,length=404>
##contig=<ID=tig_103141,length=20785>
##contig=<ID=tig_44961,length=966>
##contig=<ID=tig_84708,length=3207>
##contig=<ID=tig_100656,length=18067>
##contig=<ID=tig_92234,length=4582>
##contig=<ID=tig_11308,length=262>
##contig=<ID=tig_94780,length=34784>
##contig=<ID=tig_57093,length=489>
##contig=<ID=tig_41014,length=290>
##contig=<ID=tig_73776,length=317>
##contig=<ID=tig_80359,length=418>
##contig=<ID=tig_63274,length=263>
##contig=<ID=tig_38683,length=343>
##contig=<ID=tig_69798,length=318>
##contig=<ID=tig_35224,length=405>
##contig=<ID=tig_63986,length=359>
##contig=<ID=tig_88094,length=3392>
##contig=<ID=tig_16267,length=363>
##contig=<ID=tig_68490,length=353>
##contig=<ID=tig_15536,length=468>
##contig=<ID=tig_64662,length=419>
##contig=<ID=tig_76600,length=279>
##contig=<ID=tig_77166,length=320>
##contig=<ID=tig_88389,length=2832>
##contig=<ID=tig_27510,length=293>
##contig=<ID=tig_82577,length=8758>
##contig=<ID=tig_33771,length=291>
##contig=<ID=tig_940,length=250>
##contig=<ID=tig_77524,length=255>
##contig=<ID=tig_102695,length=18232>
##contig=<ID=tig_8186,length=308>
##contig=<ID=tig_5,length=374>
##contig=<ID=tig_65863,length=251>
##contig=<ID=tig_22300,length=324>
##contig=<ID=tig_73394,length=262>
##contig=<ID=tig_33500,length=386>
##contig=<ID=tig_79134,length=2933>
##contig=<ID=tig_9401,length=296>
##contig=<ID=tig_9384,length=420>
##contig=<ID=tig_17869,length=297>
##contig=<ID=tig_87808,length=9103>
##contig=<ID=tig_16565,length=1581>
##contig=<ID=tig_78669,length=567>
##contig=<ID=tig_36050,length=925>
##contig=<ID=tig_2401,length=293>
##contig=<ID=tig_63764,length=293>
##contig=<ID=tig_101641,length=9620>
##contig=<ID=tig_80847,length=524>
##contig=<ID=tig_64029,length=269>
##contig=<ID=tig_34382,length=321>
##contig=<ID=tig_34192,length=250>
##contig=<ID=tig_90834,length=21292>
##contig=<ID=tig_22426,length=272>
##contig=<ID=tig_68234,length=488>
##contig=<ID=tig_102102,length=18503>
##contig=<ID=tig_19323,length=511>
##contig=<ID=tig_81125,length=410>
##contig=<ID=tig_21485,length=264>
##contig=<ID=tig_11069,length=254>
##contig=<ID=tig_51644,length=254>
##contig=<ID=tig_51201,length=258>
##contig=<ID=tig_83651,length=5140>
##contig=<ID=tig_71165,length=428>
##contig=<ID=tig_21920,length=256>
##contig=<ID=tig_100692,length=16419>
##contig=<ID=tig_6635,length=285>
##contig=<ID=tig_1088,length=512>
##contig=<ID=tig_4117,length=258>
##contig=<ID=tig_60668,length=268>
##contig=<ID=tig_101510,length=24714>
##contig=<ID=tig_62153,length=321>
##contig=<ID=tig_94887,length=3790>
##contig=<ID=tig_43963,length=281>
##contig=<ID=tig_67481,length=253>
##contig=<ID=tig_17260,length=250>
##contig=<ID=tig_8060,length=260>
##contig=<ID=tig_66110,length=553>
##contig=<ID=tig_9889,length=254>
##contig=<ID=tig_27847,length=264>
##contig=<ID=tig_15645,length=259>
##contig=<ID=tig_55931,length=359>
##contig=<ID=tig_36909,length=361>
##contig=<ID=tig_44724,length=340>
##contig=<ID=tig_88220,length=5563>
##contig=<ID=tig_79934,length=485>
##contig=<ID=tig_27406,length=272>
##contig=<ID=tig_48312,length=265>
##contig=<ID=tig_83393,length=3387>
##contig=<ID=tig_44281,length=278>
##contig=<ID=tig_2271,length=1434>
##contig=<ID=tig_26949,length=251>
##contig=<ID=tig_37927,length=271>
##contig=<ID=tig_88806,length=2956>
##contig=<ID=tig_7402,length=1502>
##contig=<ID=tig_89685,length=1721>
##contig=<ID=tig_99888,length=6465>
##contig=<ID=tig_18726,length=282>
##contig=<ID=tig_94236,length=7634>
##contig=<ID=tig_12557,length=1108>
##contig=<ID=tig_7144,length=618>
##contig=<ID=tig_90172,length=2595>
##contig=<ID=tig_32141,length=301>
##contig=<ID=tig_21132,length=959>
##contig=<ID=tig_57863,length=885>
##contig=<ID=tig_23324,length=316>
##contig=<ID=tig_28475,length=329>
##contig=<ID=tig_69684,length=297>
##contig=<ID=tig_79619,length=5094>
##contig=<ID=tig_11790,length=350>
##contig=<ID=tig_86618,length=6647>
##contig=<ID=tig_91589,length=6701>
##contig=<ID=tig_59626,length=2563>
##contig=<ID=tig_21812,length=3110>
##contig=<ID=tig_92946,length=1702>
##contig=<ID=tig_95323,length=4282>
##contig=<ID=tig_17229,length=2167>
##contig=<ID=tig_9711,length=334>
##contig=<ID=tig_27407,length=293>
##contig=<ID=tig_21241,length=292>
##contig=<ID=tig_61742,length=329>
##contig=<ID=tig_81690,length=703>
##contig=<ID=tig_22763,length=639>
##contig=<ID=tig_30317,length=258>
##contig=<ID=tig_86236,length=3102>
##contig=<ID=tig_20134,length=278>
##contig=<ID=tig_63554,length=306>
##contig=<ID=tig_32495,length=289>
##contig=<ID=tig_89909,length=2040>
##contig=<ID=tig_82548,length=7218>
##contig=<ID=tig_25513,length=370>
##contig=<ID=tig_27475,length=522>
##contig=<ID=tig_2328,length=324>
##contig=<ID=tig_90983,length=3552>
##contig=<ID=tig_63298,length=413>
##contig=<ID=tig_51537,length=539>
##contig=<ID=tig_76325,length=469>
##contig=<ID=tig_15630,length=275>
##contig=<ID=tig_40033,length=806>
##contig=<ID=tig_33609,length=409>
##contig=<ID=tig_12280,length=256>
##contig=<ID=tig_98697,length=105102>
##contig=<ID=tig_23742,length=259>
##contig=<ID=tig_30920,length=294>
##contig=<ID=tig_91662,length=14399>
##contig=<ID=tig_39116,length=283>
##contig=<ID=tig_29471,length=269>
##contig=<ID=tig_71647,length=2368>
##contig=<ID=tig_24705,length=252>
##contig=<ID=tig_45831,length=949>
##contig=<ID=tig_65090,length=562>
##contig=<ID=tig_77278,length=554>
##contig=<ID=tig_64036,length=603>
##contig=<ID=tig_76523,length=253>
##contig=<ID=tig_23335,length=451>
##contig=<ID=tig_31225,length=522>
##contig=<ID=tig_91181,length=1321>
##contig=<ID=tig_36665,length=258>
##contig=<ID=tig_58093,length=711>
##contig=<ID=tig_10922,length=358>
##contig=<ID=tig_9585,length=302>
##contig=<ID=tig_16970,length=316>
##contig=<ID=tig_46151,length=470>
##contig=<ID=tig_102404,length=14624>
##contig=<ID=tig_90142,length=1233>
##contig=<ID=tig_12243,length=253>
##contig=<ID=tig_33453,length=292>
##contig=<ID=tig_70599,length=990>
##contig=<ID=tig_55875,length=496>
##contig=<ID=tig_58145,length=354>
##contig=<ID=tig_25944,length=1564>
##contig=<ID=tig_95285,length=4654>
##contig=<ID=tig_80288,length=921>
##contig=<ID=tig_72250,length=623>
##contig=<ID=tig_26165,length=537>
##contig=<ID=tig_60691,length=279>
##contig=<ID=tig_17132,length=330>
##contig=<ID=tig_25454,length=797>
##contig=<ID=tig_49982,length=276>
##contig=<ID=tig_4132,length=269>
##contig=<ID=tig_4015,length=627>
##contig=<ID=tig_15516,length=574>
##contig=<ID=tig_33365,length=257>
##contig=<ID=tig_17443,length=383>
##contig=<ID=tig_55788,length=274>
##contig=<ID=tig_35402,length=376>
##contig=<ID=tig_1900,length=306>
##contig=<ID=tig_87617,length=8506>
##contig=<ID=tig_27389,length=344>
##contig=<ID=tig_68447,length=287>
##contig=<ID=tig_28772,length=312>
##contig=<ID=tig_50062,length=255>
##contig=<ID=tig_10192,length=295>
##contig=<ID=tig_47897,length=351>
##contig=<ID=tig_20744,length=260>
##contig=<ID=tig_52682,length=603>
##contig=<ID=tig_23255,length=782>
##contig=<ID=tig_85149,length=2320>
##contig=<ID=tig_18049,length=290>
##contig=<ID=tig_16922,length=475>
##contig=<ID=tig_56891,length=290>
##contig=<ID=tig_82038,length=410>
##contig=<ID=tig_19378,length=292>
##contig=<ID=tig_89603,length=5296>
##contig=<ID=tig_18428,length=281>
##contig=<ID=tig_29108,length=411>
##contig=<ID=tig_50124,length=472>
##contig=<ID=tig_84906,length=2390>
##contig=<ID=tig_85926,length=7742>
##contig=<ID=tig_31625,length=380>
##contig=<ID=tig_73543,length=259>
##contig=<ID=tig_33927,length=314>
##contig=<ID=tig_53775,length=304>
##contig=<ID=tig_78125,length=305>
##contig=<ID=tig_13671,length=541>
##contig=<ID=tig_7335,length=578>
##contig=<ID=tig_86130,length=1619>
##contig=<ID=tig_30455,length=279>
##contig=<ID=tig_79708,length=346>
##contig=<ID=tig_52030,length=339>
##contig=<ID=tig_92739,length=5366>
##contig=<ID=tig_103238,length=47684>
##contig=<ID=tig_94594,length=2138>
##contig=<ID=tig_70025,length=1398>
##contig=<ID=tig_87020,length=5476>
##contig=<ID=tig_82804,length=2730>
##contig=<ID=tig_100126,length=7349>
##contig=<ID=tig_26137,length=268>
##contig=<ID=tig_67510,length=309>
##contig=<ID=tig_28482,length=358>
##contig=<ID=tig_5241,length=733>
##contig=<ID=tig_40947,length=406>
##contig=<ID=tig_19692,length=449>
##contig=<ID=tig_42927,length=406>
##contig=<ID=tig_10992,length=285>
##contig=<ID=tig_38676,length=322>
##contig=<ID=tig_34376,length=268>
##contig=<ID=tig_54450,length=298>
##contig=<ID=tig_82279,length=7531>
##contig=<ID=tig_42507,length=378>
##contig=<ID=tig_11212,length=487>
##contig=<ID=tig_91386,length=4559>
##contig=<ID=tig_12262,length=267>
##contig=<ID=tig_23533,length=334>
##contig=<ID=tig_53823,length=297>
##contig=<ID=tig_45560,length=275>
##contig=<ID=tig_83039,length=6178>
##contig=<ID=tig_56248,length=816>
##contig=<ID=tig_89588,length=1504>
##contig=<ID=tig_83177,length=11706>
##contig=<ID=tig_85691,length=4382>
##contig=<ID=tig_20945,length=405>
##contig=<ID=tig_32537,length=306>
##contig=<ID=tig_77879,length=256>
##contig=<ID=tig_40506,length=449>
##contig=<ID=tig_53146,length=254>
##contig=<ID=tig_75987,length=467>
##contig=<ID=tig_23884,length=251>
##contig=<ID=tig_87896,length=4967>
##contig=<ID=tig_16940,length=269>
##contig=<ID=tig_47815,length=259>
##contig=<ID=tig_84746,length=9907>
##contig=<ID=tig_53066,length=375>
##contig=<ID=tig_76674,length=545>
##contig=<ID=tig_22049,length=315>
##contig=<ID=tig_102000,length=17290>
##contig=<ID=tig_16,length=461>
##contig=<ID=tig_78742,length=613>
##contig=<ID=tig_55445,length=384>
##contig=<ID=tig_73653,length=257>
##contig=<ID=tig_99579,length=4673>
##contig=<ID=tig_53596,length=774>
##contig=<ID=tig_56402,length=270>
##contig=<ID=tig_1178,length=358>
##contig=<ID=tig_57670,length=307>
##contig=<ID=tig_65192,length=371>
##contig=<ID=tig_35493,length=321>
##contig=<ID=tig_71430,length=438>
##contig=<ID=tig_45759,length=259>
##contig=<ID=tig_87781,length=4900>
##contig=<ID=tig_23284,length=361>
##contig=<ID=tig_50354,length=384>
##contig=<ID=tig_7917,length=568>
##contig=<ID=tig_65984,length=251>
##contig=<ID=tig_45648,length=466>
##contig=<ID=tig_19612,length=280>
##contig=<ID=tig_2528,length=314>
##contig=<ID=tig_97533,length=26093>
##contig=<ID=tig_83514,length=2196>
##contig=<ID=tig_4990,length=253>
##contig=<ID=tig_86997,length=5946>
##contig=<ID=tig_52063,length=267>
##contig=<ID=tig_48514,length=288>
##contig=<ID=tig_21449,length=262>
##contig=<ID=tig_52836,length=710>
##contig=<ID=tig_8012,length=460>
##contig=<ID=tig_3527,length=394>
##contig=<ID=tig_47126,length=785>
##contig=<ID=tig_84856,length=2809>
##contig=<ID=tig_41323,length=264>
##contig=<ID=tig_55757,length=336>
##contig=<ID=tig_27177,length=290>
##contig=<ID=tig_62542,length=392>
##contig=<ID=tig_76504,length=272>
##contig=<ID=tig_11349,length=260>
##contig=<ID=tig_76228,length=340>
##contig=<ID=tig_76460,length=371>
##contig=<ID=tig_16856,length=349>
##contig=<ID=tig_65277,length=257>
##contig=<ID=tig_4764,length=260>
##contig=<ID=tig_101119,length=14434>
##contig=<ID=tig_103394,length=9706>
##contig=<ID=tig_82592,length=2281>
##contig=<ID=tig_96993,length=12525>
##contig=<ID=tig_15642,length=292>
##contig=<ID=tig_30775,length=471>
##contig=<ID=tig_84459,length=4953>
##contig=<ID=tig_43154,length=259>
##contig=<ID=tig_71824,length=924>
##contig=<ID=tig_39764,length=321>
##contig=<ID=tig_84546,length=2116>
##contig=<ID=tig_52841,length=278>
##contig=<ID=tig_77125,length=390>
##contig=<ID=tig_1481,length=310>
##contig=<ID=tig_92119,length=4212>
##contig=<ID=tig_92549,length=39312>
##contig=<ID=tig_68903,length=827>
##contig=<ID=tig_62,length=325>
##contig=<ID=tig_17302,length=5809>
##contig=<ID=tig_17629,length=717>
##contig=<ID=tig_29076,length=281>
##contig=<ID=tig_93777,length=5376>
##contig=<ID=tig_23043,length=538>
##contig=<ID=tig_69276,length=435>
##contig=<ID=tig_82049,length=609>
##contig=<ID=tig_43986,length=271>
##contig=<ID=tig_46482,length=251>
##contig=<ID=tig_67970,length=268>
##contig=<ID=tig_65615,length=281>
##contig=<ID=tig_67042,length=453>
##contig=<ID=tig_35313,length=581>
##contig=<ID=tig_98733,length=4142>
##contig=<ID=tig_50860,length=342>
##contig=<ID=tig_73532,length=1360>
##contig=<ID=tig_11078,length=669>
##contig=<ID=tig_35113,length=251>
##contig=<ID=tig_50590,length=319>
##contig=<ID=tig_16860,length=405>
##contig=<ID=tig_21411,length=1090>
##contig=<ID=tig_83291,length=5122>
##contig=<ID=tig_38522,length=496>
##contig=<ID=tig_84273,length=2532>
##contig=<ID=tig_92630,length=6173>
##contig=<ID=tig_23354,length=505>
##contig=<ID=tig_21272,length=297>
##contig=<ID=tig_44285,length=324>
##contig=<ID=tig_46411,length=376>
##contig=<ID=tig_17133,length=411>
##contig=<ID=tig_52874,length=1004>
##contig=<ID=tig_95978,length=13950>
##contig=<ID=tig_25938,length=626>
##contig=<ID=tig_51425,length=251>
##contig=<ID=tig_13277,length=465>
##contig=<ID=tig_21220,length=321>
##contig=<ID=tig_54045,length=282>
##contig=<ID=tig_11756,length=300>
##contig=<ID=tig_21401,length=954>
##contig=<ID=tig_59264,length=280>
##contig=<ID=tig_37004,length=453>
##contig=<ID=tig_59399,length=296>
##contig=<ID=tig_32331,length=554>
##contig=<ID=tig_49090,length=330>
##contig=<ID=tig_83729,length=7178>
##contig=<ID=tig_10585,length=445>
##contig=<ID=tig_75104,length=284>
##contig=<ID=tig_32196,length=268>
##contig=<ID=tig_32902,length=517>
##contig=<ID=tig_27770,length=345>
##contig=<ID=tig_42436,length=742>
##contig=<ID=tig_33986,length=328>
##contig=<ID=tig_32569,length=362>
##contig=<ID=tig_54772,length=404>
##contig=<ID=tig_55860,length=279>
##contig=<ID=tig_6491,length=1071>
##contig=<ID=tig_3604,length=906>
##contig=<ID=tig_52932,length=306>
##contig=<ID=tig_61528,length=422>
##contig=<ID=tig_509,length=2244>
##contig=<ID=tig_94652,length=2308>
##contig=<ID=tig_8137,length=296>
##contig=<ID=tig_47218,length=311>
##contig=<ID=tig_51317,length=322>
##contig=<ID=tig_35796,length=514>
##contig=<ID=tig_35399,length=381>
##contig=<ID=tig_43661,length=445>
##contig=<ID=tig_10018,length=255>
##contig=<ID=tig_31153,length=396>
##contig=<ID=tig_35448,length=794>
##contig=<ID=tig_94916,length=9879>
##contig=<ID=tig_49418,length=251>
##contig=<ID=tig_55911,length=537>
##contig=<ID=tig_10233,length=301>
##contig=<ID=tig_89347,length=15634>
##contig=<ID=tig_59017,length=330>
##contig=<ID=tig_41835,length=269>
##contig=<ID=tig_82591,length=4933>
##contig=<ID=tig_75845,length=254>
##contig=<ID=tig_48437,length=989>
##contig=<ID=tig_49206,length=270>
##contig=<ID=tig_82112,length=593>
##contig=<ID=tig_85380,length=17333>
##contig=<ID=tig_31617,length=363>
##contig=<ID=tig_46316,length=282>
##contig=<ID=tig_41575,length=530>
##contig=<ID=tig_5309,length=1479>
##contig=<ID=tig_50324,length=391>
##contig=<ID=tig_82441,length=15922>
##contig=<ID=tig_100956,length=39736>
##contig=<ID=tig_35873,length=276>
##contig=<ID=tig_71706,length=381>
##contig=<ID=tig_21231,length=548>
##contig=<ID=tig_64188,length=1339>
##contig=<ID=tig_34459,length=884>
##contig=<ID=tig_1267,length=820>
##contig=<ID=tig_14073,length=383>
##contig=<ID=tig_48631,length=267>
##contig=<ID=tig_54,length=268>
##contig=<ID=tig_83353,length=2005>
##contig=<ID=tig_82444,length=8229>
##contig=<ID=tig_14299,length=331>
##contig=<ID=tig_22711,length=357>
##contig=<ID=tig_77534,length=287>
##contig=<ID=tig_6722,length=492>
##contig=<ID=tig_46884,length=303>
##contig=<ID=tig_8367,length=428>
##contig=<ID=tig_2486,length=681>
##contig=<ID=tig_11172,length=588>
##contig=<ID=tig_97924,length=14603>
##contig=<ID=tig_100818,length=23899>
##contig=<ID=tig_42860,length=331>
##contig=<ID=tig_80967,length=3522>
##contig=<ID=tig_3560,length=401>
##contig=<ID=tig_88440,length=1661>
##contig=<ID=tig_45147,length=638>
##contig=<ID=tig_14481,length=871>
##contig=<ID=tig_97069,length=32182>
##contig=<ID=tig_63798,length=346>
##contig=<ID=tig_74287,length=347>
##contig=<ID=tig_64855,length=299>
##contig=<ID=tig_75106,length=318>
##contig=<ID=tig_11423,length=287>
##contig=<ID=tig_15297,length=262>
##contig=<ID=tig_34325,length=584>
##contig=<ID=tig_83354,length=2541>
##contig=<ID=tig_16302,length=333>
##contig=<ID=tig_78426,length=322>
##contig=<ID=tig_48260,length=664>
##contig=<ID=tig_52699,length=393>
##contig=<ID=tig_63959,length=433>
##contig=<ID=tig_95374,length=2280>
##contig=<ID=tig_4168,length=872>
##contig=<ID=tig_12242,length=267>
##contig=<ID=tig_16854,length=649>
##contig=<ID=tig_76551,length=376>
##contig=<ID=tig_78942,length=19601>
##contig=<ID=tig_73441,length=256>
##contig=<ID=tig_20509,length=644>
##contig=<ID=tig_44597,length=828>
##contig=<ID=tig_69614,length=252>
##contig=<ID=tig_3573,length=1035>
##contig=<ID=tig_72292,length=451>
##contig=<ID=tig_26239,length=252>
##contig=<ID=tig_17364,length=553>
##contig=<ID=tig_54792,length=282>
##contig=<ID=tig_69161,length=294>
##contig=<ID=tig_15163,length=257>
##contig=<ID=tig_16412,length=371>
##contig=<ID=tig_19640,length=300>
##contig=<ID=tig_85252,length=2193>
##contig=<ID=tig_36865,length=337>
##contig=<ID=tig_58205,length=931>
##contig=<ID=tig_5403,length=276>
##contig=<ID=tig_4135,length=296>
##contig=<ID=tig_29375,length=407>
##contig=<ID=tig_6745,length=371>
##contig=<ID=tig_85350,length=2623>
##contig=<ID=tig_38284,length=280>
##contig=<ID=tig_4698,length=285>
##contig=<ID=tig_48504,length=289>
##contig=<ID=tig_84950,length=4419>
##contig=<ID=tig_20139,length=281>
##contig=<ID=tig_51310,length=335>
##contig=<ID=tig_16621,length=276>
##contig=<ID=tig_36007,length=367>
##contig=<ID=tig_83035,length=7348>
##contig=<ID=tig_45574,length=576>
##contig=<ID=tig_37686,length=574>
##contig=<ID=tig_44854,length=330>
##contig=<ID=tig_53034,length=276>
##contig=<ID=tig_4364,length=514>
##contig=<ID=tig_20642,length=421>
##contig=<ID=tig_91463,length=12766>
##contig=<ID=tig_98885,length=9060>
##contig=<ID=tig_94155,length=10055>
##contig=<ID=tig_1605,length=401>
##contig=<ID=tig_30602,length=301>
##contig=<ID=tig_90155,length=2659>
##contig=<ID=tig_35532,length=381>
##contig=<ID=tig_103038,length=5759>
##contig=<ID=tig_14303,length=275>
##contig=<ID=tig_65657,length=366>
##contig=<ID=tig_51813,length=259>
##contig=<ID=tig_64184,length=3854>
##contig=<ID=tig_27256,length=616>
##contig=<ID=tig_2640,length=291>
##contig=<ID=tig_72302,length=338>
##contig=<ID=tig_68862,length=298>
##contig=<ID=tig_21122,length=343>
##contig=<ID=tig_89928,length=24425>
##contig=<ID=tig_6190,length=1101>
##contig=<ID=tig_14333,length=409>
##contig=<ID=tig_48983,length=269>
##contig=<ID=tig_21998,length=583>
##contig=<ID=tig_5402,length=314>
##contig=<ID=tig_82926,length=1988>
##contig=<ID=tig_61602,length=423>
##contig=<ID=tig_32426,length=320>
##contig=<ID=tig_28223,length=317>
##contig=<ID=tig_47775,length=256>
##contig=<ID=tig_52145,length=315>
##contig=<ID=tig_26549,length=663>
##contig=<ID=tig_45950,length=975>
##contig=<ID=tig_43755,length=387>
##contig=<ID=tig_20440,length=264>
##contig=<ID=tig_55962,length=395>
##contig=<ID=tig_29068,length=261>
##contig=<ID=tig_62150,length=374>
##contig=<ID=tig_11996,length=293>
##contig=<ID=tig_42973,length=261>
##contig=<ID=tig_18650,length=271>
##contig=<ID=tig_87572,length=3223>
##contig=<ID=tig_17899,length=448>
##contig=<ID=tig_52602,length=288>
##contig=<ID=tig_100138,length=15118>
##contig=<ID=tig_22873,length=256>
##contig=<ID=tig_66899,length=335>
##contig=<ID=tig_70641,length=664>
##contig=<ID=tig_26917,length=349>
##contig=<ID=tig_806,length=271>
##contig=<ID=tig_39200,length=254>
##contig=<ID=tig_88709,length=6446>
##contig=<ID=tig_84285,length=10789>
##contig=<ID=tig_69890,length=273>
##contig=<ID=tig_59378,length=1256>
##contig=<ID=tig_47309,length=300>
##contig=<ID=tig_56692,length=279>
##contig=<ID=tig_7923,length=718>
##contig=<ID=tig_40224,length=311>
##contig=<ID=tig_21607,length=761>
##contig=<ID=tig_45795,length=301>
##contig=<ID=tig_66636,length=292>
##contig=<ID=tig_7020,length=337>
##contig=<ID=tig_29372,length=499>
##contig=<ID=tig_83376,length=1752>
##contig=<ID=tig_11180,length=988>
##contig=<ID=tig_19778,length=263>
##contig=<ID=tig_45354,length=433>
##contig=<ID=tig_9028,length=997>
##contig=<ID=tig_68122,length=272>
##contig=<ID=tig_17759,length=922>
##contig=<ID=tig_69383,length=282>
##contig=<ID=tig_16341,length=374>
##contig=<ID=tig_21642,length=274>
##contig=<ID=tig_10446,length=999>
##contig=<ID=tig_83979,length=2889>
##contig=<ID=tig_83531,length=7102>
##contig=<ID=tig_3722,length=262>
##contig=<ID=tig_18074,length=251>
##contig=<ID=tig_44181,length=266>
##contig=<ID=tig_72535,length=284>
##contig=<ID=tig_20314,length=270>
##contig=<ID=tig_82876,length=6443>
##contig=<ID=tig_44169,length=255>
##contig=<ID=tig_31311,length=291>
##contig=<ID=tig_94289,length=2770>
##contig=<ID=tig_12728,length=878>
##contig=<ID=tig_39911,length=1500>
##contig=<ID=tig_24826,length=257>
##contig=<ID=tig_77117,length=301>
##contig=<ID=tig_9902,length=259>
##contig=<ID=tig_64677,length=260>
##contig=<ID=tig_46244,length=310>
##contig=<ID=tig_20198,length=253>
##contig=<ID=tig_80593,length=804>
##contig=<ID=tig_49746,length=461>
##contig=<ID=tig_84002,length=12722>
##contig=<ID=tig_34965,length=692>
##contig=<ID=tig_47869,length=306>
##contig=<ID=tig_63650,length=619>
##contig=<ID=tig_100729,length=78444>
##contig=<ID=tig_58616,length=309>
##contig=<ID=tig_9546,length=255>
##contig=<ID=tig_4630,length=430>
##contig=<ID=tig_76799,length=288>
##contig=<ID=tig_90606,length=4242>
##contig=<ID=tig_29823,length=380>
##contig=<ID=tig_20289,length=2142>
##contig=<ID=tig_24995,length=287>
##contig=<ID=tig_94156,length=17519>
##contig=<ID=tig_81664,length=2929>
##contig=<ID=tig_37560,length=261>
##contig=<ID=tig_55073,length=375>
##contig=<ID=tig_80855,length=1049>
##contig=<ID=tig_51974,length=387>
##contig=<ID=tig_87006,length=3176>
##contig=<ID=tig_6597,length=550>
##contig=<ID=tig_40178,length=281>
##contig=<ID=tig_94029,length=1325>
##contig=<ID=tig_88090,length=16889>
##contig=<ID=tig_75579,length=327>
##contig=<ID=tig_65742,length=283>
##contig=<ID=tig_61904,length=428>
##contig=<ID=tig_2050,length=873>
##contig=<ID=tig_2899,length=293>
##contig=<ID=tig_9234,length=287>
##contig=<ID=tig_51642,length=597>
##contig=<ID=tig_51887,length=279>
##contig=<ID=tig_51861,length=273>
##contig=<ID=tig_54607,length=294>
##contig=<ID=tig_102197,length=8543>
##contig=<ID=tig_99637,length=6105>
##contig=<ID=tig_27922,length=382>
##contig=<ID=tig_47959,length=3922>
##contig=<ID=tig_74265,length=329>
##contig=<ID=tig_36411,length=272>
##contig=<ID=tig_102278,length=8073>
##contig=<ID=tig_98996,length=16516>
##contig=<ID=tig_57557,length=272>
##contig=<ID=tig_90950,length=1608>
##contig=<ID=tig_73541,length=962>
##contig=<ID=tig_28335,length=256>
##contig=<ID=tig_57758,length=845>
##contig=<ID=tig_93734,length=13963>
##contig=<ID=tig_13305,length=362>
##contig=<ID=tig_82901,length=7223>
##contig=<ID=tig_28033,length=264>
##contig=<ID=tig_57145,length=325>
##contig=<ID=tig_9743,length=950>
##contig=<ID=tig_48646,length=430>
##contig=<ID=tig_89809,length=15388>
##contig=<ID=tig_101805,length=15452>
##contig=<ID=tig_15099,length=1270>
##contig=<ID=tig_14759,length=252>
##contig=<ID=tig_50232,length=300>
##contig=<ID=tig_16790,length=2874>
##contig=<ID=tig_38451,length=564>
##contig=<ID=tig_43945,length=760>
##contig=<ID=tig_64645,length=426>
##contig=<ID=tig_14468,length=312>
##contig=<ID=tig_84875,length=21724>
##contig=<ID=tig_7360,length=316>
##contig=<ID=tig_13589,length=271>
##contig=<ID=tig_72198,length=282>
##contig=<ID=tig_84154,length=2840>
##contig=<ID=tig_29067,length=506>
##contig=<ID=tig_35471,length=823>
##contig=<ID=tig_34509,length=556>
##contig=<ID=tig_84323,length=2087>
##contig=<ID=tig_6532,length=263>
##contig=<ID=tig_8152,length=359>
##contig=<ID=tig_52528,length=325>
##contig=<ID=tig_21891,length=267>
##contig=<ID=tig_45162,length=282>
##contig=<ID=tig_42666,length=1497>
##contig=<ID=tig_65582,length=282>
##contig=<ID=tig_9890,length=351>
##contig=<ID=tig_73507,length=668>
##contig=<ID=tig_1591,length=272>
##contig=<ID=tig_85585,length=22360>
##contig=<ID=tig_86125,length=4505>
##contig=<ID=tig_90959,length=1510>
##contig=<ID=tig_53128,length=280>
##contig=<ID=tig_6072,length=381>
##contig=<ID=tig_7452,length=442>
##contig=<ID=tig_11173,length=291>
##contig=<ID=tig_40778,length=414>
##contig=<ID=tig_89421,length=3878>
##contig=<ID=tig_68262,length=297>
##contig=<ID=tig_33551,length=335>
##contig=<ID=tig_89044,length=3747>
##contig=<ID=tig_63448,length=308>
##contig=<ID=tig_34575,length=334>
##contig=<ID=tig_92392,length=1500>
##contig=<ID=tig_71337,length=521>
##contig=<ID=tig_85899,length=2846>
##contig=<ID=tig_76651,length=584>
##contig=<ID=tig_38503,length=454>
##contig=<ID=tig_29331,length=301>
##contig=<ID=tig_55956,length=271>
##contig=<ID=tig_70314,length=311>
##contig=<ID=tig_17903,length=364>
##contig=<ID=tig_38262,length=425>
##contig=<ID=tig_85369,length=5688>
##contig=<ID=tig_28217,length=355>
##contig=<ID=tig_7393,length=416>
##contig=<ID=tig_56222,length=365>
##contig=<ID=tig_61181,length=330>
##contig=<ID=tig_25301,length=321>
##contig=<ID=tig_28413,length=276>
##contig=<ID=tig_38002,length=274>
##contig=<ID=tig_53983,length=308>
##contig=<ID=tig_56006,length=274>
##contig=<ID=tig_103498,length=22218>
##contig=<ID=tig_13202,length=1262>
##contig=<ID=tig_44318,length=310>
##contig=<ID=tig_46509,length=358>
##contig=<ID=tig_81099,length=367>
##contig=<ID=tig_17461,length=256>
##contig=<ID=tig_14503,length=1793>
##contig=<ID=tig_21697,length=263>
##contig=<ID=tig_72264,length=674>
##contig=<ID=tig_73798,length=292>
##contig=<ID=tig_12867,length=314>
##contig=<ID=tig_22176,length=299>
##contig=<ID=tig_30086,length=523>
##contig=<ID=tig_24223,length=298>
##contig=<ID=tig_53949,length=425>
##contig=<ID=tig_12148,length=255>
##contig=<ID=tig_20493,length=304>
##contig=<ID=tig_63670,length=298>
##contig=<ID=tig_47921,length=260>
##contig=<ID=tig_101782,length=24881>
##contig=<ID=tig_89539,length=2857>
##contig=<ID=tig_66890,length=340>
##contig=<ID=tig_4041,length=343>
##contig=<ID=tig_84100,length=5472>
##contig=<ID=tig_40567,length=296>
##contig=<ID=tig_51270,length=376>
##contig=<ID=tig_73679,length=11934>
##contig=<ID=tig_77546,length=285>
##contig=<ID=tig_76417,length=1163>
##contig=<ID=tig_101768,length=10158>
##contig=<ID=tig_4448,length=738>
##contig=<ID=tig_31653,length=296>
##contig=<ID=tig_25329,length=263>
##contig=<ID=tig_89824,length=2269>
##contig=<ID=tig_61809,length=320>
##contig=<ID=tig_45378,length=281>
##contig=<ID=tig_19372,length=315>
##contig=<ID=tig_50402,length=464>
##contig=<ID=tig_30266,length=288>
##contig=<ID=tig_90738,length=2150>
##contig=<ID=tig_67400,length=303>
##contig=<ID=tig_30894,length=472>
##contig=<ID=tig_96406,length=3505>
##contig=<ID=tig_87057,length=4341>
##contig=<ID=tig_86764,length=2690>
##contig=<ID=tig_53484,length=525>
##contig=<ID=tig_93159,length=2550>
##contig=<ID=tig_60679,length=441>
##contig=<ID=tig_9083,length=320>
##contig=<ID=tig_43671,length=398>
##contig=<ID=tig_36032,length=272>
##contig=<ID=tig_1155,length=428>
##contig=<ID=tig_45764,length=252>
##contig=<ID=tig_63968,length=393>
##contig=<ID=tig_25228,length=272>
##contig=<ID=tig_69368,length=309>
##contig=<ID=tig_92644,length=3878>
##contig=<ID=tig_79167,length=499>
##contig=<ID=tig_19970,length=429>
##contig=<ID=tig_63185,length=289>
##contig=<ID=tig_46257,length=299>
##contig=<ID=tig_27781,length=314>
##contig=<ID=tig_67079,length=604>
##contig=<ID=tig_63499,length=1221>
##contig=<ID=tig_30489,length=300>
##contig=<ID=tig_59769,length=567>
##contig=<ID=tig_79058,length=909>
##contig=<ID=tig_24496,length=266>
##contig=<ID=tig_21482,length=354>
##contig=<ID=tig_29091,length=260>
##contig=<ID=tig_88432,length=2605>
##contig=<ID=tig_96416,length=3714>
##contig=<ID=tig_71714,length=561>
##contig=<ID=tig_6456,length=530>
##contig=<ID=tig_75283,length=401>
##contig=<ID=tig_2489,length=278>
##contig=<ID=tig_51814,length=265>
##contig=<ID=tig_25456,length=357>
##contig=<ID=tig_38550,length=300>
##contig=<ID=tig_67146,length=261>
##contig=<ID=tig_42278,length=429>
##contig=<ID=tig_21214,length=1296>
##contig=<ID=tig_40564,length=294>
##contig=<ID=tig_17737,length=560>
##contig=<ID=tig_58253,length=314>
##contig=<ID=tig_40103,length=457>
##contig=<ID=tig_4327,length=2225>
##contig=<ID=tig_28775,length=898>
##contig=<ID=tig_23735,length=1362>
##contig=<ID=tig_78348,length=388>
##contig=<ID=tig_46150,length=382>
##contig=<ID=tig_77293,length=281>
##contig=<ID=tig_4826,length=388>
##contig=<ID=tig_72056,length=259>
##contig=<ID=tig_63982,length=260>
##contig=<ID=tig_55782,length=299>
##contig=<ID=tig_30249,length=254>
##contig=<ID=tig_6727,length=912>
##contig=<ID=tig_60268,length=673>
##contig=<ID=tig_80600,length=1969>
##contig=<ID=tig_24743,length=812>
##contig=<ID=tig_1728,length=351>
##contig=<ID=tig_88148,length=16235>
##contig=<ID=tig_52316,length=878>
##contig=<ID=tig_15346,length=283>
##contig=<ID=tig_92740,length=1399>
##contig=<ID=tig_74107,length=265>
##contig=<ID=tig_97050,length=13594>
##contig=<ID=tig_63201,length=310>
##contig=<ID=tig_59929,length=3670>
##contig=<ID=tig_70088,length=259>
##contig=<ID=tig_125,length=479>
##contig=<ID=tig_62836,length=369>
##contig=<ID=tig_41823,length=298>
##contig=<ID=tig_96805,length=8569>
##contig=<ID=tig_33601,length=340>
##contig=<ID=tig_75402,length=483>
##contig=<ID=tig_47495,length=514>
##contig=<ID=tig_17822,length=293>
##contig=<ID=tig_50432,length=254>
##contig=<ID=tig_25213,length=310>
##contig=<ID=tig_76221,length=574>
##contig=<ID=tig_45792,length=322>
##contig=<ID=tig_3172,length=386>
##contig=<ID=tig_33975,length=354>
##contig=<ID=tig_84953,length=5998>
##contig=<ID=tig_41339,length=274>
##contig=<ID=tig_26318,length=341>
##contig=<ID=tig_82487,length=3804>
##contig=<ID=tig_85395,length=36031>
##contig=<ID=tig_100285,length=35156>
##contig=<ID=tig_53847,length=274>
##contig=<ID=tig_76344,length=472>
##contig=<ID=tig_31992,length=349>
##contig=<ID=tig_76608,length=297>
##contig=<ID=tig_58187,length=276>
##contig=<ID=tig_49703,length=642>
##contig=<ID=tig_64717,length=268>
##contig=<ID=tig_72023,length=576>
##contig=<ID=tig_41019,length=330>
##contig=<ID=tig_103486,length=10786>
##contig=<ID=tig_26997,length=857>
##contig=<ID=tig_38535,length=286>
##contig=<ID=tig_25472,length=270>
##contig=<ID=tig_55751,length=306>
##contig=<ID=tig_6411,length=257>
##contig=<ID=tig_56852,length=336>
##contig=<ID=tig_100646,length=17862>
##contig=<ID=tig_32800,length=318>
##contig=<ID=tig_89841,length=3556>
##contig=<ID=tig_52523,length=331>
##contig=<ID=tig_43314,length=363>
##contig=<ID=tig_18953,length=334>
##contig=<ID=tig_26008,length=410>
##contig=<ID=tig_41435,length=257>
##contig=<ID=tig_63490,length=9083>
##contig=<ID=tig_89865,length=1523>
##contig=<ID=tig_31776,length=292>
##contig=<ID=tig_9010,length=277>
##contig=<ID=tig_52287,length=1204>
##contig=<ID=tig_58347,length=320>
##contig=<ID=tig_17714,length=263>
##contig=<ID=tig_82514,length=2365>
##contig=<ID=tig_24310,length=292>
##contig=<ID=tig_96889,length=13700>
##contig=<ID=tig_97231,length=16461>
##contig=<ID=tig_26691,length=17224>
##contig=<ID=tig_82082,length=984>
##contig=<ID=tig_95920,length=13407>
##contig=<ID=tig_84024,length=15589>
##contig=<ID=tig_91953,length=6401>
##contig=<ID=tig_75682,length=268>
##contig=<ID=tig_15018,length=258>
##contig=<ID=tig_73918,length=521>
##contig=<ID=tig_129,length=291>
##contig=<ID=tig_15846,length=434>
##contig=<ID=tig_95442,length=5352>
##contig=<ID=tig_5361,length=377>
##contig=<ID=tig_4020,length=302>
##contig=<ID=tig_65242,length=280>
##contig=<ID=tig_80062,length=2106>
##contig=<ID=tig_37559,length=255>
##contig=<ID=tig_66192,length=337>
##contig=<ID=tig_101060,length=8585>
##contig=<ID=tig_32032,length=250>
##contig=<ID=tig_59075,length=255>
##contig=<ID=tig_94739,length=8593>
##contig=<ID=tig_77424,length=261>
##contig=<ID=tig_85426,length=9088>
##contig=<ID=tig_65132,length=358>
##contig=<ID=tig_66584,length=319>
##contig=<ID=tig_4018,length=302>
##contig=<ID=tig_38498,length=311>
##contig=<ID=tig_94610,length=3669>
##contig=<ID=tig_45600,length=571>
##contig=<ID=tig_41223,length=266>
##contig=<ID=tig_69723,length=347>
##contig=<ID=tig_60140,length=298>
##contig=<ID=tig_51653,length=254>
##contig=<ID=tig_60944,length=442>
##contig=<ID=tig_39845,length=645>
##contig=<ID=tig_73715,length=287>
##contig=<ID=tig_13017,length=261>
##contig=<ID=tig_58646,length=359>
##contig=<ID=tig_103131,length=123298>
##contig=<ID=tig_37946,length=278>
##contig=<ID=tig_55153,length=298>
##contig=<ID=tig_42313,length=343>
##contig=<ID=tig_55092,length=250>
##contig=<ID=tig_100628,length=21815>
##contig=<ID=tig_65381,length=254>
##contig=<ID=tig_58780,length=260>
##contig=<ID=tig_13308,length=286>
##contig=<ID=tig_56370,length=502>
##contig=<ID=tig_95940,length=6331>
##contig=<ID=tig_18705,length=272>
##contig=<ID=tig_34589,length=274>
##contig=<ID=tig_76848,length=291>
##contig=<ID=tig_91256,length=12291>
##contig=<ID=tig_48314,length=254>
##contig=<ID=tig_19829,length=261>
##contig=<ID=tig_11854,length=279>
##contig=<ID=tig_97763,length=4340>
##contig=<ID=tig_21270,length=453>
##contig=<ID=tig_85094,length=2669>
##contig=<ID=tig_54378,length=769>
##contig=<ID=tig_2605,length=775>
##contig=<ID=tig_27716,length=367>
##contig=<ID=tig_2638,length=309>
##contig=<ID=tig_46258,length=269>
##contig=<ID=tig_67980,length=299>
##contig=<ID=tig_20317,length=251>
##contig=<ID=tig_88843,length=2625>
##contig=<ID=tig_73114,length=408>
##contig=<ID=tig_101883,length=13225>
##contig=<ID=tig_40975,length=310>
##contig=<ID=tig_21336,length=1214>
##contig=<ID=tig_20,length=351>
##contig=<ID=tig_64831,length=1262>
##contig=<ID=tig_61694,length=255>
##contig=<ID=tig_223,length=449>
##contig=<ID=tig_96759,length=2928>
##contig=<ID=tig_77291,length=591>
##contig=<ID=tig_22401,length=931>
##contig=<ID=tig_46780,length=267>
##contig=<ID=tig_30893,length=285>
##contig=<ID=tig_65654,length=838>
##contig=<ID=tig_99559,length=6743>
##contig=<ID=tig_8054,length=253>
##contig=<ID=tig_29534,length=287>
##contig=<ID=tig_46823,length=703>
##contig=<ID=tig_47834,length=275>
##contig=<ID=tig_97773,length=15450>
##contig=<ID=tig_25372,length=590>
##contig=<ID=tig_29271,length=2754>
##contig=<ID=tig_24777,length=333>
##contig=<ID=tig_85023,length=12773>
##contig=<ID=tig_84009,length=18660>
##contig=<ID=tig_16133,length=366>
##contig=<ID=tig_103068,length=6712>
##contig=<ID=tig_6868,length=296>
##contig=<ID=tig_47031,length=485>
##contig=<ID=tig_3524,length=388>
##contig=<ID=tig_61233,length=276>
##contig=<ID=tig_62202,length=261>
##contig=<ID=tig_12546,length=311>
##contig=<ID=tig_99430,length=3128>
##contig=<ID=tig_61129,length=397>
##contig=<ID=tig_1211,length=314>
##contig=<ID=tig_61659,length=610>
##contig=<ID=tig_45347,length=265>
##contig=<ID=tig_19991,length=258>
##contig=<ID=tig_51666,length=359>
##contig=<ID=tig_68657,length=267>
##contig=<ID=tig_6439,length=266>
##contig=<ID=tig_30290,length=355>
##contig=<ID=tig_28605,length=262>
##contig=<ID=tig_43229,length=571>
##contig=<ID=tig_78886,length=829>
##contig=<ID=tig_61117,length=364>
##contig=<ID=tig_6090,length=283>
##contig=<ID=tig_19753,length=301>
##contig=<ID=tig_101171,length=38274>
##contig=<ID=tig_22594,length=277>
##contig=<ID=tig_21573,length=339>
##contig=<ID=tig_28890,length=472>
##contig=<ID=tig_78068,length=1385>
##contig=<ID=tig_95871,length=3918>
##contig=<ID=tig_48142,length=261>
##contig=<ID=tig_56909,length=368>
##contig=<ID=tig_35756,length=966>
##contig=<ID=tig_94584,length=1800>
##contig=<ID=tig_98209,length=4402>
##contig=<ID=tig_78706,length=713>
##contig=<ID=tig_64860,length=270>
##contig=<ID=tig_88932,length=1800>
##contig=<ID=tig_87562,length=1905>
##contig=<ID=tig_15639,length=271>
##contig=<ID=tig_57496,length=257>
##contig=<ID=tig_20671,length=255>
##contig=<ID=tig_12526,length=2513>
##contig=<ID=tig_44818,length=714>
##contig=<ID=tig_2384,length=641>
##contig=<ID=tig_95895,length=2204>
##contig=<ID=tig_58897,length=326>
##contig=<ID=tig_30788,length=297>
##contig=<ID=tig_60986,length=697>
##contig=<ID=tig_6191,length=406>
##contig=<ID=tig_99954,length=13319>
##contig=<ID=tig_103104,length=9661>
##contig=<ID=tig_21700,length=607>
##contig=<ID=tig_92670,length=1843>
##contig=<ID=tig_71068,length=434>
##contig=<ID=tig_24490,length=253>
##contig=<ID=tig_36446,length=327>
##contig=<ID=tig_48886,length=359>
##contig=<ID=tig_57412,length=354>
##contig=<ID=tig_74113,length=345>
##contig=<ID=tig_59830,length=281>
##contig=<ID=tig_54305,length=335>
##contig=<ID=tig_52678,length=306>
##contig=<ID=tig_2565,length=314>
##contig=<ID=tig_90515,length=7792>
##contig=<ID=tig_65852,length=2365>
##contig=<ID=tig_9479,length=630>
##contig=<ID=tig_92094,length=1901>
##contig=<ID=tig_14077,length=376>
##contig=<ID=tig_68510,length=281>
##contig=<ID=tig_39412,length=295>
##contig=<ID=tig_74681,length=259>
##contig=<ID=tig_64925,length=269>
##contig=<ID=tig_83551,length=4510>
##contig=<ID=tig_61907,length=392>
##contig=<ID=tig_30794,length=269>
##contig=<ID=tig_1470,length=315>
##contig=<ID=tig_2753,length=255>
##contig=<ID=tig_91845,length=5604>
##contig=<ID=tig_17020,length=282>
##contig=<ID=tig_21227,length=786>
##contig=<ID=tig_22319,length=253>
##contig=<ID=tig_67026,length=290>
##contig=<ID=tig_59632,length=321>
##contig=<ID=tig_53269,length=273>
##contig=<ID=tig_51515,length=951>
##contig=<ID=tig_24669,length=306>
##contig=<ID=tig_93035,length=31269>
##contig=<ID=tig_8005,length=268>
##contig=<ID=tig_85514,length=2775>
##contig=<ID=tig_75452,length=319>
##contig=<ID=tig_56220,length=475>
##contig=<ID=tig_19817,length=723>
##contig=<ID=tig_92832,length=4430>
##contig=<ID=tig_41597,length=548>
##contig=<ID=tig_84549,length=6622>
##contig=<ID=tig_57852,length=282>
##contig=<ID=tig_77367,length=310>
##contig=<ID=tig_4585,length=262>
##contig=<ID=tig_57101,length=451>
##contig=<ID=tig_11379,length=340>
##contig=<ID=tig_59046,length=286>
##contig=<ID=tig_15759,length=478>
##contig=<ID=tig_12957,length=2855>
##contig=<ID=tig_32945,length=337>
##contig=<ID=tig_41723,length=305>
##contig=<ID=tig_53030,length=294>
##contig=<ID=tig_6528,length=715>
##contig=<ID=tig_7683,length=305>
##contig=<ID=tig_13523,length=312>
##contig=<ID=tig_67626,length=319>
##contig=<ID=tig_33143,length=377>
##contig=<ID=tig_72086,length=358>
##contig=<ID=tig_73433,length=269>
##contig=<ID=tig_40414,length=306>
##contig=<ID=tig_12354,length=624>
##contig=<ID=tig_41428,length=530>
##contig=<ID=tig_5710,length=326>
##contig=<ID=tig_70541,length=349>
##contig=<ID=tig_46437,length=265>
##contig=<ID=tig_6829,length=1059>
##contig=<ID=tig_44808,length=273>
##contig=<ID=tig_19127,length=260>
##contig=<ID=tig_28547,length=611>
##contig=<ID=tig_42696,length=774>
##contig=<ID=tig_59035,length=335>
##contig=<ID=tig_9819,length=410>
##contig=<ID=tig_26976,length=510>
##contig=<ID=tig_22012,length=1089>
##contig=<ID=tig_2546,length=271>
##contig=<ID=tig_19507,length=482>
##contig=<ID=tig_62734,length=331>
##contig=<ID=tig_18690,length=471>
##contig=<ID=tig_97686,length=10114>
##contig=<ID=tig_100077,length=12082>
##contig=<ID=tig_69298,length=291>
##contig=<ID=tig_9153,length=433>
##contig=<ID=tig_10787,length=308>
##contig=<ID=tig_63516,length=547>
##contig=<ID=tig_55946,length=305>
##contig=<ID=tig_77929,length=324>
##contig=<ID=tig_24609,length=353>
##contig=<ID=tig_37759,length=574>
##contig=<ID=tig_10635,length=270>
##contig=<ID=tig_57005,length=610>
##contig=<ID=tig_6406,length=374>
##contig=<ID=tig_38885,length=622>
##contig=<ID=tig_53918,length=375>
##contig=<ID=tig_74100,length=318>
##contig=<ID=tig_87268,length=12381>
##contig=<ID=tig_91903,length=2963>
##contig=<ID=tig_55137,length=333>
##contig=<ID=tig_90087,length=1513>
##contig=<ID=tig_11752,length=403>
##contig=<ID=tig_79426,length=366>
##contig=<ID=tig_12287,length=264>
##contig=<ID=tig_43669,length=448>
##contig=<ID=tig_73516,length=265>
##contig=<ID=tig_66129,length=279>
##contig=<ID=tig_97036,length=18925>
##contig=<ID=tig_24522,length=282>
##contig=<ID=tig_11236,length=314>
##contig=<ID=tig_40615,length=420>
##contig=<ID=tig_20082,length=445>
##contig=<ID=tig_41089,length=323>
##contig=<ID=tig_95609,length=12097>
##contig=<ID=tig_67116,length=321>
##contig=<ID=tig_64512,length=296>
##contig=<ID=tig_96735,length=9363>
##contig=<ID=tig_49893,length=309>
##contig=<ID=tig_97562,length=5588>
##contig=<ID=tig_49614,length=421>
##contig=<ID=tig_42378,length=6363>
##contig=<ID=tig_53474,length=329>
##contig=<ID=tig_65626,length=907>
##contig=<ID=tig_85031,length=1905>
##contig=<ID=tig_81797,length=9188>
##contig=<ID=tig_76967,length=262>
##contig=<ID=tig_46397,length=275>
##contig=<ID=tig_32901,length=278>
##contig=<ID=tig_102124,length=15936>
##contig=<ID=tig_36218,length=275>
##contig=<ID=tig_103108,length=99284>
##contig=<ID=tig_49111,length=471>
##contig=<ID=tig_96071,length=14201>
##contig=<ID=tig_31765,length=418>
##contig=<ID=tig_9262,length=303>
##contig=<ID=tig_27377,length=256>
##contig=<ID=tig_32439,length=621>
##contig=<ID=tig_27612,length=433>
##contig=<ID=tig_6080,length=737>
##contig=<ID=tig_29101,length=354>
##contig=<ID=tig_94799,length=12782>
##contig=<ID=tig_22470,length=278>
##contig=<ID=tig_41111,length=316>
##contig=<ID=tig_37681,length=344>
##contig=<ID=tig_90254,length=7155>
##contig=<ID=tig_656,length=1021>
##contig=<ID=tig_56888,length=303>
##contig=<ID=tig_65587,length=449>
##contig=<ID=tig_59822,length=307>
##contig=<ID=tig_87390,length=4529>
##contig=<ID=tig_30923,length=465>
##contig=<ID=tig_4409,length=271>
##contig=<ID=tig_26392,length=336>
##contig=<ID=tig_1266,length=1195>
##contig=<ID=tig_80637,length=941>
##contig=<ID=tig_84831,length=2245>
##contig=<ID=tig_52996,length=279>
##contig=<ID=tig_49276,length=982>
##contig=<ID=tig_73726,length=288>
##contig=<ID=tig_9670,length=388>
##contig=<ID=tig_99688,length=17615>
##contig=<ID=tig_79174,length=13282>
##contig=<ID=tig_31494,length=742>
##contig=<ID=tig_49622,length=792>
##contig=<ID=tig_48392,length=474>
##contig=<ID=tig_20225,length=378>
##contig=<ID=tig_91083,length=14860>
##contig=<ID=tig_79274,length=689>
##contig=<ID=tig_101878,length=14637>
##contig=<ID=tig_84521,length=7026>
##contig=<ID=tig_74046,length=655>
##contig=<ID=tig_41510,length=952>
##contig=<ID=tig_86295,length=2619>
##contig=<ID=tig_45014,length=387>
##contig=<ID=tig_52535,length=293>
##contig=<ID=tig_20303,length=453>
##contig=<ID=tig_46625,length=284>
##contig=<ID=tig_25378,length=446>
##contig=<ID=tig_4657,length=344>
##contig=<ID=tig_13699,length=887>
##contig=<ID=tig_87921,length=11916>
##contig=<ID=tig_17569,length=252>
##contig=<ID=tig_84227,length=3380>
##contig=<ID=tig_90585,length=1756>
##contig=<ID=tig_1388,length=554>
##contig=<ID=tig_44506,length=478>
##contig=<ID=tig_672,length=261>
##contig=<ID=tig_101940,length=15071>
##contig=<ID=tig_6045,length=261>
##contig=<ID=tig_101591,length=7284>
##contig=<ID=tig_16791,length=307>
##contig=<ID=tig_18645,length=408>
##contig=<ID=tig_40408,length=609>
##contig=<ID=tig_27322,length=515>
##contig=<ID=tig_11008,length=287>
##contig=<ID=tig_57803,length=291>
##contig=<ID=tig_97903,length=24316>
##contig=<ID=tig_78736,length=508>
##contig=<ID=tig_99598,length=4501>
##contig=<ID=tig_87818,length=4563>
##contig=<ID=tig_10226,length=440>
##contig=<ID=tig_41908,length=997>
##contig=<ID=tig_22660,length=1750>
##contig=<ID=tig_10713,length=314>
##contig=<ID=tig_56662,length=337>
##contig=<ID=tig_16080,length=297>
##contig=<ID=tig_88438,length=1527>
##contig=<ID=tig_95997,length=22000>
##contig=<ID=tig_72476,length=517>
##contig=<ID=tig_91103,length=10726>
##contig=<ID=tig_100993,length=37222>
##contig=<ID=tig_36414,length=798>
##contig=<ID=tig_49025,length=263>
##contig=<ID=tig_10419,length=700>
##contig=<ID=tig_59293,length=265>
##contig=<ID=tig_72501,length=261>
##contig=<ID=tig_69016,length=296>
##contig=<ID=tig_69914,length=344>
##contig=<ID=tig_45783,length=474>
##contig=<ID=tig_5087,length=299>
##contig=<ID=tig_11136,length=257>
##contig=<ID=tig_23369,length=4364>
##contig=<ID=tig_7914,length=498>
##contig=<ID=tig_33709,length=393>
##contig=<ID=tig_100987,length=14821>
##contig=<ID=tig_11146,length=257>
##contig=<ID=tig_33340,length=336>
##contig=<ID=tig_20446,length=266>
##contig=<ID=tig_102548,length=5722>
##contig=<ID=tig_47882,length=384>
##contig=<ID=tig_5915,length=488>
##contig=<ID=tig_70343,length=379>
##contig=<ID=tig_61815,length=288>
##contig=<ID=tig_82888,length=4306>
##contig=<ID=tig_12451,length=264>
##contig=<ID=tig_6698,length=315>
##contig=<ID=tig_20672,length=929>
##contig=<ID=tig_6472,length=1076>
##contig=<ID=tig_86856,length=31096>
##contig=<ID=tig_36316,length=405>
##contig=<ID=tig_49748,length=290>
##contig=<ID=tig_103208,length=5416>
##contig=<ID=tig_14015,length=289>
##contig=<ID=tig_99027,length=5142>
##contig=<ID=tig_5384,length=335>
##contig=<ID=tig_88678,length=11604>
##contig=<ID=tig_23934,length=281>
##contig=<ID=tig_87380,length=7660>
##contig=<ID=tig_12482,length=257>
##contig=<ID=tig_66109,length=354>
##contig=<ID=tig_6566,length=267>
##contig=<ID=tig_101578,length=18278>
##contig=<ID=tig_67555,length=252>
##contig=<ID=tig_15551,length=490>
##contig=<ID=tig_57323,length=324>
##contig=<ID=tig_66371,length=344>
##contig=<ID=tig_91033,length=9528>
##contig=<ID=tig_28735,length=276>
##contig=<ID=tig_101821,length=83318>
##contig=<ID=tig_73230,length=259>
##contig=<ID=tig_18653,length=429>
##contig=<ID=tig_11447,length=293>
##contig=<ID=tig_60649,length=355>
##contig=<ID=tig_93122,length=10612>
##contig=<ID=tig_67224,length=621>
##contig=<ID=tig_78403,length=319>
##contig=<ID=tig_78512,length=373>
##contig=<ID=tig_9512,length=271>
##contig=<ID=tig_38665,length=254>
##contig=<ID=tig_30297,length=250>
##contig=<ID=tig_42299,length=278>
##contig=<ID=tig_22096,length=274>
##contig=<ID=tig_29254,length=360>
##contig=<ID=tig_12220,length=315>
##contig=<ID=tig_88132,length=1931>
##contig=<ID=tig_90161,length=2934>
##contig=<ID=tig_2572,length=469>
##contig=<ID=tig_52134,length=267>
##contig=<ID=tig_22405,length=269>
##contig=<ID=tig_33915,length=254>
##contig=<ID=tig_3939,length=329>
##contig=<ID=tig_88122,length=6214>
##contig=<ID=tig_96740,length=4000>
##contig=<ID=tig_40321,length=270>
##contig=<ID=tig_93661,length=28130>
##contig=<ID=tig_98834,length=4345>
##contig=<ID=tig_50669,length=251>
##contig=<ID=tig_99515,length=9649>
##contig=<ID=tig_95314,length=3416>
##contig=<ID=tig_93638,length=8099>
##contig=<ID=tig_57121,length=467>
##contig=<ID=tig_42914,length=452>
##contig=<ID=tig_53073,length=289>
##contig=<ID=tig_21517,length=432>
##contig=<ID=tig_70735,length=278>
##contig=<ID=tig_13180,length=299>
##contig=<ID=tig_2949,length=315>
##contig=<ID=tig_41535,length=574>
##contig=<ID=tig_77982,length=256>
##contig=<ID=tig_95448,length=6017>
##contig=<ID=tig_15269,length=321>
##contig=<ID=tig_959,length=594>
##contig=<ID=tig_81071,length=4894>
##contig=<ID=tig_48554,length=347>
##contig=<ID=tig_29147,length=294>
##contig=<ID=tig_50374,length=267>
##contig=<ID=tig_86661,length=11420>
##contig=<ID=tig_79445,length=486>
##contig=<ID=tig_76443,length=381>
##contig=<ID=tig_49231,length=285>
##contig=<ID=tig_43735,length=538>
##contig=<ID=tig_62909,length=256>
##contig=<ID=tig_61976,length=535>
##contig=<ID=tig_86592,length=18052>
##contig=<ID=tig_65723,length=309>
##contig=<ID=tig_74847,length=416>
##contig=<ID=tig_6309,length=252>
##contig=<ID=tig_84088,length=5160>
##contig=<ID=tig_14729,length=360>
##contig=<ID=tig_43163,length=390>
##contig=<ID=tig_2458,length=297>
##contig=<ID=tig_39928,length=253>
##contig=<ID=tig_76672,length=250>
##contig=<ID=tig_26690,length=288>
##contig=<ID=tig_94482,length=24665>
##contig=<ID=tig_101233,length=5954>
##contig=<ID=tig_5830,length=410>
##contig=<ID=tig_44962,length=252>
##contig=<ID=tig_81121,length=7657>
##contig=<ID=tig_3752,length=280>
##contig=<ID=tig_99234,length=3821>
##contig=<ID=tig_19266,length=333>
##contig=<ID=tig_14915,length=291>
##contig=<ID=tig_660,length=272>
##contig=<ID=tig_71297,length=1084>
##contig=<ID=tig_64826,length=326>
##contig=<ID=tig_29604,length=653>
##contig=<ID=tig_13317,length=372>
##contig=<ID=tig_37823,length=942>
##contig=<ID=tig_25434,length=388>
##contig=<ID=tig_1589,length=641>
##contig=<ID=tig_46669,length=459>
##contig=<ID=tig_15395,length=1389>
##contig=<ID=tig_50570,length=713>
##contig=<ID=tig_89629,length=1703>
##contig=<ID=tig_61665,length=263>
##contig=<ID=tig_71776,length=385>
##contig=<ID=tig_30042,length=289>
##contig=<ID=tig_45076,length=366>
##contig=<ID=tig_86086,length=11801>
##contig=<ID=tig_13754,length=276>
##contig=<ID=tig_92657,length=4670>
##contig=<ID=tig_29618,length=305>
##contig=<ID=tig_41261,length=326>
##contig=<ID=tig_21171,length=304>
##contig=<ID=tig_82039,length=1354>
##contig=<ID=tig_59421,length=256>
##contig=<ID=tig_32853,length=303>
##contig=<ID=tig_81898,length=4025>
##contig=<ID=tig_38011,length=373>
##contig=<ID=tig_87596,length=4894>
##contig=<ID=tig_45238,length=2321>
##contig=<ID=tig_3229,length=309>
##contig=<ID=tig_72012,length=484>
##contig=<ID=tig_19198,length=716>
##contig=<ID=tig_19649,length=294>
##contig=<ID=tig_90195,length=2004>
##contig=<ID=tig_10824,length=552>
##contig=<ID=tig_22062,length=267>
##contig=<ID=tig_65730,length=272>
##contig=<ID=tig_96659,length=2870>
##contig=<ID=tig_164,length=306>
##contig=<ID=tig_7103,length=295>
##contig=<ID=tig_38736,length=361>
##contig=<ID=tig_98282,length=4363>
##contig=<ID=tig_56095,length=396>
##contig=<ID=tig_78714,length=998>
##contig=<ID=tig_78091,length=408>
##contig=<ID=tig_69603,length=596>
##contig=<ID=tig_101975,length=8097>
##contig=<ID=tig_90998,length=9278>
##contig=<ID=tig_86033,length=4437>
##contig=<ID=tig_86924,length=2275>
##contig=<ID=tig_39288,length=265>
##contig=<ID=tig_17660,length=444>
##contig=<ID=tig_1875,length=252>
##contig=<ID=tig_80955,length=546>
##contig=<ID=tig_27178,length=335>
##contig=<ID=tig_90440,length=5494>
##contig=<ID=tig_40143,length=254>
##contig=<ID=tig_15948,length=300>
##contig=<ID=tig_12845,length=280>
##contig=<ID=tig_66252,length=550>
##contig=<ID=tig_47570,length=255>
##contig=<ID=tig_84238,length=4987>
##contig=<ID=tig_15170,length=284>
##contig=<ID=tig_95968,length=10617>
##contig=<ID=tig_9336,length=412>
##contig=<ID=tig_12061,length=319>
##contig=<ID=tig_10829,length=403>
##contig=<ID=tig_90955,length=15538>
##contig=<ID=tig_88012,length=3059>
##contig=<ID=tig_65162,length=296>
##contig=<ID=tig_76619,length=378>
##contig=<ID=tig_46710,length=2480>
##contig=<ID=tig_63422,length=276>
##contig=<ID=tig_14136,length=296>
##contig=<ID=tig_36718,length=365>
##contig=<ID=tig_98235,length=13458>
##contig=<ID=tig_98010,length=30997>
##contig=<ID=tig_37236,length=324>
##contig=<ID=tig_14084,length=410>
##contig=<ID=tig_21063,length=276>
##contig=<ID=tig_75823,length=512>
##contig=<ID=tig_72683,length=407>
##contig=<ID=tig_72604,length=763>
##contig=<ID=tig_38729,length=354>
##contig=<ID=tig_43996,length=250>
##contig=<ID=tig_41578,length=258>
##contig=<ID=tig_20349,length=323>
##contig=<ID=tig_7491,length=262>
##contig=<ID=tig_25282,length=339>
##contig=<ID=tig_27531,length=333>
##contig=<ID=tig_83486,length=4170>
##contig=<ID=tig_92752,length=1250>
##contig=<ID=tig_27077,length=277>
##contig=<ID=tig_68900,length=1720>
##contig=<ID=tig_44548,length=294>
##contig=<ID=tig_42994,length=4668>
##contig=<ID=tig_89479,length=4626>
##contig=<ID=tig_5265,length=279>
##contig=<ID=tig_5282,length=491>
##contig=<ID=tig_47003,length=740>
##contig=<ID=tig_27051,length=371>
##contig=<ID=tig_8948,length=963>
##contig=<ID=tig_30298,length=306>
##contig=<ID=tig_34313,length=401>
##contig=<ID=tig_21943,length=433>
##contig=<ID=tig_52570,length=346>
##contig=<ID=tig_55566,length=282>
##contig=<ID=tig_7125,length=299>
##contig=<ID=tig_16659,length=257>
##contig=<ID=tig_38620,length=399>
##contig=<ID=tig_36317,length=306>
##contig=<ID=tig_101952,length=8411>
##contig=<ID=tig_6990,length=254>
##contig=<ID=tig_63211,length=366>
##contig=<ID=tig_43479,length=728>
##contig=<ID=tig_56976,length=268>
##contig=<ID=tig_17706,length=2099>
##contig=<ID=tig_9155,length=270>
##contig=<ID=tig_51933,length=308>
##contig=<ID=tig_4099,length=595>
##contig=<ID=tig_4275,length=273>
##contig=<ID=tig_84895,length=6610>
##contig=<ID=tig_72304,length=294>
##contig=<ID=tig_62470,length=271>
##contig=<ID=tig_51756,length=416>
##contig=<ID=tig_99655,length=15640>
##contig=<ID=tig_75639,length=262>
##contig=<ID=tig_25656,length=661>
##contig=<ID=tig_71452,length=253>
##contig=<ID=tig_49075,length=310>
##contig=<ID=tig_63729,length=317>
##contig=<ID=tig_67930,length=369>
##contig=<ID=tig_67345,length=415>
##contig=<ID=tig_67575,length=392>
##contig=<ID=tig_69760,length=258>
##contig=<ID=tig_80470,length=948>
##contig=<ID=tig_69807,length=501>
##contig=<ID=tig_11804,length=1605>
##contig=<ID=tig_3300,length=304>
##contig=<ID=tig_5428,length=269>
##contig=<ID=tig_15070,length=295>
##contig=<ID=tig_87791,length=2047>
##contig=<ID=tig_82455,length=22309>
##contig=<ID=tig_6633,length=267>
##contig=<ID=tig_97944,length=31953>
##contig=<ID=tig_65294,length=375>
##contig=<ID=tig_69604,length=1112>
##contig=<ID=tig_36545,length=261>
##contig=<ID=tig_14777,length=349>
##contig=<ID=tig_6900,length=316>
##contig=<ID=tig_2068,length=532>
##contig=<ID=tig_95092,length=3294>
##contig=<ID=tig_43579,length=306>
##contig=<ID=tig_27899,length=254>
##contig=<ID=tig_85146,length=1384>
##contig=<ID=tig_90229,length=1795>
##contig=<ID=tig_15196,length=622>
##contig=<ID=tig_103033,length=7949>
##contig=<ID=tig_43562,length=332>
##contig=<ID=tig_85885,length=19506>
##contig=<ID=tig_16497,length=346>
##contig=<ID=tig_12623,length=321>
##contig=<ID=tig_92468,length=1631>
##contig=<ID=tig_61979,length=485>
##contig=<ID=tig_35488,length=340>
##contig=<ID=tig_14215,length=284>
##contig=<ID=tig_55400,length=334>
##contig=<ID=tig_27952,length=750>
##contig=<ID=tig_31612,length=395>
##contig=<ID=tig_91051,length=19645>
##contig=<ID=tig_40917,length=267>
##contig=<ID=tig_86351,length=1605>
##contig=<ID=tig_45373,length=279>
##contig=<ID=tig_43226,length=334>
##contig=<ID=tig_87334,length=37718>
##contig=<ID=tig_57567,length=319>
##contig=<ID=tig_15520,length=334>
##contig=<ID=tig_52956,length=297>
##contig=<ID=tig_13559,length=310>
##contig=<ID=tig_85878,length=2808>
##contig=<ID=tig_49407,length=375>
##contig=<ID=tig_52418,length=903>
##contig=<ID=tig_78213,length=650>
##contig=<ID=tig_49704,length=425>
##contig=<ID=tig_21663,length=287>
##contig=<ID=tig_12589,length=256>
##contig=<ID=tig_51138,length=322>
##contig=<ID=tig_86967,length=12196>
##contig=<ID=tig_61992,length=330>
##contig=<ID=tig_16667,length=252>
##contig=<ID=tig_12053,length=315>
##contig=<ID=tig_92638,length=3123>
##contig=<ID=tig_5336,length=312>
##contig=<ID=tig_90931,length=23924>
##contig=<ID=tig_99612,length=18386>
##contig=<ID=tig_49548,length=386>
##contig=<ID=tig_6138,length=284>
##contig=<ID=tig_100436,length=7688>
##contig=<ID=tig_84840,length=4236>
##contig=<ID=tig_73211,length=305>
##contig=<ID=tig_46852,length=939>
##contig=<ID=tig_84512,length=1437>
##contig=<ID=tig_10231,length=311>
##contig=<ID=tig_72314,length=319>
##contig=<ID=tig_50253,length=480>
##contig=<ID=tig_54867,length=548>
##contig=<ID=tig_44915,length=3053>
##contig=<ID=tig_51761,length=262>
##contig=<ID=tig_69486,length=525>
##contig=<ID=tig_60365,length=501>
##contig=<ID=tig_64767,length=274>
##contig=<ID=tig_6294,length=677>
##contig=<ID=tig_45653,length=375>
##contig=<ID=tig_5032,length=373>
##contig=<ID=tig_33528,length=302>
##contig=<ID=tig_54616,length=385>
##contig=<ID=tig_68812,length=483>
##contig=<ID=tig_60525,length=293>
##contig=<ID=tig_7363,length=258>
##contig=<ID=tig_99235,length=18142>
##contig=<ID=tig_101207,length=18041>
##contig=<ID=tig_72710,length=570>
##contig=<ID=tig_20643,length=264>
##contig=<ID=tig_36514,length=406>
##contig=<ID=tig_4865,length=478>
##contig=<ID=tig_92055,length=1905>
##contig=<ID=tig_72998,length=269>
##contig=<ID=tig_75636,length=270>
##contig=<ID=tig_73617,length=286>
##contig=<ID=tig_77123,length=360>
##contig=<ID=tig_6551,length=443>
##contig=<ID=tig_37149,length=253>
##contig=<ID=tig_86613,length=5984>
##contig=<ID=tig_25153,length=262>
##contig=<ID=tig_45576,length=262>
##contig=<ID=tig_64632,length=273>
##contig=<ID=tig_66907,length=262>
##contig=<ID=tig_82754,length=11105>
##contig=<ID=tig_21031,length=293>
##contig=<ID=tig_352,length=721>
##contig=<ID=tig_79282,length=844>
##contig=<ID=tig_31937,length=251>
##contig=<ID=tig_8520,length=959>
##contig=<ID=tig_81555,length=256>
##contig=<ID=tig_59477,length=273>
##contig=<ID=tig_27185,length=270>
##contig=<ID=tig_3839,length=867>
##contig=<ID=tig_32928,length=748>
##contig=<ID=tig_61981,length=486>
##contig=<ID=tig_48510,length=318>
##contig=<ID=tig_50147,length=361>
##contig=<ID=tig_102192,length=35384>
##contig=<ID=tig_28209,length=253>
##contig=<ID=tig_60213,length=255>
##contig=<ID=tig_71930,length=417>
##contig=<ID=tig_51926,length=922>
##contig=<ID=tig_38368,length=305>
##contig=<ID=tig_68242,length=316>
##contig=<ID=tig_85129,length=4413>
##contig=<ID=tig_84833,length=1629>
##contig=<ID=tig_27247,length=485>
##contig=<ID=tig_46598,length=257>
##contig=<ID=tig_4199,length=298>
##contig=<ID=tig_86878,length=13391>
##contig=<ID=tig_84116,length=4244>
##contig=<ID=tig_82259,length=1727>
##contig=<ID=tig_14879,length=353>
##contig=<ID=tig_10779,length=283>
##contig=<ID=tig_44313,length=429>
##contig=<ID=tig_14641,length=422>
##contig=<ID=tig_60551,length=270>
##contig=<ID=tig_49965,length=348>
##contig=<ID=tig_41800,length=328>
##contig=<ID=tig_70845,length=253>
##contig=<ID=tig_88202,length=2343>
##contig=<ID=tig_82125,length=973>
##contig=<ID=tig_11974,length=348>
##contig=<ID=tig_18881,length=291>
##contig=<ID=tig_66564,length=251>
##contig=<ID=tig_7076,length=449>
##contig=<ID=tig_34619,length=321>
##contig=<ID=tig_78850,length=339>
##contig=<ID=tig_53808,length=297>
##contig=<ID=tig_12506,length=431>
##contig=<ID=tig_12727,length=255>
##contig=<ID=tig_13686,length=8992>
##contig=<ID=tig_98294,length=17629>
##contig=<ID=tig_75352,length=256>
##contig=<ID=tig_71385,length=263>
##contig=<ID=tig_93004,length=4322>
##contig=<ID=tig_86459,length=3140>
##contig=<ID=tig_85521,length=8978>
##contig=<ID=tig_71624,length=284>
##contig=<ID=tig_20251,length=587>
##contig=<ID=tig_81543,length=458>
##contig=<ID=tig_63494,length=332>
##contig=<ID=tig_6069,length=602>
##contig=<ID=tig_37279,length=300>
##contig=<ID=tig_88451,length=14202>
##contig=<ID=tig_94171,length=25737>
##contig=<ID=tig_16812,length=423>
##contig=<ID=tig_80216,length=596>
##contig=<ID=tig_23705,length=269>
##contig=<ID=tig_41156,length=725>
##contig=<ID=tig_39255,length=253>
##contig=<ID=tig_45149,length=461>
##contig=<ID=tig_68359,length=395>
##contig=<ID=tig_9525,length=258>
##contig=<ID=tig_64312,length=324>
##contig=<ID=tig_2470,length=572>
##contig=<ID=tig_74331,length=737>
##contig=<ID=tig_67023,length=356>
##contig=<ID=tig_97409,length=18447>
##contig=<ID=tig_73050,length=381>
##contig=<ID=tig_53152,length=311>
##contig=<ID=tig_81584,length=1913>
##contig=<ID=tig_942,length=315>
##contig=<ID=tig_101364,length=5621>
##contig=<ID=tig_76390,length=280>
##contig=<ID=tig_40862,length=304>
##contig=<ID=tig_13888,length=395>
##contig=<ID=tig_78278,length=556>
##contig=<ID=tig_14591,length=350>
##contig=<ID=tig_44996,length=254>
##contig=<ID=tig_69671,length=346>
##contig=<ID=tig_95881,length=2915>
##contig=<ID=tig_15307,length=268>
##contig=<ID=tig_19494,length=287>
##contig=<ID=tig_3006,length=303>
##contig=<ID=tig_56127,length=265>
##contig=<ID=tig_101331,length=48818>
##contig=<ID=tig_82246,length=521>
##contig=<ID=tig_86481,length=6381>
##contig=<ID=tig_1822,length=260>
##contig=<ID=tig_26709,length=314>
##contig=<ID=tig_39930,length=266>
##contig=<ID=tig_5444,length=777>
##contig=<ID=tig_82224,length=395>
##contig=<ID=tig_45058,length=579>
##contig=<ID=tig_56802,length=334>
##contig=<ID=tig_25156,length=286>
##contig=<ID=tig_3725,length=339>
##contig=<ID=tig_90922,length=21465>
##contig=<ID=tig_72749,length=397>
##contig=<ID=tig_63878,length=300>
##contig=<ID=tig_13972,length=262>
##contig=<ID=tig_17560,length=303>
##contig=<ID=tig_86303,length=9840>
##contig=<ID=tig_31184,length=555>
##contig=<ID=tig_53250,length=253>
##contig=<ID=tig_88937,length=2058>
##contig=<ID=tig_58519,length=396>
##contig=<ID=tig_79712,length=397>
##contig=<ID=tig_79759,length=12941>
##contig=<ID=tig_4824,length=296>
##contig=<ID=tig_75469,length=1753>
##contig=<ID=tig_41229,length=412>
##contig=<ID=tig_39589,length=321>
##contig=<ID=tig_48326,length=988>
##contig=<ID=tig_84468,length=8336>
##contig=<ID=tig_30121,length=354>
##contig=<ID=tig_32482,length=317>
##contig=<ID=tig_61621,length=257>
##contig=<ID=tig_83836,length=5137>
##contig=<ID=tig_67243,length=356>
##contig=<ID=tig_15625,length=286>
##contig=<ID=tig_41301,length=3168>
##contig=<ID=tig_98905,length=24487>
##contig=<ID=tig_18312,length=888>
##contig=<ID=tig_96576,length=12609>
##contig=<ID=tig_48413,length=253>
##contig=<ID=tig_21666,length=272>
##contig=<ID=tig_93906,length=2718>
##contig=<ID=tig_46427,length=302>
##contig=<ID=tig_68840,length=297>
##contig=<ID=tig_60224,length=472>
##contig=<ID=tig_21017,length=293>
##contig=<ID=tig_59304,length=259>
##contig=<ID=tig_18314,length=533>
##contig=<ID=tig_90355,length=3120>
##contig=<ID=tig_84178,length=11287>
##contig=<ID=tig_93652,length=12033>
##contig=<ID=tig_53373,length=3685>
##contig=<ID=tig_68095,length=262>
##contig=<ID=tig_61479,length=269>
##contig=<ID=tig_21871,length=360>
##contig=<ID=tig_1373,length=352>
##contig=<ID=tig_12033,length=504>
##contig=<ID=tig_65821,length=379>
##contig=<ID=tig_15281,length=286>
##contig=<ID=tig_78226,length=277>
##contig=<ID=tig_83747,length=8277>
##contig=<ID=tig_92612,length=4962>
##contig=<ID=tig_10952,length=353>
##contig=<ID=tig_10610,length=395>
##contig=<ID=tig_85125,length=3261>
##contig=<ID=tig_22222,length=977>
##contig=<ID=tig_4030,length=402>
##contig=<ID=tig_73953,length=278>
##contig=<ID=tig_45083,length=397>
##contig=<ID=tig_99930,length=7151>
##contig=<ID=tig_98054,length=9500>
##contig=<ID=tig_93853,length=12807>
##contig=<ID=tig_31432,length=707>
##contig=<ID=tig_567,length=413>
##contig=<ID=tig_29127,length=277>
##contig=<ID=tig_9445,length=805>
##contig=<ID=tig_72465,length=252>
##contig=<ID=tig_50255,length=1012>
##contig=<ID=tig_68576,length=874>
##contig=<ID=tig_53890,length=452>
##contig=<ID=tig_12799,length=406>
##contig=<ID=tig_14399,length=312>
##contig=<ID=tig_88258,length=13495>
##contig=<ID=tig_63055,length=363>
##contig=<ID=tig_81042,length=4438>
##contig=<ID=tig_86720,length=2594>
##contig=<ID=tig_70332,length=625>
##contig=<ID=tig_53220,length=298>
##contig=<ID=tig_35527,length=316>
##contig=<ID=tig_41504,length=288>
##contig=<ID=tig_77758,length=706>
##contig=<ID=tig_19070,length=270>
##contig=<ID=tig_85735,length=12484>
##contig=<ID=tig_46882,length=304>
##contig=<ID=tig_22435,length=308>
##contig=<ID=tig_33094,length=251>
##contig=<ID=tig_57414,length=259>
##contig=<ID=tig_44004,length=258>
##contig=<ID=tig_89848,length=2086>
##contig=<ID=tig_86489,length=1849>
##contig=<ID=tig_946,length=290>
##contig=<ID=tig_71705,length=393>
##contig=<ID=tig_21744,length=324>
##contig=<ID=tig_37264,length=334>
##contig=<ID=tig_84704,length=1788>
##contig=<ID=tig_99669,length=56240>
##contig=<ID=tig_51442,length=495>
##contig=<ID=tig_58595,length=848>
##contig=<ID=tig_39666,length=270>
##contig=<ID=tig_2042,length=258>
##contig=<ID=tig_10204,length=453>
##contig=<ID=tig_21196,length=283>
##contig=<ID=tig_12961,length=287>
##contig=<ID=tig_17772,length=512>
##contig=<ID=tig_48810,length=279>
##contig=<ID=tig_73608,length=721>
##contig=<ID=tig_44337,length=273>
##contig=<ID=tig_17273,length=329>
##contig=<ID=tig_71784,length=678>
##contig=<ID=tig_87291,length=2985>
##contig=<ID=tig_26041,length=270>
##contig=<ID=tig_8679,length=485>
##contig=<ID=tig_36999,length=1572>
##contig=<ID=tig_31227,length=344>
##contig=<ID=tig_85890,length=2521>
##contig=<ID=tig_94886,length=4807>
##contig=<ID=tig_18010,length=427>
##contig=<ID=tig_56011,length=341>
##contig=<ID=tig_35314,length=353>
##contig=<ID=tig_42342,length=1273>
##contig=<ID=tig_72069,length=536>
##contig=<ID=tig_102689,length=42355>
##contig=<ID=tig_99139,length=16918>
##contig=<ID=tig_35367,length=262>
##contig=<ID=tig_53002,length=1282>
##contig=<ID=tig_24741,length=272>
##contig=<ID=tig_93902,length=2612>
##contig=<ID=tig_75859,length=267>
##contig=<ID=tig_99137,length=14682>
##contig=<ID=tig_64600,length=343>
##contig=<ID=tig_59218,length=658>
##contig=<ID=tig_59568,length=274>
##contig=<ID=tig_48157,length=268>
##contig=<ID=tig_18166,length=252>
##contig=<ID=tig_93548,length=1702>
##contig=<ID=tig_12089,length=397>
##contig=<ID=tig_42123,length=841>
##contig=<ID=tig_92684,length=8960>
##contig=<ID=tig_89776,length=7916>
##contig=<ID=tig_55957,length=432>
##contig=<ID=tig_94690,length=3016>
##contig=<ID=tig_55274,length=315>
##contig=<ID=tig_99798,length=9478>
##contig=<ID=tig_37537,length=355>
##contig=<ID=tig_57652,length=308>
##contig=<ID=tig_45251,length=901>
##contig=<ID=tig_31234,length=336>
##contig=<ID=tig_55290,length=253>
##contig=<ID=tig_26529,length=295>
##contig=<ID=tig_9276,length=652>
##contig=<ID=tig_76658,length=820>
##contig=<ID=tig_3418,length=298>
##contig=<ID=tig_101132,length=6951>
##contig=<ID=tig_12324,length=520>
##contig=<ID=tig_78545,length=3395>
##contig=<ID=tig_24597,length=389>
##contig=<ID=tig_63221,length=393>
##contig=<ID=tig_31033,length=301>
##contig=<ID=tig_70580,length=584>
##contig=<ID=tig_80446,length=467>
##contig=<ID=tig_21400,length=258>
##contig=<ID=tig_93436,length=2697>
##contig=<ID=tig_87592,length=3852>
##contig=<ID=tig_89651,length=26380>
##contig=<ID=tig_83156,length=6217>
##contig=<ID=tig_7244,length=348>
##contig=<ID=tig_83803,length=3003>
##contig=<ID=tig_19100,length=951>
##contig=<ID=tig_13414,length=442>
##contig=<ID=tig_27352,length=350>
##contig=<ID=tig_87852,length=7266>
##contig=<ID=tig_23751,length=385>
##contig=<ID=tig_41639,length=277>
##contig=<ID=tig_49202,length=290>
##contig=<ID=tig_74534,length=537>
##contig=<ID=tig_5760,length=385>
##contig=<ID=tig_29397,length=728>
##contig=<ID=tig_28957,length=445>
##contig=<ID=tig_78766,length=3366>
##contig=<ID=tig_67565,length=401>
##contig=<ID=tig_79153,length=1174>
##contig=<ID=tig_72434,length=255>
##contig=<ID=tig_38388,length=269>
##contig=<ID=tig_83492,length=6934>
##contig=<ID=tig_91085,length=6386>
##contig=<ID=tig_16385,length=269>
##contig=<ID=tig_46001,length=279>
##contig=<ID=tig_54380,length=319>
##contig=<ID=tig_44942,length=446>
##contig=<ID=tig_51077,length=435>
##contig=<ID=tig_53277,length=264>
##contig=<ID=tig_80200,length=3456>
##contig=<ID=tig_29334,length=265>
##contig=<ID=tig_7490,length=288>
##contig=<ID=tig_43485,length=948>
##contig=<ID=tig_43183,length=280>
##contig=<ID=tig_87103,length=1295>
##contig=<ID=tig_11828,length=258>
##contig=<ID=tig_72567,length=301>
##contig=<ID=tig_19405,length=452>
##contig=<ID=tig_14668,length=291>
##contig=<ID=tig_93529,length=3737>
##contig=<ID=tig_53365,length=307>
##contig=<ID=tig_23548,length=311>
##contig=<ID=tig_24869,length=314>
##contig=<ID=tig_10176,length=516>
##contig=<ID=tig_32318,length=329>
##contig=<ID=tig_60968,length=251>
##contig=<ID=tig_3313,length=666>
##contig=<ID=tig_48684,length=679>
##contig=<ID=tig_36693,length=416>
##contig=<ID=tig_40167,length=313>
##contig=<ID=tig_18854,length=318>
##contig=<ID=tig_5744,length=380>
##contig=<ID=tig_77135,length=321>
##contig=<ID=tig_82180,length=4009>
##contig=<ID=tig_63819,length=261>
##contig=<ID=tig_59551,length=524>
##contig=<ID=tig_90168,length=4965>
##contig=<ID=tig_88996,length=7162>
##contig=<ID=tig_19740,length=373>
##contig=<ID=tig_18185,length=563>
##contig=<ID=tig_64124,length=319>
##contig=<ID=tig_22506,length=261>
##contig=<ID=tig_56054,length=266>
##contig=<ID=tig_89145,length=14834>
##contig=<ID=tig_78115,length=385>
##contig=<ID=tig_24487,length=5664>
##contig=<ID=tig_29749,length=415>
##contig=<ID=tig_43670,length=266>
##contig=<ID=tig_76186,length=272>
##contig=<ID=tig_54290,length=323>
##contig=<ID=tig_14779,length=326>
##contig=<ID=tig_91291,length=3190>
##contig=<ID=tig_18414,length=271>
##contig=<ID=tig_103013,length=7902>
##contig=<ID=tig_10907,length=259>
##contig=<ID=tig_92931,length=4823>
##contig=<ID=tig_16214,length=337>
##contig=<ID=tig_23601,length=321>
##contig=<ID=tig_60020,length=333>
##contig=<ID=tig_95744,length=4340>
##contig=<ID=tig_50936,length=267>
##contig=<ID=tig_69658,length=385>
##contig=<ID=tig_24503,length=313>
##contig=<ID=tig_72936,length=1015>
##contig=<ID=tig_175,length=259>
##contig=<ID=tig_75712,length=837>
##contig=<ID=tig_59631,length=477>
##contig=<ID=tig_44409,length=3249>
##contig=<ID=tig_11810,length=301>
##contig=<ID=tig_18669,length=316>
##contig=<ID=tig_83581,length=30024>
##contig=<ID=tig_67710,length=324>
##contig=<ID=tig_98077,length=22501>
##contig=<ID=tig_10996,length=497>
##contig=<ID=tig_55143,length=261>
##contig=<ID=tig_5226,length=256>
##contig=<ID=tig_35961,length=260>
##contig=<ID=tig_88305,length=5742>
##contig=<ID=tig_100019,length=29604>
##contig=<ID=tig_55531,length=376>
##contig=<ID=tig_31054,length=253>
##contig=<ID=tig_65183,length=250>
##contig=<ID=tig_101111,length=5921>
##contig=<ID=tig_11788,length=672>
##contig=<ID=tig_27976,length=277>
##contig=<ID=tig_77358,length=465>
##contig=<ID=tig_16580,length=325>
##contig=<ID=tig_65163,length=251>
##contig=<ID=tig_93697,length=3347>
##contig=<ID=tig_13624,length=345>
##contig=<ID=tig_12233,length=279>
##contig=<ID=tig_10415,length=279>
##contig=<ID=tig_47231,length=307>
##contig=<ID=tig_51453,length=260>
##contig=<ID=tig_15222,length=351>
##contig=<ID=tig_48246,length=443>
##contig=<ID=tig_6513,length=709>
##contig=<ID=tig_17290,length=404>
##contig=<ID=tig_1255,length=896>
##contig=<ID=tig_14573,length=423>
##contig=<ID=tig_33444,length=251>
##contig=<ID=tig_65089,length=255>
##contig=<ID=tig_47803,length=590>
##contig=<ID=tig_60524,length=641>
##contig=<ID=tig_79012,length=560>
##contig=<ID=tig_34217,length=711>
##contig=<ID=tig_42185,length=278>
##contig=<ID=tig_8058,length=336>
##contig=<ID=tig_43656,length=266>
##contig=<ID=tig_74353,length=283>
##contig=<ID=tig_27775,length=385>
##contig=<ID=tig_99541,length=18425>
##contig=<ID=tig_16977,length=383>
##contig=<ID=tig_83767,length=11204>
##contig=<ID=tig_86099,length=6099>
##contig=<ID=tig_37302,length=519>
##contig=<ID=tig_67860,length=2574>
##contig=<ID=tig_69462,length=383>
##contig=<ID=tig_83262,length=24956>
##contig=<ID=tig_66041,length=323>
##contig=<ID=tig_72108,length=343>
##contig=<ID=tig_26089,length=302>
##contig=<ID=tig_18895,length=251>
##contig=<ID=tig_38316,length=639>
##contig=<ID=tig_29146,length=809>
##contig=<ID=tig_83473,length=20318>
##contig=<ID=tig_28403,length=271>
##contig=<ID=tig_27195,length=820>
##contig=<ID=tig_65013,length=467>
##contig=<ID=tig_22759,length=393>
##contig=<ID=tig_36499,length=311>
##contig=<ID=tig_16321,length=282>
##contig=<ID=tig_70309,length=873>
##contig=<ID=tig_35918,length=698>
##contig=<ID=tig_84968,length=1432>
##contig=<ID=tig_64390,length=939>
##contig=<ID=tig_63122,length=495>
##contig=<ID=tig_76364,length=336>
##contig=<ID=tig_77786,length=280>
##contig=<ID=tig_41236,length=294>
##contig=<ID=tig_90445,length=3709>
##contig=<ID=tig_70887,length=355>
##contig=<ID=tig_28275,length=622>
##contig=<ID=tig_59115,length=268>
##contig=<ID=tig_17920,length=412>
##contig=<ID=tig_51742,length=312>
##contig=<ID=tig_35379,length=388>
##contig=<ID=tig_54342,length=251>
##contig=<ID=tig_38047,length=252>
##contig=<ID=tig_9705,length=357>
##contig=<ID=tig_69793,length=571>
##contig=<ID=tig_9878,length=258>
##contig=<ID=tig_4625,length=529>
##contig=<ID=tig_27511,length=386>
##contig=<ID=tig_95679,length=7238>
##contig=<ID=tig_27232,length=1137>
##contig=<ID=tig_14937,length=256>
##contig=<ID=tig_36422,length=902>
##contig=<ID=tig_24108,length=355>
##contig=<ID=tig_23983,length=250>
##contig=<ID=tig_44300,length=265>
##contig=<ID=tig_15966,length=275>
##contig=<ID=tig_47534,length=322>
##contig=<ID=tig_18983,length=265>
##contig=<ID=tig_13242,length=272>
##contig=<ID=tig_19311,length=342>
##contig=<ID=tig_10032,length=292>
##contig=<ID=tig_23094,length=308>
##contig=<ID=tig_48185,length=355>
##contig=<ID=tig_71256,length=263>
##contig=<ID=tig_47579,length=480>
##contig=<ID=tig_61091,length=800>
##contig=<ID=tig_58,length=304>
##contig=<ID=tig_84872,length=25456>
##contig=<ID=tig_14574,length=284>
##contig=<ID=tig_94151,length=5281>
##contig=<ID=tig_99149,length=8764>
##contig=<ID=tig_86642,length=2322>
##contig=<ID=tig_82886,length=1428>
##contig=<ID=tig_78015,length=414>
##contig=<ID=tig_39525,length=273>
##contig=<ID=tig_92405,length=4876>
##contig=<ID=tig_56166,length=255>
##contig=<ID=tig_76861,length=351>
##contig=<ID=tig_77618,length=285>
##contig=<ID=tig_60925,length=1249>
##contig=<ID=tig_84538,length=2676>
##contig=<ID=tig_4577,length=374>
##contig=<ID=tig_35364,length=251>
##contig=<ID=tig_35168,length=478>
##contig=<ID=tig_36484,length=256>
##contig=<ID=tig_16994,length=272>
##contig=<ID=tig_4538,length=355>
##contig=<ID=tig_47480,length=3122>
##contig=<ID=tig_51823,length=269>
##contig=<ID=tig_73856,length=525>
##contig=<ID=tig_58998,length=443>
##contig=<ID=tig_79829,length=758>
##contig=<ID=tig_2292,length=318>
##contig=<ID=tig_89350,length=3457>
##contig=<ID=tig_47071,length=271>
##contig=<ID=tig_67584,length=2569>
##contig=<ID=tig_22464,length=411>
##contig=<ID=tig_48544,length=410>
##contig=<ID=tig_16291,length=250>
##contig=<ID=tig_50933,length=265>
##contig=<ID=tig_65426,length=791>
##contig=<ID=tig_15830,length=1457>
##contig=<ID=tig_83667,length=1742>
##contig=<ID=tig_77346,length=284>
##contig=<ID=tig_53251,length=930>
##contig=<ID=tig_42050,length=257>
##contig=<ID=tig_88405,length=4104>
##contig=<ID=tig_62605,length=277>
##contig=<ID=tig_74930,length=494>
##contig=<ID=tig_101987,length=16615>
##contig=<ID=tig_99490,length=5009>
##contig=<ID=tig_57470,length=371>
##contig=<ID=tig_30782,length=284>
##contig=<ID=tig_34251,length=297>
##contig=<ID=tig_75274,length=325>
##contig=<ID=tig_73760,length=260>
##contig=<ID=tig_34019,length=914>
##contig=<ID=tig_56639,length=252>
##contig=<ID=tig_37371,length=276>
##contig=<ID=tig_52717,length=578>
##contig=<ID=tig_83928,length=6533>
##contig=<ID=tig_70268,length=271>
##contig=<ID=tig_103102,length=25273>
##contig=<ID=tig_20241,length=431>
##contig=<ID=tig_35287,length=650>
##contig=<ID=tig_10765,length=294>
##contig=<ID=tig_51302,length=274>
##contig=<ID=tig_5161,length=267>
##contig=<ID=tig_4906,length=259>
##contig=<ID=tig_56364,length=292>
##contig=<ID=tig_1459,length=611>
##contig=<ID=tig_94090,length=5127>
##contig=<ID=tig_37521,length=264>
##contig=<ID=tig_32661,length=891>
##contig=<ID=tig_76700,length=253>
##contig=<ID=tig_33026,length=277>
##contig=<ID=tig_100764,length=21191>
##contig=<ID=tig_96766,length=3221>
##contig=<ID=tig_74435,length=571>
##contig=<ID=tig_26749,length=301>
##contig=<ID=tig_74032,length=252>
##contig=<ID=tig_12949,length=554>
##contig=<ID=tig_354,length=1433>
##contig=<ID=tig_69358,length=277>
##contig=<ID=tig_3640,length=314>
##contig=<ID=tig_73844,length=353>
##contig=<ID=tig_38796,length=433>
##contig=<ID=tig_69262,length=344>
##contig=<ID=tig_40142,length=322>
##contig=<ID=tig_89054,length=8122>
##contig=<ID=tig_2346,length=286>
##contig=<ID=tig_93240,length=2261>
##contig=<ID=tig_25734,length=997>
##contig=<ID=tig_59814,length=280>
##contig=<ID=tig_15705,length=272>
##contig=<ID=tig_79995,length=610>
##contig=<ID=tig_56745,length=286>
##contig=<ID=tig_16228,length=305>
##contig=<ID=tig_68439,length=1342>
##contig=<ID=tig_29826,length=349>
##contig=<ID=tig_12249,length=286>
##contig=<ID=tig_45423,length=272>
##contig=<ID=tig_49297,length=265>
##contig=<ID=tig_81289,length=2331>
##contig=<ID=tig_20575,length=288>
##contig=<ID=tig_70142,length=602>
##contig=<ID=tig_26506,length=482>
##contig=<ID=tig_7635,length=393>
##contig=<ID=tig_53829,length=361>
##contig=<ID=tig_85468,length=16542>
##contig=<ID=tig_17034,length=296>
##contig=<ID=tig_47758,length=352>
##contig=<ID=tig_37944,length=284>
##contig=<ID=tig_97844,length=5918>
##contig=<ID=tig_101859,length=31420>
##contig=<ID=tig_54506,length=432>
##contig=<ID=tig_37185,length=407>
##contig=<ID=tig_69141,length=252>
##contig=<ID=tig_8177,length=3743>
##contig=<ID=tig_56452,length=332>
##contig=<ID=tig_45074,length=582>
##contig=<ID=tig_86933,length=2543>
##contig=<ID=tig_5968,length=482>
##contig=<ID=tig_82980,length=3801>
##contig=<ID=tig_40667,length=254>
##contig=<ID=tig_101508,length=7959>
##contig=<ID=tig_52688,length=403>
##contig=<ID=tig_9362,length=281>
##contig=<ID=tig_15256,length=295>
##contig=<ID=tig_95864,length=5298>
##contig=<ID=tig_70730,length=252>
##contig=<ID=tig_101211,length=8801>
##contig=<ID=tig_19391,length=564>
##contig=<ID=tig_20916,length=620>
##contig=<ID=tig_39400,length=325>
##contig=<ID=tig_21813,length=312>
##contig=<ID=tig_54665,length=297>
##contig=<ID=tig_76680,length=418>
##contig=<ID=tig_99846,length=7330>
##contig=<ID=tig_19452,length=532>
##contig=<ID=tig_67613,length=472>
##contig=<ID=tig_5892,length=446>
##contig=<ID=tig_63561,length=353>
##contig=<ID=tig_62409,length=420>
##contig=<ID=tig_99343,length=28941>
##contig=<ID=tig_93481,length=2239>
##contig=<ID=tig_45418,length=538>
##contig=<ID=tig_70948,length=803>
##contig=<ID=tig_9052,length=454>
##contig=<ID=tig_11110,length=930>
##contig=<ID=tig_73643,length=268>
##contig=<ID=tig_16809,length=515>
##contig=<ID=tig_56246,length=256>
##contig=<ID=tig_48086,length=260>
##contig=<ID=tig_93864,length=1641>
##contig=<ID=tig_17571,length=447>
##contig=<ID=tig_94421,length=3780>
##contig=<ID=tig_24187,length=523>
##contig=<ID=tig_85892,length=3920>
##contig=<ID=tig_51540,length=360>
##contig=<ID=tig_40134,length=263>
##contig=<ID=tig_98050,length=11949>
##contig=<ID=tig_96779,length=36988>
##contig=<ID=tig_18670,length=1508>
##contig=<ID=tig_76477,length=284>
##contig=<ID=tig_29193,length=261>
##contig=<ID=tig_85296,length=3396>
##contig=<ID=tig_72457,length=382>
##contig=<ID=tig_58654,length=257>
##contig=<ID=tig_47277,length=826>
##contig=<ID=tig_6980,length=278>
##contig=<ID=tig_11928,length=265>
##contig=<ID=tig_10941,length=308>
##contig=<ID=tig_29421,length=322>
##contig=<ID=tig_62505,length=257>
##contig=<ID=tig_84376,length=6414>
##contig=<ID=tig_69935,length=280>
##contig=<ID=tig_43159,length=275>
##contig=<ID=tig_11809,length=667>
##contig=<ID=tig_90024,length=1399>
##contig=<ID=tig_20869,length=408>
##contig=<ID=tig_2750,length=490>
##contig=<ID=tig_56807,length=300>
##contig=<ID=tig_91766,length=6675>
##contig=<ID=tig_29571,length=289>
##contig=<ID=tig_78609,length=342>
##contig=<ID=tig_26725,length=311>
##contig=<ID=tig_87161,length=8427>
##contig=<ID=tig_75298,length=756>
##contig=<ID=tig_58651,length=282>
##contig=<ID=tig_65471,length=294>
##contig=<ID=tig_70315,length=472>
##contig=<ID=tig_97818,length=91393>
##contig=<ID=tig_87801,length=5017>
##contig=<ID=tig_54818,length=256>
##contig=<ID=tig_19116,length=262>
##contig=<ID=tig_4401,length=420>
##contig=<ID=tig_20006,length=693>
##contig=<ID=tig_67147,length=293>
##contig=<ID=tig_58945,length=404>
##contig=<ID=tig_89523,length=10559>
##contig=<ID=tig_32864,length=250>
##contig=<ID=tig_98147,length=6567>
##contig=<ID=tig_77674,length=296>
##contig=<ID=tig_76194,length=297>
##contig=<ID=tig_55920,length=793>
##contig=<ID=tig_91039,length=3996>
##contig=<ID=tig_13588,length=585>
##contig=<ID=tig_25453,length=378>
##contig=<ID=tig_38354,length=361>
##contig=<ID=tig_28336,length=428>
##contig=<ID=tig_66246,length=277>
##contig=<ID=tig_61331,length=289>
##contig=<ID=tig_26778,length=1576>
##contig=<ID=tig_28701,length=344>
##contig=<ID=tig_41827,length=297>
##contig=<ID=tig_56799,length=479>
##contig=<ID=tig_1915,length=286>
##contig=<ID=tig_62176,length=321>
##contig=<ID=tig_97254,length=6789>
##contig=<ID=tig_56162,length=255>
##contig=<ID=tig_67161,length=254>
##contig=<ID=tig_86396,length=17657>
##contig=<ID=tig_37459,length=282>
##contig=<ID=tig_90274,length=8595>
##contig=<ID=tig_19376,length=546>
##contig=<ID=tig_100869,length=69386>
##contig=<ID=tig_64132,length=285>
##contig=<ID=tig_9721,length=922>
##contig=<ID=tig_82885,length=13231>
##contig=<ID=tig_20625,length=501>
##contig=<ID=tig_62405,length=502>
##contig=<ID=tig_45428,length=392>
##contig=<ID=tig_84766,length=2296>
##contig=<ID=tig_55157,length=271>
##contig=<ID=tig_44860,length=324>
##contig=<ID=tig_21955,length=269>
##contig=<ID=tig_45230,length=330>
##contig=<ID=tig_34108,length=253>
##contig=<ID=tig_37703,length=363>
##contig=<ID=tig_15385,length=332>
##contig=<ID=tig_11019,length=785>
##contig=<ID=tig_73652,length=10045>
##contig=<ID=tig_70411,length=273>
##contig=<ID=tig_29301,length=283>
##contig=<ID=tig_60382,length=312>
##contig=<ID=tig_88058,length=10058>
##contig=<ID=tig_33693,length=256>
##contig=<ID=tig_85990,length=9126>
##contig=<ID=tig_82860,length=3207>
##contig=<ID=tig_46423,length=1727>
##contig=<ID=tig_14688,length=275>
##contig=<ID=tig_66745,length=259>
##contig=<ID=tig_86154,length=2025>
##contig=<ID=tig_62939,length=310>
##contig=<ID=tig_10717,length=250>
##contig=<ID=tig_18674,length=461>
##contig=<ID=tig_31484,length=406>
##contig=<ID=tig_66428,length=440>
##contig=<ID=tig_74223,length=442>
##contig=<ID=tig_43020,length=251>
##contig=<ID=tig_63869,length=324>
##contig=<ID=tig_73260,length=416>
##contig=<ID=tig_66319,length=306>
##contig=<ID=tig_43235,length=748>
##contig=<ID=tig_39537,length=904>
##contig=<ID=tig_64947,length=407>
##contig=<ID=tig_30855,length=305>
##contig=<ID=tig_53097,length=263>
##contig=<ID=tig_61924,length=299>
##contig=<ID=tig_4936,length=629>
##contig=<ID=tig_32074,length=336>
##contig=<ID=tig_92770,length=11568>
##contig=<ID=tig_31102,length=656>
##contig=<ID=tig_22020,length=414>
##contig=<ID=tig_51987,length=1530>
##contig=<ID=tig_19361,length=337>
##contig=<ID=tig_13175,length=276>
##contig=<ID=tig_36517,length=444>
##contig=<ID=tig_56523,length=259>
##contig=<ID=tig_78800,length=836>
##contig=<ID=tig_76669,length=357>
##contig=<ID=tig_10666,length=4147>
##contig=<ID=tig_65015,length=309>
##contig=<ID=tig_33370,length=484>
##contig=<ID=tig_15331,length=319>
##contig=<ID=tig_73893,length=555>
##contig=<ID=tig_10422,length=1287>
##contig=<ID=tig_48465,length=366>
##contig=<ID=tig_3157,length=380>
##contig=<ID=tig_85378,length=3315>
##contig=<ID=tig_86366,length=8282>
##contig=<ID=tig_81649,length=278>
##contig=<ID=tig_54620,length=251>
##contig=<ID=tig_14090,length=356>
##contig=<ID=tig_348,length=362>
##contig=<ID=tig_67465,length=354>
##contig=<ID=tig_71339,length=591>
##contig=<ID=tig_45532,length=322>
##contig=<ID=tig_4838,length=264>
##contig=<ID=tig_70798,length=308>
##contig=<ID=tig_26184,length=333>
##contig=<ID=tig_4938,length=450>
##contig=<ID=tig_38188,length=266>
##contig=<ID=tig_51148,length=267>
##contig=<ID=tig_8021,length=693>
##contig=<ID=tig_5778,length=380>
##contig=<ID=tig_80151,length=3523>
##contig=<ID=tig_69380,length=284>
##contig=<ID=tig_88234,length=5230>
##contig=<ID=tig_44679,length=3451>
##contig=<ID=tig_102595,length=18778>
##contig=<ID=tig_96971,length=11083>
##contig=<ID=tig_49283,length=264>
##contig=<ID=tig_60717,length=256>
##contig=<ID=tig_38349,length=408>
##contig=<ID=tig_80057,length=273>
##contig=<ID=tig_77724,length=728>
##contig=<ID=tig_17371,length=613>
##contig=<ID=tig_17763,length=454>
##contig=<ID=tig_35484,length=330>
##contig=<ID=tig_87284,length=7693>
##contig=<ID=tig_60158,length=292>
##contig=<ID=tig_43590,length=255>
##contig=<ID=tig_61104,length=371>
##contig=<ID=tig_41593,length=294>
##contig=<ID=tig_84290,length=21905>
##contig=<ID=tig_97265,length=50940>
##contig=<ID=tig_43476,length=272>
##contig=<ID=tig_89793,length=1951>
##contig=<ID=tig_60793,length=292>
##contig=<ID=tig_67874,length=262>
##contig=<ID=tig_40306,length=272>
##contig=<ID=tig_65440,length=505>
##contig=<ID=tig_91125,length=9955>
##contig=<ID=tig_17178,length=304>
##contig=<ID=tig_101039,length=56859>
##contig=<ID=tig_44275,length=903>
##contig=<ID=tig_24494,length=283>
##contig=<ID=tig_34710,length=324>
##contig=<ID=tig_32565,length=462>
##contig=<ID=tig_87898,length=1463>
##contig=<ID=tig_80826,length=4279>
##contig=<ID=tig_75590,length=426>
##contig=<ID=tig_68497,length=333>
##contig=<ID=tig_70919,length=255>
##contig=<ID=tig_17600,length=271>
##contig=<ID=tig_64623,length=833>
##contig=<ID=tig_91595,length=3121>
##contig=<ID=tig_68877,length=567>
##contig=<ID=tig_32805,length=311>
##contig=<ID=tig_39432,length=797>
##contig=<ID=tig_2415,length=267>
##contig=<ID=tig_94360,length=9037>
##contig=<ID=tig_47434,length=346>
##contig=<ID=tig_84391,length=5213>
##contig=<ID=tig_47752,length=369>
##contig=<ID=tig_27532,length=591>
##contig=<ID=tig_40866,length=330>
##contig=<ID=tig_21854,length=362>
##contig=<ID=tig_15900,length=269>
##contig=<ID=tig_81526,length=270>
##contig=<ID=tig_73329,length=270>
##contig=<ID=tig_102797,length=14441>
##contig=<ID=tig_88703,length=2063>
##contig=<ID=tig_67122,length=1077>
##contig=<ID=tig_32089,length=365>
##contig=<ID=tig_1629,length=270>
##contig=<ID=tig_70712,length=301>
##contig=<ID=tig_36055,length=320>
##contig=<ID=tig_64229,length=282>
##contig=<ID=tig_25057,length=420>
##contig=<ID=tig_9443,length=790>
##contig=<ID=tig_33418,length=251>
##contig=<ID=tig_27638,length=309>
##contig=<ID=tig_72499,length=268>
##contig=<ID=tig_37001,length=318>
##contig=<ID=tig_65699,length=935>
##contig=<ID=tig_61208,length=1806>
##contig=<ID=tig_16917,length=460>
##contig=<ID=tig_98055,length=20787>
##contig=<ID=tig_62611,length=329>
##contig=<ID=tig_43979,length=294>
##contig=<ID=tig_35398,length=252>
##contig=<ID=tig_32622,length=286>
##contig=<ID=tig_21424,length=272>
##contig=<ID=tig_54285,length=307>
##contig=<ID=tig_37140,length=315>
##contig=<ID=tig_46232,length=307>
##contig=<ID=tig_47267,length=475>
##contig=<ID=tig_69959,length=693>
##contig=<ID=tig_20794,length=276>
##contig=<ID=tig_47300,length=274>
##contig=<ID=tig_52751,length=559>
##contig=<ID=tig_64068,length=361>
##contig=<ID=tig_74028,length=302>
##contig=<ID=tig_33398,length=250>
##contig=<ID=tig_31422,length=589>
##contig=<ID=tig_3063,length=250>
##contig=<ID=tig_34403,length=274>
##contig=<ID=tig_68671,length=361>
##contig=<ID=tig_41973,length=967>
##contig=<ID=tig_19292,length=557>
##contig=<ID=tig_45926,length=297>
##contig=<ID=tig_21591,length=316>
##contig=<ID=tig_32759,length=568>
##contig=<ID=tig_27926,length=336>
##contig=<ID=tig_12545,length=327>
##contig=<ID=tig_64159,length=524>
##contig=<ID=tig_30857,length=294>
##contig=<ID=tig_37420,length=404>
##contig=<ID=tig_29849,length=322>
##contig=<ID=tig_63730,length=330>
##contig=<ID=tig_18235,length=283>
##contig=<ID=tig_12868,length=412>
##contig=<ID=tig_92894,length=17579>
##contig=<ID=tig_6556,length=256>
##contig=<ID=tig_25726,length=393>
##contig=<ID=tig_102732,length=14703>
##contig=<ID=tig_64974,length=435>
##contig=<ID=tig_41054,length=268>
##contig=<ID=tig_59558,length=478>
##contig=<ID=tig_15448,length=250>
##contig=<ID=tig_73523,length=452>
##contig=<ID=tig_35931,length=309>
##contig=<ID=tig_71796,length=333>
##contig=<ID=tig_14059,length=493>
##contig=<ID=tig_3277,length=391>
##contig=<ID=tig_84765,length=15881>
##contig=<ID=tig_17886,length=376>
##contig=<ID=tig_58415,length=256>
##contig=<ID=tig_13040,length=343>
##contig=<ID=tig_101718,length=50088>
##contig=<ID=tig_30539,length=673>
##contig=<ID=tig_62093,length=408>
##contig=<ID=tig_7153,length=445>
##contig=<ID=tig_22746,length=360>
##contig=<ID=tig_63835,length=293>
##contig=<ID=tig_6705,length=416>
##contig=<ID=tig_31785,length=289>
##contig=<ID=tig_62248,length=689>
##contig=<ID=tig_22872,length=255>
##contig=<ID=tig_19290,length=288>
##contig=<ID=tig_89470,length=4123>
##contig=<ID=tig_46443,length=380>
##contig=<ID=tig_72064,length=979>
##contig=<ID=tig_24119,length=762>
##contig=<ID=tig_100186,length=14749>
##contig=<ID=tig_27950,length=973>
##contig=<ID=tig_97684,length=16272>
##contig=<ID=tig_95924,length=2299>
##contig=<ID=tig_5234,length=344>
##contig=<ID=tig_53132,length=336>
##contig=<ID=tig_98137,length=17656>
##contig=<ID=tig_35161,length=254>
##contig=<ID=tig_27138,length=628>
##contig=<ID=tig_90376,length=10831>
##contig=<ID=tig_73128,length=562>
##contig=<ID=tig_64171,length=251>
##contig=<ID=tig_93081,length=15661>
##contig=<ID=tig_77698,length=273>
##contig=<ID=tig_55730,length=311>
##contig=<ID=tig_15107,length=317>
##contig=<ID=tig_57192,length=372>
##contig=<ID=tig_77692,length=578>
##contig=<ID=tig_71922,length=375>
##contig=<ID=tig_98188,length=23875>
##contig=<ID=tig_97215,length=13661>
##contig=<ID=tig_42198,length=707>
##contig=<ID=tig_14764,length=1718>
##contig=<ID=tig_39829,length=288>
##contig=<ID=tig_25735,length=551>
##contig=<ID=tig_29132,length=291>
##contig=<ID=tig_91049,length=2634>
##contig=<ID=tig_99071,length=4562>
##contig=<ID=tig_73139,length=435>
##contig=<ID=tig_103007,length=32003>
##contig=<ID=tig_83430,length=2379>
##contig=<ID=tig_83901,length=1679>
##contig=<ID=tig_73192,length=293>
##contig=<ID=tig_457,length=440>
##contig=<ID=tig_31108,length=348>
##contig=<ID=tig_74192,length=379>
##contig=<ID=tig_57647,length=8340>
##contig=<ID=tig_5163,length=313>
##contig=<ID=tig_14047,length=711>
##contig=<ID=tig_373,length=266>
##contig=<ID=tig_41781,length=254>
##contig=<ID=tig_80112,length=312>
##contig=<ID=tig_72370,length=517>
##contig=<ID=tig_16100,length=493>
##contig=<ID=tig_74168,length=418>
##contig=<ID=tig_76479,length=335>
##contig=<ID=tig_46516,length=291>
##contig=<ID=tig_73640,length=277>
##contig=<ID=tig_79831,length=15300>
##contig=<ID=tig_1739,length=505>
##contig=<ID=tig_102955,length=8346>
##contig=<ID=tig_64622,length=306>
##contig=<ID=tig_100508,length=3565>
##contig=<ID=tig_99104,length=15421>
##contig=<ID=tig_49388,length=251>
##contig=<ID=tig_51878,length=475>
##contig=<ID=tig_52843,length=352>
##contig=<ID=tig_62797,length=265>
##contig=<ID=tig_79191,length=406>
##contig=<ID=tig_24167,length=595>
##contig=<ID=tig_91169,length=8149>
##contig=<ID=tig_22804,length=278>
##contig=<ID=tig_71535,length=418>
##contig=<ID=tig_4197,length=599>
##contig=<ID=tig_99269,length=28940>
##contig=<ID=tig_30155,length=257>
##contig=<ID=tig_67841,length=407>
##contig=<ID=tig_24230,length=439>
##contig=<ID=tig_2741,length=478>
##contig=<ID=tig_3897,length=315>
##contig=<ID=tig_34814,length=253>
##contig=<ID=tig_83873,length=7452>
##contig=<ID=tig_31603,length=388>
##contig=<ID=tig_66867,length=4425>
##contig=<ID=tig_78660,length=5021>
##contig=<ID=tig_62253,length=331>
##contig=<ID=tig_35970,length=492>
##contig=<ID=tig_21963,length=805>
##contig=<ID=tig_13735,length=280>
##contig=<ID=tig_16664,length=273>
##contig=<ID=tig_47452,length=280>
##contig=<ID=tig_87385,length=18582>
##contig=<ID=tig_75903,length=304>
##contig=<ID=tig_18668,length=287>
##contig=<ID=tig_101095,length=36609>
##contig=<ID=tig_11316,length=330>
##contig=<ID=tig_33561,length=305>
##contig=<ID=tig_47359,length=300>
##contig=<ID=tig_40181,length=635>
##contig=<ID=tig_22350,length=272>
##contig=<ID=tig_36583,length=498>
##contig=<ID=tig_19504,length=444>
##contig=<ID=tig_76030,length=282>
##contig=<ID=tig_66966,length=251>
##contig=<ID=tig_97580,length=5458>
##contig=<ID=tig_87397,length=2064>
##contig=<ID=tig_13681,length=569>
##contig=<ID=tig_42192,length=362>
##contig=<ID=tig_18749,length=506>
##contig=<ID=tig_77370,length=287>
##contig=<ID=tig_43635,length=406>
##contig=<ID=tig_22827,length=309>
##contig=<ID=tig_8353,length=910>
##contig=<ID=tig_51682,length=403>
##contig=<ID=tig_4075,length=463>
##contig=<ID=tig_47183,length=251>
##contig=<ID=tig_82078,length=6450>
##contig=<ID=tig_78741,length=532>
##contig=<ID=tig_53976,length=277>
##contig=<ID=tig_64797,length=310>
##contig=<ID=tig_102972,length=24823>
##contig=<ID=tig_29544,length=263>
##contig=<ID=tig_99381,length=12813>
##contig=<ID=tig_48061,length=544>
##contig=<ID=tig_103544,length=13550>
##contig=<ID=tig_86473,length=72673>
##contig=<ID=tig_47451,length=258>
##contig=<ID=tig_96979,length=42102>
##contig=<ID=tig_93888,length=17895>
##contig=<ID=tig_81360,length=6938>
##contig=<ID=tig_71206,length=288>
##contig=<ID=tig_34433,length=314>
##contig=<ID=tig_2151,length=409>
##contig=<ID=tig_44639,length=297>
##contig=<ID=tig_95220,length=3777>
##contig=<ID=tig_71883,length=270>
##contig=<ID=tig_35254,length=898>
##contig=<ID=tig_26013,length=257>
##contig=<ID=tig_58177,length=273>
##contig=<ID=tig_83009,length=10485>
##contig=<ID=tig_84442,length=2682>
##contig=<ID=tig_70721,length=269>
##contig=<ID=tig_37987,length=309>
##contig=<ID=tig_8166,length=250>
##contig=<ID=tig_102324,length=7283>
##contig=<ID=tig_94921,length=2773>
##contig=<ID=tig_8437,length=256>
##contig=<ID=tig_63126,length=316>
##contig=<ID=tig_41744,length=256>
##contig=<ID=tig_64001,length=333>
##contig=<ID=tig_1248,length=253>
##contig=<ID=tig_26361,length=262>
##contig=<ID=tig_31011,length=313>
##contig=<ID=tig_71110,length=298>
##contig=<ID=tig_95008,length=3168>
##contig=<ID=tig_79041,length=2241>
##contig=<ID=tig_68443,length=779>
##contig=<ID=tig_12145,length=253>
##contig=<ID=tig_48351,length=399>
##contig=<ID=tig_75964,length=302>
##contig=<ID=tig_93120,length=2398>
##contig=<ID=tig_72145,length=422>
##contig=<ID=tig_16825,length=251>
##contig=<ID=tig_20786,length=1678>
##contig=<ID=tig_49034,length=727>
##contig=<ID=tig_20019,length=397>
##contig=<ID=tig_53674,length=288>
##contig=<ID=tig_92021,length=2323>
##contig=<ID=tig_36491,length=314>
##contig=<ID=tig_1964,length=307>
##contig=<ID=tig_202,length=273>
##contig=<ID=tig_38998,length=298>
##contig=<ID=tig_68638,length=256>
##contig=<ID=tig_60381,length=874>
##contig=<ID=tig_89808,length=9117>
##contig=<ID=tig_85381,length=17218>
##contig=<ID=tig_43216,length=366>
##contig=<ID=tig_28464,length=555>
##contig=<ID=tig_34983,length=345>
##contig=<ID=tig_26141,length=292>
##contig=<ID=tig_81260,length=2729>
##contig=<ID=tig_34737,length=293>
##contig=<ID=tig_51984,length=280>
##contig=<ID=tig_74891,length=757>
##contig=<ID=tig_4359,length=259>
##contig=<ID=tig_29901,length=293>
##contig=<ID=tig_23275,length=397>
##contig=<ID=tig_83008,length=13377>
##contig=<ID=tig_39679,length=324>
##contig=<ID=tig_81168,length=10470>
##contig=<ID=tig_29790,length=344>
##contig=<ID=tig_75836,length=292>
##contig=<ID=tig_10744,length=491>
##contig=<ID=tig_81840,length=676>
##contig=<ID=tig_33358,length=397>
##contig=<ID=tig_98269,length=4737>
##contig=<ID=tig_80418,length=473>
##contig=<ID=tig_14922,length=371>
##contig=<ID=tig_6526,length=1633>
##contig=<ID=tig_87777,length=7999>
##contig=<ID=tig_25780,length=363>
##contig=<ID=tig_84185,length=2512>
##contig=<ID=tig_81112,length=1395>
##contig=<ID=tig_71250,length=282>
##contig=<ID=tig_59520,length=253>
##contig=<ID=tig_96477,length=3699>
##contig=<ID=tig_45499,length=296>
##contig=<ID=tig_10327,length=591>
##contig=<ID=tig_68714,length=428>
##contig=<ID=tig_27583,length=253>
##contig=<ID=tig_91792,length=2204>
##contig=<ID=tig_2010,length=380>
##contig=<ID=tig_83964,length=2271>
##contig=<ID=tig_94325,length=7187>
##contig=<ID=tig_30451,length=283>
##contig=<ID=tig_40730,length=250>
##contig=<ID=tig_57573,length=319>
##contig=<ID=tig_91698,length=12397>
##contig=<ID=tig_66115,length=396>
##contig=<ID=tig_52876,length=500>
##contig=<ID=tig_89217,length=4610>
##contig=<ID=tig_85480,length=3711>
##contig=<ID=tig_47000,length=251>
##contig=<ID=tig_24415,length=286>
##contig=<ID=tig_99784,length=8963>
##contig=<ID=tig_11760,length=274>
##contig=<ID=tig_49771,length=303>
##contig=<ID=tig_78541,length=403>
##contig=<ID=tig_9513,length=623>
##contig=<ID=tig_83851,length=15622>
##contig=<ID=tig_59909,length=256>
##contig=<ID=tig_4584,length=286>
##contig=<ID=tig_18508,length=380>
##contig=<ID=tig_43876,length=263>
##contig=<ID=tig_58891,length=388>
##contig=<ID=tig_66927,length=276>
##contig=<ID=tig_12765,length=281>
##contig=<ID=tig_41419,length=293>
##contig=<ID=tig_70657,length=319>
##contig=<ID=tig_48382,length=276>
##contig=<ID=tig_18374,length=260>
##contig=<ID=tig_67876,length=374>
##contig=<ID=tig_68554,length=380>
##contig=<ID=tig_96392,length=7730>
##contig=<ID=tig_12117,length=343>
##contig=<ID=tig_43894,length=380>
##contig=<ID=tig_68087,length=566>
##contig=<ID=tig_40574,length=356>
##contig=<ID=tig_30372,length=1028>
##contig=<ID=tig_68851,length=475>
##contig=<ID=tig_13741,length=325>
##contig=<ID=tig_96780,length=49435>
##contig=<ID=tig_37469,length=421>
##contig=<ID=tig_9876,length=256>
##contig=<ID=tig_60722,length=275>
##contig=<ID=tig_95572,length=16872>
##contig=<ID=tig_34809,length=1216>
##contig=<ID=tig_22236,length=291>
##contig=<ID=tig_77839,length=276>
##contig=<ID=tig_88015,length=20710>
##contig=<ID=tig_657,length=513>
##contig=<ID=tig_74356,length=252>
##contig=<ID=tig_72598,length=258>
##contig=<ID=tig_9784,length=260>
##contig=<ID=tig_91718,length=25459>
##contig=<ID=tig_18090,length=342>
##contig=<ID=tig_22792,length=276>
##contig=<ID=tig_66515,length=318>
##contig=<ID=tig_46368,length=341>
##contig=<ID=tig_91304,length=4505>
##contig=<ID=tig_3337,length=346>
##contig=<ID=tig_22409,length=268>
##contig=<ID=tig_68331,length=261>
##contig=<ID=tig_55124,length=370>
##contig=<ID=tig_7952,length=433>
##contig=<ID=tig_96570,length=9818>
##contig=<ID=tig_71972,length=517>
##contig=<ID=tig_94284,length=6392>
##contig=<ID=tig_73877,length=360>
##contig=<ID=tig_79972,length=1057>
##contig=<ID=tig_11774,length=282>
##contig=<ID=tig_74586,length=268>
##contig=<ID=tig_22077,length=554>
##contig=<ID=tig_81028,length=6834>
##contig=<ID=tig_24904,length=282>
##contig=<ID=tig_80508,length=9962>
##contig=<ID=tig_22410,length=765>
##contig=<ID=tig_97479,length=19200>
##contig=<ID=tig_73244,length=379>
##contig=<ID=tig_25840,length=946>
##contig=<ID=tig_48896,length=767>
##contig=<ID=tig_22650,length=256>
##contig=<ID=tig_32199,length=646>
##contig=<ID=tig_67419,length=376>
##contig=<ID=tig_52837,length=359>
##contig=<ID=tig_57415,length=447>
##contig=<ID=tig_66943,length=438>
##contig=<ID=tig_80513,length=457>
##contig=<ID=tig_31711,length=517>
##contig=<ID=tig_22642,length=280>
##contig=<ID=tig_86769,length=4572>
##contig=<ID=tig_87316,length=12085>
##contig=<ID=tig_12021,length=363>
##contig=<ID=tig_102553,length=5805>
##contig=<ID=tig_82694,length=2611>
##contig=<ID=tig_18169,length=580>
##contig=<ID=tig_65153,length=566>
##contig=<ID=tig_59548,length=297>
##contig=<ID=tig_38685,length=390>
##contig=<ID=tig_83947,length=2442>
##contig=<ID=tig_56420,length=288>
##contig=<ID=tig_61006,length=313>
##contig=<ID=tig_63523,length=304>
##contig=<ID=tig_82829,length=4627>
##contig=<ID=tig_16065,length=331>
##contig=<ID=tig_25089,length=280>
##contig=<ID=tig_20136,length=450>
##contig=<ID=tig_80631,length=969>
##contig=<ID=tig_85153,length=19126>
##contig=<ID=tig_9593,length=353>
##contig=<ID=tig_875,length=317>
##contig=<ID=tig_33537,length=776>
##contig=<ID=tig_48518,length=286>
##contig=<ID=tig_76897,length=286>
##contig=<ID=tig_75093,length=390>
##contig=<ID=tig_32452,length=366>
##contig=<ID=tig_72213,length=259>
##contig=<ID=tig_94660,length=2876>
##contig=<ID=tig_4922,length=292>
##contig=<ID=tig_75398,length=610>
##contig=<ID=tig_53388,length=616>
##contig=<ID=tig_60590,length=264>
##contig=<ID=tig_11327,length=288>
##contig=<ID=tig_27778,length=308>
##contig=<ID=tig_37139,length=594>
##contig=<ID=tig_19320,length=483>
##contig=<ID=tig_85403,length=4774>
##contig=<ID=tig_40174,length=281>
##contig=<ID=tig_79344,length=781>
##contig=<ID=tig_84719,length=2828>
##contig=<ID=tig_54118,length=295>
##contig=<ID=tig_93803,length=10763>
##contig=<ID=tig_5153,length=369>
##contig=<ID=tig_88290,length=25614>
##contig=<ID=tig_62424,length=383>
##contig=<ID=tig_65197,length=261>
##contig=<ID=tig_86376,length=2903>
##contig=<ID=tig_86612,length=32439>
##contig=<ID=tig_36721,length=288>
##contig=<ID=tig_101749,length=6316>
##contig=<ID=tig_94021,length=3015>
##contig=<ID=tig_9723,length=486>
##contig=<ID=tig_36900,length=513>
##contig=<ID=tig_49046,length=271>
##contig=<ID=tig_18028,length=286>
##contig=<ID=tig_70447,length=277>
##contig=<ID=tig_81908,length=795>
##contig=<ID=tig_100841,length=17378>
##contig=<ID=tig_3564,length=313>
##contig=<ID=tig_38122,length=612>
##contig=<ID=tig_17855,length=388>
##contig=<ID=tig_100563,length=15305>
##contig=<ID=tig_77149,length=269>
##contig=<ID=tig_61118,length=621>
##contig=<ID=tig_85114,length=1714>
##contig=<ID=tig_13159,length=412>
##contig=<ID=tig_47766,length=259>
##contig=<ID=tig_50396,length=270>
##contig=<ID=tig_68250,length=284>
##contig=<ID=tig_79506,length=1507>
##contig=<ID=tig_102322,length=42973>
##contig=<ID=tig_57406,length=610>
##contig=<ID=tig_74286,length=395>
##contig=<ID=tig_12444,length=285>
##contig=<ID=tig_52279,length=333>
##contig=<ID=tig_80399,length=1399>
##contig=<ID=tig_152,length=433>
##contig=<ID=tig_17245,length=318>
##contig=<ID=tig_43757,length=337>
##contig=<ID=tig_68163,length=272>
##contig=<ID=tig_25084,length=315>
##contig=<ID=tig_52269,length=311>
##contig=<ID=tig_57874,length=398>
##contig=<ID=tig_97476,length=25638>
##contig=<ID=tig_96936,length=41677>
##contig=<ID=tig_32143,length=287>
##contig=<ID=tig_10413,length=253>
##contig=<ID=tig_51227,length=371>
##contig=<ID=tig_2214,length=326>
##contig=<ID=tig_48924,length=421>
##contig=<ID=tig_45370,length=410>
##contig=<ID=tig_77645,length=314>
##contig=<ID=tig_54995,length=326>
##contig=<ID=tig_99163,length=25618>
##contig=<ID=tig_19274,length=824>
##contig=<ID=tig_29773,length=715>
##contig=<ID=tig_17804,length=341>
##contig=<ID=tig_7272,length=335>
##contig=<ID=tig_64192,length=411>
##contig=<ID=tig_51904,length=421>
##contig=<ID=tig_16570,length=261>
##contig=<ID=tig_49617,length=462>
##contig=<ID=tig_57096,length=305>
##contig=<ID=tig_80762,length=5470>
##contig=<ID=tig_33647,length=266>
##contig=<ID=tig_86562,length=3412>
##contig=<ID=tig_40629,length=292>
##contig=<ID=tig_10887,length=597>
##contig=<ID=tig_6511,length=384>
##contig=<ID=tig_70096,length=710>
##contig=<ID=tig_11795,length=628>
##contig=<ID=tig_52262,length=275>
##contig=<ID=tig_80920,length=287>
##contig=<ID=tig_82956,length=1534>
##contig=<ID=tig_46460,length=253>
##contig=<ID=tig_63771,length=866>
##contig=<ID=tig_83306,length=17460>
##contig=<ID=tig_73140,length=254>
##contig=<ID=tig_11852,length=257>
##contig=<ID=tig_66186,length=268>
##contig=<ID=tig_102243,length=10894>
##contig=<ID=tig_35780,length=544>
##contig=<ID=tig_62365,length=268>
##contig=<ID=tig_34659,length=294>
##contig=<ID=tig_71787,length=569>
##contig=<ID=tig_16759,length=286>
##contig=<ID=tig_29634,length=368>
##contig=<ID=tig_52365,length=282>
##contig=<ID=tig_39061,length=315>
##contig=<ID=tig_82982,length=7599>
##contig=<ID=tig_48141,length=265>
##contig=<ID=tig_28733,length=618>
##contig=<ID=tig_24598,length=269>
##contig=<ID=tig_45704,length=263>
##contig=<ID=tig_46632,length=406>
##contig=<ID=tig_41238,length=451>
##contig=<ID=tig_18294,length=424>
##contig=<ID=tig_41741,length=270>
##contig=<ID=tig_47172,length=278>
##contig=<ID=tig_17967,length=296>
##contig=<ID=tig_22419,length=271>
##contig=<ID=tig_746,length=821>
##contig=<ID=tig_2570,length=430>
##contig=<ID=tig_90272,length=4815>
##contig=<ID=tig_66939,length=5753>
##contig=<ID=tig_12207,length=318>
##contig=<ID=tig_53748,length=287>
##contig=<ID=tig_17619,length=308>
##contig=<ID=tig_8590,length=537>
##contig=<ID=tig_42871,length=312>
##contig=<ID=tig_92411,length=2318>
##contig=<ID=tig_59541,length=1234>
##contig=<ID=tig_62002,length=751>
##contig=<ID=tig_2659,length=270>
##contig=<ID=tig_47852,length=535>
##contig=<ID=tig_40903,length=307>
##contig=<ID=tig_82727,length=3579>
##contig=<ID=tig_62152,length=419>
##contig=<ID=tig_38441,length=254>
##contig=<ID=tig_557,length=259>
##contig=<ID=tig_61662,length=298>
##contig=<ID=tig_70596,length=745>
##contig=<ID=tig_7315,length=290>
##contig=<ID=tig_3095,length=557>
##contig=<ID=tig_25985,length=459>
##contig=<ID=tig_52407,length=391>
##contig=<ID=tig_76794,length=376>
##contig=<ID=tig_79429,length=4579>
##contig=<ID=tig_55501,length=948>
##contig=<ID=tig_94704,length=3060>
##contig=<ID=tig_44992,length=455>
##contig=<ID=tig_45328,length=335>
##contig=<ID=tig_23907,length=290>
##contig=<ID=tig_15816,length=311>
##contig=<ID=tig_30413,length=646>
##contig=<ID=tig_85705,length=5624>
##contig=<ID=tig_17357,length=304>
##contig=<ID=tig_50852,length=315>
##contig=<ID=tig_72716,length=326>
##contig=<ID=tig_75225,length=394>
##contig=<ID=tig_24610,length=329>
##contig=<ID=tig_37381,length=360>
##contig=<ID=tig_24417,length=254>
##contig=<ID=tig_10651,length=408>
##contig=<ID=tig_94269,length=10857>
##contig=<ID=tig_6344,length=268>
##contig=<ID=tig_31626,length=307>
##contig=<ID=tig_20434,length=281>
##contig=<ID=tig_83139,length=20650>
##contig=<ID=tig_27798,length=252>
##contig=<ID=tig_3557,length=257>
##contig=<ID=tig_58325,length=277>
##contig=<ID=tig_26597,length=354>
##contig=<ID=tig_38803,length=253>
##contig=<ID=tig_64900,length=264>
##contig=<ID=tig_58755,length=376>
##contig=<ID=tig_75190,length=280>
##contig=<ID=tig_10078,length=677>
##contig=<ID=tig_25390,length=304>
##contig=<ID=tig_42908,length=337>
##contig=<ID=tig_13524,length=292>
##contig=<ID=tig_36400,length=3370>
##contig=<ID=tig_17454,length=412>
##contig=<ID=tig_50950,length=418>
##contig=<ID=tig_69013,length=837>
##contig=<ID=tig_19162,length=393>
##contig=<ID=tig_33091,length=327>
##contig=<ID=tig_77326,length=288>
##contig=<ID=tig_38699,length=477>
##contig=<ID=tig_101613,length=24596>
##contig=<ID=tig_19257,length=265>
##contig=<ID=tig_12375,length=291>
##contig=<ID=tig_94291,length=3636>
##contig=<ID=tig_67033,length=502>
##contig=<ID=tig_25876,length=314>
##contig=<ID=tig_71699,length=521>
##contig=<ID=tig_35910,length=777>
##contig=<ID=tig_71979,length=1726>
##contig=<ID=tig_87853,length=7282>
##contig=<ID=tig_49899,length=331>
##contig=<ID=tig_66155,length=789>
##contig=<ID=tig_75504,length=406>
##contig=<ID=tig_55364,length=316>
##contig=<ID=tig_18075,length=331>
##contig=<ID=tig_55331,length=313>
##contig=<ID=tig_103453,length=8494>
##contig=<ID=tig_61643,length=284>
##contig=<ID=tig_68247,length=509>
##contig=<ID=tig_45892,length=298>
##contig=<ID=tig_91430,length=7724>
##contig=<ID=tig_63425,length=5377>
##contig=<ID=tig_47651,length=267>
##contig=<ID=tig_20114,length=291>
##contig=<ID=tig_70298,length=883>
##contig=<ID=tig_98267,length=9897>
##contig=<ID=tig_71143,length=296>
##contig=<ID=tig_29747,length=268>
##contig=<ID=tig_85435,length=2765>
##contig=<ID=tig_64303,length=252>
##contig=<ID=tig_81683,length=1101>
##contig=<ID=tig_32683,length=281>
##contig=<ID=tig_78890,length=855>
##contig=<ID=tig_97262,length=87285>
##contig=<ID=tig_14178,length=660>
##contig=<ID=tig_35120,length=328>
##contig=<ID=tig_1051,length=315>
##contig=<ID=tig_92194,length=8253>
##contig=<ID=tig_14806,length=303>
##contig=<ID=tig_79257,length=758>
##contig=<ID=tig_48921,length=433>
##contig=<ID=tig_88893,length=2011>
##contig=<ID=tig_77676,length=649>
##contig=<ID=tig_45523,length=814>
##contig=<ID=tig_54470,length=258>
##contig=<ID=tig_44898,length=1324>
##contig=<ID=tig_56481,length=504>
##contig=<ID=tig_34312,length=516>
##contig=<ID=tig_69467,length=614>
##contig=<ID=tig_35105,length=471>
##contig=<ID=tig_70779,length=306>
##contig=<ID=tig_8749,length=380>
##contig=<ID=tig_51223,length=274>
##contig=<ID=tig_17864,length=314>
##contig=<ID=tig_40751,length=442>
##contig=<ID=tig_27898,length=336>
##contig=<ID=tig_96445,length=2110>
##contig=<ID=tig_40750,length=262>
##contig=<ID=tig_83735,length=2302>
##contig=<ID=tig_8642,length=482>
##contig=<ID=tig_4466,length=337>
##contig=<ID=tig_74396,length=734>
##contig=<ID=tig_324,length=505>
##contig=<ID=tig_16740,length=303>
##contig=<ID=tig_42809,length=377>
##contig=<ID=tig_53934,length=298>
##contig=<ID=tig_59610,length=281>
##contig=<ID=tig_15751,length=384>
##contig=<ID=tig_77229,length=345>
##contig=<ID=tig_5275,length=302>
##contig=<ID=tig_28727,length=274>
##contig=<ID=tig_58916,length=610>
##contig=<ID=tig_40227,length=328>
##contig=<ID=tig_30126,length=704>
##contig=<ID=tig_46977,length=351>
##contig=<ID=tig_31827,length=414>
##contig=<ID=tig_85529,length=6619>
##contig=<ID=tig_34203,length=380>
##contig=<ID=tig_26025,length=321>
##contig=<ID=tig_98335,length=7295>
##contig=<ID=tig_19569,length=749>
##contig=<ID=tig_36823,length=321>
##contig=<ID=tig_4056,length=278>
##contig=<ID=tig_46681,length=1227>
##contig=<ID=tig_85606,length=9022>
##contig=<ID=tig_36305,length=294>
##contig=<ID=tig_54544,length=294>
##contig=<ID=tig_69144,length=262>
##contig=<ID=tig_86535,length=3719>
##contig=<ID=tig_38091,length=6709>
##contig=<ID=tig_95999,length=6234>
##contig=<ID=tig_70060,length=642>
##contig=<ID=tig_71580,length=301>
##contig=<ID=tig_57471,length=276>
##contig=<ID=tig_100290,length=10802>
##contig=<ID=tig_82145,length=3543>
##contig=<ID=tig_77652,length=264>
##contig=<ID=tig_11263,length=304>
##contig=<ID=tig_4331,length=456>
##contig=<ID=tig_12111,length=315>
##contig=<ID=tig_7087,length=389>
##contig=<ID=tig_28934,length=365>
##contig=<ID=tig_61588,length=490>
##contig=<ID=tig_99771,length=18487>
##contig=<ID=tig_79684,length=340>
##contig=<ID=tig_90027,length=3177>
##contig=<ID=tig_37383,length=466>
##contig=<ID=tig_1597,length=273>
##contig=<ID=tig_2115,length=275>
##contig=<ID=tig_71082,length=338>
##contig=<ID=tig_87982,length=1584>
##contig=<ID=tig_18450,length=309>
##contig=<ID=tig_30061,length=288>
##contig=<ID=tig_81318,length=436>
##contig=<ID=tig_34697,length=252>
##contig=<ID=tig_54695,length=386>
##contig=<ID=tig_95332,length=7861>
##contig=<ID=tig_48150,length=257>
##contig=<ID=tig_8952,length=289>
##contig=<ID=tig_24376,length=258>
##contig=<ID=tig_97028,length=6276>
##contig=<ID=tig_63714,length=330>
##contig=<ID=tig_44387,length=416>
##contig=<ID=tig_71123,length=836>
##contig=<ID=tig_17181,length=366>
##contig=<ID=tig_18388,length=687>
##contig=<ID=tig_77682,length=317>
##contig=<ID=tig_82991,length=3306>
##contig=<ID=tig_87817,length=18039>
##contig=<ID=tig_14269,length=811>
##contig=<ID=tig_46307,length=324>
##contig=<ID=tig_6684,length=452>
##contig=<ID=tig_61404,length=377>
##contig=<ID=tig_13356,length=306>
##contig=<ID=tig_62778,length=370>
##contig=<ID=tig_90111,length=19229>
##contig=<ID=tig_29221,length=314>
##contig=<ID=tig_98950,length=25629>
##contig=<ID=tig_63527,length=256>
##contig=<ID=tig_12537,length=284>
##contig=<ID=tig_25060,length=324>
##contig=<ID=tig_17824,length=307>
##contig=<ID=tig_16009,length=263>
##contig=<ID=tig_87216,length=8284>
##contig=<ID=tig_100366,length=15764>
##contig=<ID=tig_82373,length=1777>
##contig=<ID=tig_12585,length=365>
##contig=<ID=tig_98074,length=14904>
##contig=<ID=tig_87554,length=7789>
##contig=<ID=tig_13576,length=365>
##contig=<ID=tig_77633,length=291>
##contig=<ID=tig_42604,length=302>
##contig=<ID=tig_74799,length=293>
##contig=<ID=tig_35757,length=250>
##contig=<ID=tig_86021,length=3978>
##contig=<ID=tig_63960,length=466>
##contig=<ID=tig_85674,length=5628>
##contig=<ID=tig_78969,length=2358>
##contig=<ID=tig_55924,length=476>
##contig=<ID=tig_60990,length=314>
##contig=<ID=tig_90822,length=6706>
##contig=<ID=tig_98112,length=4406>
##contig=<ID=tig_73907,length=483>
##contig=<ID=tig_103000,length=6392>
##contig=<ID=tig_18243,length=327>
##contig=<ID=tig_57512,length=384>
##contig=<ID=tig_69861,length=303>
##contig=<ID=tig_63885,length=330>
##contig=<ID=tig_86746,length=2395>
##contig=<ID=tig_74283,length=262>
##contig=<ID=tig_56160,length=783>
##contig=<ID=tig_20334,length=559>
##contig=<ID=tig_87329,length=7755>
##contig=<ID=tig_60549,length=354>
##contig=<ID=tig_3171,length=364>
##contig=<ID=tig_10109,length=297>
##contig=<ID=tig_60707,length=284>
##contig=<ID=tig_1143,length=359>
##contig=<ID=tig_61768,length=410>
##contig=<ID=tig_48420,length=293>
##contig=<ID=tig_90968,length=2646>
##contig=<ID=tig_72383,length=278>
##contig=<ID=tig_76958,length=270>
##contig=<ID=tig_32849,length=388>
##contig=<ID=tig_49332,length=536>
##contig=<ID=tig_55146,length=593>
##contig=<ID=tig_10973,length=296>
##contig=<ID=tig_43881,length=866>
##contig=<ID=tig_72493,length=1226>
##contig=<ID=tig_31113,length=329>
##contig=<ID=tig_35408,length=302>
##contig=<ID=tig_65321,length=430>
##contig=<ID=tig_42761,length=435>
##contig=<ID=tig_86106,length=1436>
##contig=<ID=tig_87822,length=2142>
##contig=<ID=tig_54242,length=460>
##contig=<ID=tig_63293,length=349>
##contig=<ID=tig_8825,length=266>
##contig=<ID=tig_66798,length=577>
##contig=<ID=tig_43819,length=301>
##contig=<ID=tig_20909,length=515>
##contig=<ID=tig_34311,length=359>
##contig=<ID=tig_11062,length=355>
##contig=<ID=tig_67428,length=253>
##contig=<ID=tig_79053,length=499>
##contig=<ID=tig_27192,length=328>
##contig=<ID=tig_102194,length=27127>
##contig=<ID=tig_65717,length=270>
##contig=<ID=tig_15298,length=445>
##contig=<ID=tig_84218,length=4741>
##contig=<ID=tig_44924,length=351>
##contig=<ID=tig_92375,length=6022>
##contig=<ID=tig_44209,length=498>
##contig=<ID=tig_77350,length=321>
##contig=<ID=tig_23406,length=375>
##contig=<ID=tig_29860,length=557>
##contig=<ID=tig_67916,length=729>
##contig=<ID=tig_47481,length=262>
##contig=<ID=tig_71653,length=1059>
##contig=<ID=tig_90501,length=21661>
##contig=<ID=tig_32762,length=423>
##contig=<ID=tig_103616,length=48328>
##contig=<ID=tig_88262,length=26599>
##contig=<ID=tig_60099,length=296>
##contig=<ID=tig_66929,length=382>
##contig=<ID=tig_78040,length=267>
##contig=<ID=tig_3272,length=367>
##contig=<ID=tig_42488,length=326>
##contig=<ID=tig_46309,length=347>
##contig=<ID=tig_63412,length=347>
##contig=<ID=tig_5867,length=265>
##contig=<ID=tig_62371,length=276>
##contig=<ID=tig_2349,length=603>
##contig=<ID=tig_82017,length=1919>
##contig=<ID=tig_68710,length=293>
##contig=<ID=tig_72992,length=652>
##contig=<ID=tig_55896,length=338>
##contig=<ID=tig_47078,length=840>
##contig=<ID=tig_76422,length=736>
##contig=<ID=tig_66794,length=272>
##contig=<ID=tig_34824,length=254>
##contig=<ID=tig_63742,length=315>
##contig=<ID=tig_50568,length=405>
##contig=<ID=tig_39030,length=480>
##contig=<ID=tig_93102,length=1311>
##contig=<ID=tig_13473,length=321>
##contig=<ID=tig_2807,length=489>
##contig=<ID=tig_91693,length=6568>
##contig=<ID=tig_30285,length=263>
##contig=<ID=tig_7997,length=340>
##contig=<ID=tig_83868,length=3151>
##contig=<ID=tig_40279,length=318>
##contig=<ID=tig_52987,length=497>
##contig=<ID=tig_97925,length=15651>
##contig=<ID=tig_48878,length=371>
##contig=<ID=tig_65195,length=258>
##contig=<ID=tig_54649,length=254>
##contig=<ID=tig_94989,length=3520>
##contig=<ID=tig_40432,length=782>
##contig=<ID=tig_23774,length=283>
##contig=<ID=tig_2209,length=297>
##contig=<ID=tig_25358,length=315>
##contig=<ID=tig_21937,length=430>
##contig=<ID=tig_20297,length=306>
##contig=<ID=tig_81999,length=575>
##contig=<ID=tig_82527,length=11955>
##contig=<ID=tig_91672,length=4504>
##contig=<ID=tig_30707,length=268>
##contig=<ID=tig_18224,length=3717>
##contig=<ID=tig_85775,length=9783>
##contig=<ID=tig_78762,length=5645>
##contig=<ID=tig_1729,length=425>
##contig=<ID=tig_52725,length=368>
##contig=<ID=tig_66669,length=357>
##contig=<ID=tig_83263,length=6468>
##contig=<ID=tig_8179,length=1691>
##contig=<ID=tig_83060,length=19053>
##contig=<ID=tig_93233,length=5240>
##contig=<ID=tig_89958,length=1115>
##contig=<ID=tig_68107,length=302>
##contig=<ID=tig_67744,length=350>
##contig=<ID=tig_38921,length=264>
##contig=<ID=tig_38238,length=347>
##contig=<ID=tig_66176,length=441>
##contig=<ID=tig_24718,length=333>
##contig=<ID=tig_19447,length=673>
##contig=<ID=tig_6682,length=278>
##contig=<ID=tig_60560,length=548>
##contig=<ID=tig_27314,length=656>
##contig=<ID=tig_70070,length=298>
##contig=<ID=tig_47917,length=328>
##contig=<ID=tig_100940,length=7820>
##contig=<ID=tig_60885,length=286>
##contig=<ID=tig_72571,length=292>
##contig=<ID=tig_84113,length=4684>
##contig=<ID=tig_84425,length=7413>
##contig=<ID=tig_30533,length=285>
##contig=<ID=tig_102954,length=19543>
##contig=<ID=tig_3563,length=857>
##contig=<ID=tig_102260,length=10873>
##contig=<ID=tig_9598,length=301>
##contig=<ID=tig_25159,length=310>
##contig=<ID=tig_77930,length=341>
##contig=<ID=tig_61857,length=373>
##contig=<ID=tig_20970,length=285>
##contig=<ID=tig_69732,length=414>
##contig=<ID=tig_76996,length=532>
##contig=<ID=tig_18234,length=261>
##contig=<ID=tig_74663,length=324>
##contig=<ID=tig_44903,length=324>
##contig=<ID=tig_38259,length=655>
##contig=<ID=tig_5203,length=311>
##contig=<ID=tig_68624,length=647>
##contig=<ID=tig_50358,length=360>
##contig=<ID=tig_2619,length=310>
##contig=<ID=tig_19875,length=359>
##contig=<ID=tig_69579,length=358>
##contig=<ID=tig_55144,length=287>
##contig=<ID=tig_35384,length=5590>
##contig=<ID=tig_40882,length=501>
##contig=<ID=tig_58283,length=313>
##contig=<ID=tig_56354,length=350>
##contig=<ID=tig_6289,length=2009>
##contig=<ID=tig_56723,length=299>
##contig=<ID=tig_99755,length=11504>
##contig=<ID=tig_11189,length=2358>
##contig=<ID=tig_96235,length=30200>
##contig=<ID=tig_27047,length=339>
##contig=<ID=tig_44781,length=402>
##contig=<ID=tig_83047,length=1652>
##contig=<ID=tig_15085,length=318>
##contig=<ID=tig_80059,length=2288>
##contig=<ID=tig_4063,length=268>
##contig=<ID=tig_34996,length=301>
##contig=<ID=tig_97865,length=37952>
##contig=<ID=tig_38607,length=820>
##contig=<ID=tig_99129,length=36906>
##contig=<ID=tig_9727,length=850>
##contig=<ID=tig_36492,length=718>
##contig=<ID=tig_44877,length=291>
##contig=<ID=tig_23023,length=294>
##contig=<ID=tig_22918,length=473>
##contig=<ID=tig_53095,length=282>
##contig=<ID=tig_71503,length=434>
##contig=<ID=tig_89282,length=3374>
##contig=<ID=tig_48899,length=1425>
##contig=<ID=tig_54793,length=299>
##contig=<ID=tig_55051,length=291>
##contig=<ID=tig_100160,length=10150>
##contig=<ID=tig_7596,length=428>
##contig=<ID=tig_52204,length=282>
##contig=<ID=tig_57673,length=12525>
##contig=<ID=tig_57945,length=410>
##contig=<ID=tig_41976,length=251>
##contig=<ID=tig_92750,length=16009>
##contig=<ID=tig_86645,length=2204>
##contig=<ID=tig_23512,length=431>
##contig=<ID=tig_8130,length=288>
##contig=<ID=tig_72803,length=783>
##contig=<ID=tig_8479,length=468>
##contig=<ID=tig_14633,length=404>
##contig=<ID=tig_6381,length=298>
##contig=<ID=tig_39317,length=1106>
##contig=<ID=tig_56086,length=259>
##contig=<ID=tig_21719,length=251>
##contig=<ID=tig_57085,length=387>
##contig=<ID=tig_33593,length=284>
##contig=<ID=tig_95480,length=4860>
##contig=<ID=tig_74752,length=906>
##contig=<ID=tig_63489,length=276>
##contig=<ID=tig_75275,length=272>
##contig=<ID=tig_58240,length=419>
##contig=<ID=tig_45180,length=507>
##contig=<ID=tig_92741,length=10838>
##contig=<ID=tig_23464,length=670>
##contig=<ID=tig_57746,length=273>
##contig=<ID=tig_98501,length=5491>
##contig=<ID=tig_2273,length=260>
##contig=<ID=tig_72809,length=549>
##contig=<ID=tig_50390,length=1104>
##contig=<ID=tig_85905,length=2929>
##contig=<ID=tig_76020,length=398>
##contig=<ID=tig_74855,length=306>
##contig=<ID=tig_76482,length=266>
##contig=<ID=tig_78025,length=435>
##contig=<ID=tig_26794,length=287>
##contig=<ID=tig_83512,length=3775>
##contig=<ID=tig_81787,length=1338>
##contig=<ID=tig_86150,length=7522>
##contig=<ID=tig_99154,length=4714>
##contig=<ID=tig_35476,length=284>
##contig=<ID=tig_74576,length=305>
##contig=<ID=tig_83798,length=7452>
##contig=<ID=tig_76493,length=706>
##contig=<ID=tig_39228,length=323>
##contig=<ID=tig_23346,length=282>
##contig=<ID=tig_37064,length=337>
##contig=<ID=tig_21312,length=253>
##contig=<ID=tig_30982,length=279>
##contig=<ID=tig_48212,length=1086>
##contig=<ID=tig_1018,length=290>
##contig=<ID=tig_36364,length=2076>
##contig=<ID=tig_2813,length=256>
##contig=<ID=tig_36048,length=687>
##contig=<ID=tig_31083,length=347>
##contig=<ID=tig_16551,length=806>
##contig=<ID=tig_57600,length=299>
##contig=<ID=tig_28210,length=285>
##contig=<ID=tig_19660,length=346>
##contig=<ID=tig_34469,length=271>
##contig=<ID=tig_44673,length=367>
##contig=<ID=tig_22946,length=299>
##contig=<ID=tig_79851,length=12004>
##contig=<ID=tig_36289,length=270>
##contig=<ID=tig_77037,length=881>
##contig=<ID=tig_92207,length=3671>
##contig=<ID=tig_31571,length=596>
##contig=<ID=tig_47996,length=410>
##contig=<ID=tig_22278,length=791>
##contig=<ID=tig_56406,length=778>
##contig=<ID=tig_84025,length=47583>
##contig=<ID=tig_81214,length=2902>
##contig=<ID=tig_20943,length=300>
##contig=<ID=tig_32529,length=1935>
##contig=<ID=tig_38635,length=959>
##contig=<ID=tig_48741,length=267>
##contig=<ID=tig_2350,length=264>
##contig=<ID=tig_95880,length=4520>
##contig=<ID=tig_39835,length=985>
##contig=<ID=tig_3253,length=251>
##contig=<ID=tig_31029,length=387>
##contig=<ID=tig_84795,length=2261>
##contig=<ID=tig_83889,length=2500>
##contig=<ID=tig_74251,length=321>
##contig=<ID=tig_71243,length=332>
##contig=<ID=tig_14744,length=434>
##contig=<ID=tig_14133,length=301>
##contig=<ID=tig_92470,length=34028>
##contig=<ID=tig_60446,length=266>
##contig=<ID=tig_62982,length=269>
##contig=<ID=tig_42213,length=292>
##contig=<ID=tig_77420,length=255>
##contig=<ID=tig_71004,length=273>
##contig=<ID=tig_52369,length=432>
##contig=<ID=tig_2021,length=711>
##contig=<ID=tig_78272,length=345>
##contig=<ID=tig_57455,length=266>
##contig=<ID=tig_31641,length=260>
##contig=<ID=tig_62747,length=278>
##contig=<ID=tig_5558,length=469>
##contig=<ID=tig_11960,length=355>
##contig=<ID=tig_84349,length=10938>
##contig=<ID=tig_13443,length=366>
##contig=<ID=tig_79412,length=2353>
##contig=<ID=tig_77418,length=277>
##contig=<ID=tig_17672,length=269>
##contig=<ID=tig_41139,length=881>
##contig=<ID=tig_15943,length=334>
##contig=<ID=tig_58367,length=272>
##contig=<ID=tig_97932,length=19490>
##contig=<ID=tig_102234,length=32820>
##contig=<ID=tig_95891,length=7581>
##contig=<ID=tig_25005,length=400>
##contig=<ID=tig_40782,length=788>
##contig=<ID=tig_59177,length=324>
##contig=<ID=tig_98657,length=14581>
##contig=<ID=tig_95619,length=2911>
##contig=<ID=tig_9652,length=394>
##contig=<ID=tig_76840,length=360>
##contig=<ID=tig_49836,length=251>
##contig=<ID=tig_23107,length=265>
##contig=<ID=tig_13692,length=274>
##contig=<ID=tig_84822,length=7801>
##contig=<ID=tig_22855,length=277>
##contig=<ID=tig_79980,length=928>
##contig=<ID=tig_73155,length=295>
##contig=<ID=tig_42714,length=665>
##contig=<ID=tig_61495,length=269>
##contig=<ID=tig_33503,length=789>
##contig=<ID=tig_1365,length=573>
##contig=<ID=tig_38883,length=712>
##contig=<ID=tig_15261,length=444>
##contig=<ID=tig_88668,length=2558>
##contig=<ID=tig_49539,length=265>
##contig=<ID=tig_85742,length=69844>
##contig=<ID=tig_77175,length=4522>
##contig=<ID=tig_16906,length=351>
##contig=<ID=tig_98636,length=18710>
##contig=<ID=tig_6893,length=293>
##contig=<ID=tig_54685,length=397>
##contig=<ID=tig_96606,length=15424>
##contig=<ID=tig_30466,length=704>
##contig=<ID=tig_40960,length=2220>
##contig=<ID=tig_1906,length=298>
##contig=<ID=tig_94144,length=3221>
##contig=<ID=tig_38536,length=330>
##contig=<ID=tig_37778,length=322>
##contig=<ID=tig_510,length=279>
##contig=<ID=tig_25559,length=879>
##contig=<ID=tig_86089,length=2131>
##contig=<ID=tig_61002,length=389>
##contig=<ID=tig_42649,length=337>
##contig=<ID=tig_27793,length=253>
##contig=<ID=tig_76699,length=370>
##contig=<ID=tig_38913,length=309>
##contig=<ID=tig_100407,length=8403>
##contig=<ID=tig_10658,length=619>
##contig=<ID=tig_101569,length=15582>
##contig=<ID=tig_77590,length=726>
##contig=<ID=tig_29931,length=506>
##contig=<ID=tig_55894,length=256>
##contig=<ID=tig_29684,length=479>
##contig=<ID=tig_91333,length=3459>
##contig=<ID=tig_103594,length=158119>
##contig=<ID=tig_68530,length=307>
##contig=<ID=tig_86985,length=24478>
##contig=<ID=tig_42194,length=353>
##contig=<ID=tig_45072,length=258>
##contig=<ID=tig_22689,length=750>
##contig=<ID=tig_49260,length=250>
##contig=<ID=tig_35066,length=937>
##contig=<ID=tig_3212,length=734>
##contig=<ID=tig_39653,length=294>
##contig=<ID=tig_70655,length=273>
##contig=<ID=tig_1210,length=329>
##contig=<ID=tig_20203,length=424>
##contig=<ID=tig_17896,length=365>
##contig=<ID=tig_5772,length=403>
##contig=<ID=tig_68065,length=747>
##contig=<ID=tig_100492,length=7659>
##contig=<ID=tig_18046,length=417>
##contig=<ID=tig_11147,length=254>
##contig=<ID=tig_58951,length=298>
##contig=<ID=tig_17973,length=763>
##contig=<ID=tig_40685,length=456>
##contig=<ID=tig_22461,length=271>
##contig=<ID=tig_27904,length=272>
##contig=<ID=tig_32600,length=262>
##contig=<ID=tig_87358,length=9003>
##contig=<ID=tig_15405,length=475>
##contig=<ID=tig_50620,length=315>
##contig=<ID=tig_82993,length=6838>
##contig=<ID=tig_96291,length=5353>
##contig=<ID=tig_23707,length=325>
##contig=<ID=tig_13227,length=294>
##contig=<ID=tig_78941,length=518>
##contig=<ID=tig_15161,length=269>
##contig=<ID=tig_4291,length=428>
##contig=<ID=tig_9805,length=445>
##contig=<ID=tig_868,length=370>
##contig=<ID=tig_89325,length=2566>
##contig=<ID=tig_25901,length=316>
##contig=<ID=tig_3378,length=287>
##contig=<ID=tig_22685,length=253>
##contig=<ID=tig_97405,length=35211>
##contig=<ID=tig_75139,length=266>
##contig=<ID=tig_50771,length=620>
##contig=<ID=tig_75198,length=345>
##contig=<ID=tig_47874,length=281>
##contig=<ID=tig_25298,length=410>
##contig=<ID=tig_87454,length=4733>
##contig=<ID=tig_2464,length=3889>
##contig=<ID=tig_59849,length=320>
##contig=<ID=tig_3376,length=1218>
##contig=<ID=tig_7326,length=1427>
##contig=<ID=tig_99140,length=9999>
##contig=<ID=tig_82772,length=10244>
##contig=<ID=tig_42273,length=330>
##contig=<ID=tig_70850,length=266>
##contig=<ID=tig_101183,length=29898>
##contig=<ID=tig_95794,length=4506>
##contig=<ID=tig_32582,length=261>
##contig=<ID=tig_71263,length=284>
##contig=<ID=tig_2197,length=591>
##contig=<ID=tig_49873,length=341>
##contig=<ID=tig_9693,length=819>
##contig=<ID=tig_49647,length=1626>
##contig=<ID=tig_12808,length=905>
##contig=<ID=tig_52233,length=285>
##contig=<ID=tig_47318,length=269>
##contig=<ID=tig_38401,length=303>
##contig=<ID=tig_25317,length=331>
##contig=<ID=tig_4278,length=290>
##contig=<ID=tig_42061,length=304>
##contig=<ID=tig_68023,length=332>
##contig=<ID=tig_74902,length=280>
##contig=<ID=tig_39956,length=467>
##contig=<ID=tig_3921,length=264>
##contig=<ID=tig_64452,length=401>
##contig=<ID=tig_9777,length=701>
##contig=<ID=tig_58567,length=833>
##contig=<ID=tig_17416,length=304>
##contig=<ID=tig_46048,length=886>
##contig=<ID=tig_55582,length=435>
##contig=<ID=tig_59494,length=506>
##contig=<ID=tig_6261,length=265>
##contig=<ID=tig_720,length=290>
##contig=<ID=tig_57127,length=644>
##contig=<ID=tig_37661,length=312>
##contig=<ID=tig_89407,length=16829>
##contig=<ID=tig_67045,length=316>
##contig=<ID=tig_76247,length=294>
##contig=<ID=tig_36622,length=908>
##contig=<ID=tig_87089,length=8794>
##contig=<ID=tig_26345,length=259>
##contig=<ID=tig_28142,length=301>
##contig=<ID=tig_34604,length=281>
##contig=<ID=tig_37528,length=289>
##contig=<ID=tig_94948,length=19192>
##contig=<ID=tig_33547,length=323>
##contig=<ID=tig_28312,length=253>
##contig=<ID=tig_17880,length=372>
##contig=<ID=tig_39640,length=284>
##contig=<ID=tig_56656,length=253>
##contig=<ID=tig_31994,length=372>
##contig=<ID=tig_12542,length=320>
##contig=<ID=tig_58833,length=282>
##contig=<ID=tig_16094,length=330>
##contig=<ID=tig_42727,length=293>
##contig=<ID=tig_56298,length=284>
##contig=<ID=tig_66586,length=320>
##contig=<ID=tig_92817,length=15446>
##contig=<ID=tig_6624,length=623>
##contig=<ID=tig_46729,length=291>
##contig=<ID=tig_100130,length=3096>
##contig=<ID=tig_90910,length=3350>
##contig=<ID=tig_26019,length=425>
##contig=<ID=tig_99518,length=13492>
##contig=<ID=tig_18333,length=542>
##contig=<ID=tig_34487,length=250>
##contig=<ID=tig_94924,length=3966>
##contig=<ID=tig_43274,length=257>
##contig=<ID=tig_22080,length=423>
##contig=<ID=tig_14578,length=296>
##contig=<ID=tig_94846,length=4745>
##contig=<ID=tig_96912,length=16901>
##contig=<ID=tig_10905,length=256>
##contig=<ID=tig_27936,length=294>
##contig=<ID=tig_16930,length=317>
##contig=<ID=tig_68536,length=320>
##contig=<ID=tig_13312,length=472>
##contig=<ID=tig_96038,length=6928>
##contig=<ID=tig_98627,length=10010>
##contig=<ID=tig_28598,length=292>
##contig=<ID=tig_16907,length=707>
##contig=<ID=tig_35717,length=310>
##contig=<ID=tig_57449,length=259>
##contig=<ID=tig_5695,length=353>
##contig=<ID=tig_37852,length=399>
##contig=<ID=tig_9359,length=262>
##contig=<ID=tig_43774,length=495>
##contig=<ID=tig_97712,length=3157>
##contig=<ID=tig_44998,length=333>
##contig=<ID=tig_71891,length=535>
##contig=<ID=tig_41552,length=309>
##contig=<ID=tig_80723,length=305>
##contig=<ID=tig_60178,length=253>
##contig=<ID=tig_45583,length=251>
##contig=<ID=tig_7832,length=970>
##contig=<ID=tig_73628,length=484>
##contig=<ID=tig_62389,length=4981>
##contig=<ID=tig_88707,length=2356>
##contig=<ID=tig_14944,length=547>
##contig=<ID=tig_57348,length=486>
##contig=<ID=tig_89298,length=2960>
##contig=<ID=tig_82138,length=5117>
##contig=<ID=tig_82984,length=18459>
##contig=<ID=tig_22072,length=298>
##contig=<ID=tig_67174,length=291>
##contig=<ID=tig_19621,length=382>
##contig=<ID=tig_62763,length=328>
##contig=<ID=tig_68719,length=260>
##contig=<ID=tig_88383,length=1289>
##contig=<ID=tig_59942,length=344>
##contig=<ID=tig_28343,length=377>
##contig=<ID=tig_34681,length=307>
##contig=<ID=tig_83728,length=3588>
##contig=<ID=tig_17566,length=778>
##contig=<ID=tig_1,length=2263>
##contig=<ID=tig_38537,length=280>
##contig=<ID=tig_17883,length=278>
##contig=<ID=tig_43134,length=531>
##contig=<ID=tig_58188,length=708>
##contig=<ID=tig_17398,length=312>
##contig=<ID=tig_42226,length=274>
##contig=<ID=tig_100460,length=6640>
##contig=<ID=tig_35520,length=375>
##contig=<ID=tig_40698,length=264>
##contig=<ID=tig_65327,length=574>
##contig=<ID=tig_54806,length=279>
##contig=<ID=tig_43673,length=455>
##contig=<ID=tig_68979,length=315>
##contig=<ID=tig_82693,length=10314>
##contig=<ID=tig_47360,length=523>
##contig=<ID=tig_90188,length=1515>
##contig=<ID=tig_102960,length=20438>
##contig=<ID=tig_19414,length=251>
##contig=<ID=tig_83187,length=7297>
##contig=<ID=tig_16263,length=276>
##contig=<ID=tig_29335,length=325>
##contig=<ID=tig_79494,length=3312>
##contig=<ID=tig_18356,length=488>
##contig=<ID=tig_11593,length=418>
##contig=<ID=tig_75700,length=647>
##contig=<ID=tig_68561,length=408>
##contig=<ID=tig_4661,length=254>
##contig=<ID=tig_103581,length=107810>
##contig=<ID=tig_5410,length=250>
##contig=<ID=tig_9355,length=289>
##contig=<ID=tig_97791,length=2966>
##contig=<ID=tig_97870,length=44430>
##contig=<ID=tig_79118,length=965>
##contig=<ID=tig_10626,length=332>
##contig=<ID=tig_56047,length=254>
##contig=<ID=tig_77130,length=256>
##contig=<ID=tig_11954,length=257>
##contig=<ID=tig_69143,length=262>
##contig=<ID=tig_36253,length=409>
##contig=<ID=tig_55638,length=265>
##contig=<ID=tig_91743,length=6394>
##contig=<ID=tig_13933,length=270>
##contig=<ID=tig_88304,length=7603>
##contig=<ID=tig_6107,length=362>
##contig=<ID=tig_76560,length=361>
##contig=<ID=tig_80929,length=270>
##contig=<ID=tig_65293,length=300>
##contig=<ID=tig_23274,length=383>
##contig=<ID=tig_88686,length=10779>
##contig=<ID=tig_62976,length=401>
##contig=<ID=tig_1008,length=277>
##contig=<ID=tig_52559,length=919>
##contig=<ID=tig_63001,length=952>
##contig=<ID=tig_77947,length=681>
##contig=<ID=tig_90913,length=1992>
##contig=<ID=tig_88499,length=20388>
##contig=<ID=tig_50524,length=654>
##contig=<ID=tig_56331,length=274>
##contig=<ID=tig_48805,length=376>
##contig=<ID=tig_87909,length=3025>
##contig=<ID=tig_43030,length=318>
##contig=<ID=tig_52723,length=947>
##contig=<ID=tig_79173,length=504>
##contig=<ID=tig_44019,length=322>
##contig=<ID=tig_72103,length=774>
##contig=<ID=tig_70971,length=276>
##contig=<ID=tig_8545,length=294>
##contig=<ID=tig_77316,length=275>
##contig=<ID=tig_81351,length=3435>
##contig=<ID=tig_39992,length=332>
##contig=<ID=tig_14942,length=471>
##contig=<ID=tig_58758,length=654>
##contig=<ID=tig_42896,length=389>
##contig=<ID=tig_13535,length=400>
##contig=<ID=tig_2430,length=327>
##contig=<ID=tig_36764,length=356>
##contig=<ID=tig_64295,length=1578>
##contig=<ID=tig_75549,length=252>
##contig=<ID=tig_16357,length=700>
##contig=<ID=tig_15931,length=561>
##contig=<ID=tig_61908,length=520>
##contig=<ID=tig_1661,length=308>
##contig=<ID=tig_35076,length=368>
##contig=<ID=tig_54147,length=497>
##contig=<ID=tig_14338,length=330>
##contig=<ID=tig_48188,length=398>
##contig=<ID=tig_47501,length=527>
##contig=<ID=tig_40677,length=339>
##contig=<ID=tig_91372,length=2407>
##contig=<ID=tig_53096,length=386>
##contig=<ID=tig_30901,length=780>
##contig=<ID=tig_92562,length=2872>
##contig=<ID=tig_42344,length=366>
##contig=<ID=tig_52259,length=251>
##contig=<ID=tig_50001,length=334>
##contig=<ID=tig_9870,length=408>
##contig=<ID=tig_4727,length=279>
##contig=<ID=tig_100734,length=3142>
##contig=<ID=tig_19773,length=281>
##contig=<ID=tig_41882,length=297>
##contig=<ID=tig_35866,length=552>
##contig=<ID=tig_47338,length=335>
##contig=<ID=tig_55283,length=3826>
##contig=<ID=tig_45036,length=1003>
##contig=<ID=tig_72822,length=329>
##contig=<ID=tig_30820,length=366>
##contig=<ID=tig_16504,length=311>
##contig=<ID=tig_100193,length=14823>
##contig=<ID=tig_100371,length=9076>
##contig=<ID=tig_62236,length=642>
##contig=<ID=tig_28235,length=253>
##contig=<ID=tig_54301,length=539>
##contig=<ID=tig_54335,length=302>
##contig=<ID=tig_59837,length=335>
##contig=<ID=tig_41921,length=979>
##contig=<ID=tig_87145,length=1808>
##contig=<ID=tig_91254,length=1946>
##contig=<ID=tig_34381,length=1039>
##contig=<ID=tig_62140,length=280>
##contig=<ID=tig_64479,length=288>
##contig=<ID=tig_46960,length=254>
##contig=<ID=tig_63705,length=374>
##contig=<ID=tig_78320,length=362>
##contig=<ID=tig_84386,length=4707>
##contig=<ID=tig_69423,length=418>
##contig=<ID=tig_37572,length=258>
##contig=<ID=tig_29414,length=685>
##contig=<ID=tig_96616,length=1599>
##contig=<ID=tig_29752,length=356>
##contig=<ID=tig_80081,length=680>
##contig=<ID=tig_21043,length=409>
##contig=<ID=tig_11802,length=384>
##contig=<ID=tig_29082,length=334>
##contig=<ID=tig_29952,length=325>
##contig=<ID=tig_91682,length=1362>
##contig=<ID=tig_21587,length=636>
##contig=<ID=tig_51,length=284>
##contig=<ID=tig_97965,length=21896>
##contig=<ID=tig_10722,length=287>
##contig=<ID=tig_60442,length=511>
##contig=<ID=tig_41040,length=566>
##contig=<ID=tig_41609,length=358>
##contig=<ID=tig_12567,length=6802>
##contig=<ID=tig_44404,length=268>
##contig=<ID=tig_25866,length=315>
##contig=<ID=tig_86399,length=4262>
##contig=<ID=tig_43927,length=960>
##contig=<ID=tig_81872,length=838>
##contig=<ID=tig_58958,length=295>
##contig=<ID=tig_59402,length=639>
##contig=<ID=tig_101523,length=22282>
##contig=<ID=tig_82916,length=3053>
##contig=<ID=tig_4542,length=261>
##contig=<ID=tig_35984,length=270>
##contig=<ID=tig_76793,length=322>
##contig=<ID=tig_51033,length=406>
##contig=<ID=tig_13715,length=578>
##contig=<ID=tig_13746,length=319>
##contig=<ID=tig_79483,length=330>
##contig=<ID=tig_65591,length=383>
##contig=<ID=tig_93838,length=18796>
##contig=<ID=tig_81486,length=6055>
##contig=<ID=tig_49180,length=259>
##contig=<ID=tig_44664,length=287>
##contig=<ID=tig_94942,length=11511>
##contig=<ID=tig_3290,length=378>
##contig=<ID=tig_23467,length=291>
##contig=<ID=tig_17349,length=304>
##contig=<ID=tig_8272,length=286>
##contig=<ID=tig_17289,length=260>
##contig=<ID=tig_53809,length=362>
##contig=<ID=tig_75308,length=713>
##contig=<ID=tig_10334,length=316>
##contig=<ID=tig_40513,length=436>
##contig=<ID=tig_56193,length=285>
##contig=<ID=tig_49939,length=385>
##contig=<ID=tig_58451,length=366>
##contig=<ID=tig_36452,length=299>
##contig=<ID=tig_25224,length=384>
##contig=<ID=tig_39853,length=690>
##contig=<ID=tig_98170,length=26426>
##contig=<ID=tig_77065,length=257>
##contig=<ID=tig_97063,length=18629>
##contig=<ID=tig_60205,length=294>
##contig=<ID=tig_21199,length=299>
##contig=<ID=tig_75739,length=511>
##contig=<ID=tig_23558,length=367>
##contig=<ID=tig_8306,length=335>
##contig=<ID=tig_78847,length=720>
##contig=<ID=tig_60074,length=933>
##contig=<ID=tig_58954,length=379>
##contig=<ID=tig_89691,length=3154>
##contig=<ID=tig_91326,length=3124>
##contig=<ID=tig_82239,length=655>
##contig=<ID=tig_94604,length=4258>
##contig=<ID=tig_94977,length=6957>
##contig=<ID=tig_48615,length=944>
##contig=<ID=tig_28902,length=288>
##contig=<ID=tig_81553,length=1009>
##contig=<ID=tig_4028,length=354>
##contig=<ID=tig_66081,length=436>
##contig=<ID=tig_14941,length=325>
##contig=<ID=tig_12840,length=663>
##contig=<ID=tig_67981,length=274>
##contig=<ID=tig_49109,length=953>
##contig=<ID=tig_8299,length=453>
##contig=<ID=tig_78885,length=1829>
##contig=<ID=tig_14419,length=323>
##contig=<ID=tig_53557,length=284>
##contig=<ID=tig_89406,length=4177>
##contig=<ID=tig_86478,length=3147>
##contig=<ID=tig_71892,length=261>
##contig=<ID=tig_16199,length=265>
##contig=<ID=tig_37995,length=441>
##contig=<ID=tig_74793,length=302>
##contig=<ID=tig_62950,length=278>
##contig=<ID=tig_15204,length=269>
##contig=<ID=tig_40978,length=442>
##contig=<ID=tig_13791,length=393>
##contig=<ID=tig_90072,length=1872>
##contig=<ID=tig_27668,length=277>
##contig=<ID=tig_3435,length=381>
##contig=<ID=tig_65955,length=588>
##contig=<ID=tig_101943,length=12660>
##contig=<ID=tig_46957,length=376>
##contig=<ID=tig_51833,length=296>
##contig=<ID=tig_96255,length=2202>
##contig=<ID=tig_49762,length=258>
##contig=<ID=tig_80164,length=1229>
##contig=<ID=tig_72249,length=287>
##contig=<ID=tig_41721,length=625>
##contig=<ID=tig_35046,length=420>
##contig=<ID=tig_72901,length=360>
##contig=<ID=tig_86024,length=12588>
##contig=<ID=tig_88224,length=9236>
##contig=<ID=tig_50246,length=610>
##contig=<ID=tig_47235,length=4993>
##contig=<ID=tig_17129,length=320>
##contig=<ID=tig_12993,length=312>
##contig=<ID=tig_68937,length=414>
##contig=<ID=tig_14547,length=312>
##contig=<ID=tig_93865,length=2796>
##contig=<ID=tig_6823,length=365>
##contig=<ID=tig_71451,length=474>
##contig=<ID=tig_46501,length=311>
##contig=<ID=tig_31142,length=697>
##contig=<ID=tig_27966,length=320>
##contig=<ID=tig_29910,length=297>
##contig=<ID=tig_61587,length=663>
##contig=<ID=tig_59869,length=305>
##contig=<ID=tig_73034,length=257>
##contig=<ID=tig_34769,length=287>
##contig=<ID=tig_8293,length=316>
##contig=<ID=tig_35108,length=491>
##contig=<ID=tig_43087,length=411>
##contig=<ID=tig_71791,length=293>
##contig=<ID=tig_27228,length=579>
##contig=<ID=tig_94932,length=4421>
##contig=<ID=tig_88931,length=1905>
##contig=<ID=tig_26038,length=342>
##contig=<ID=tig_71295,length=301>
##contig=<ID=tig_63905,length=396>
##contig=<ID=tig_98963,length=17839>
##contig=<ID=tig_81359,length=529>
##contig=<ID=tig_28232,length=458>
##contig=<ID=tig_93815,length=3429>
##contig=<ID=tig_80075,length=1601>
##contig=<ID=tig_61461,length=284>
##contig=<ID=tig_102328,length=86746>
##contig=<ID=tig_93761,length=5826>
##contig=<ID=tig_83700,length=8032>
##contig=<ID=tig_20140,length=283>
##contig=<ID=tig_3792,length=316>
##contig=<ID=tig_45270,length=332>
##contig=<ID=tig_14257,length=301>
##contig=<ID=tig_41776,length=309>
##contig=<ID=tig_29738,length=293>
##contig=<ID=tig_71276,length=403>
##contig=<ID=tig_68962,length=251>
##contig=<ID=tig_54377,length=258>
##contig=<ID=tig_87534,length=2429>
##contig=<ID=tig_66804,length=302>
##contig=<ID=tig_62499,length=251>
##contig=<ID=tig_10166,length=902>
##contig=<ID=tig_32432,length=314>
##contig=<ID=tig_46046,length=318>
##contig=<ID=tig_2960,length=265>
##contig=<ID=tig_20550,length=378>
##contig=<ID=tig_34260,length=365>
##contig=<ID=tig_93291,length=4012>
##contig=<ID=tig_26608,length=723>
##contig=<ID=tig_62691,length=526>
##contig=<ID=tig_65174,length=252>
##contig=<ID=tig_21956,length=331>
##contig=<ID=tig_69650,length=271>
##contig=<ID=tig_76306,length=503>
##contig=<ID=tig_49035,length=262>
##contig=<ID=tig_50889,length=6202>
##contig=<ID=tig_2352,length=635>
##contig=<ID=tig_101098,length=28289>
##contig=<ID=tig_62476,length=370>
##contig=<ID=tig_78514,length=338>
##contig=<ID=tig_20333,length=775>
##contig=<ID=tig_64091,length=255>
##contig=<ID=tig_35048,length=421>
##contig=<ID=tig_17562,length=302>
##contig=<ID=tig_89256,length=1695>
##contig=<ID=tig_46035,length=262>
##contig=<ID=tig_17160,length=397>
##contig=<ID=tig_47439,length=602>
##contig=<ID=tig_94273,length=5187>
##contig=<ID=tig_61954,length=257>
##contig=<ID=tig_92518,length=4310>
##contig=<ID=tig_58069,length=867>
##contig=<ID=tig_8455,length=5597>
##contig=<ID=tig_63234,length=445>
##contig=<ID=tig_68074,length=443>
##contig=<ID=tig_13441,length=395>
##contig=<ID=tig_49708,length=258>
##contig=<ID=tig_3139,length=418>
##contig=<ID=tig_62954,length=403>
##contig=<ID=tig_103236,length=8382>
##contig=<ID=tig_43655,length=447>
##contig=<ID=tig_10919,length=356>
##contig=<ID=tig_22700,length=260>
##contig=<ID=tig_54576,length=279>
##contig=<ID=tig_2321,length=280>
##contig=<ID=tig_14053,length=296>
##contig=<ID=tig_18667,length=502>
##contig=<ID=tig_61952,length=270>
##contig=<ID=tig_46329,length=519>
##contig=<ID=tig_90444,length=4226>
##contig=<ID=tig_11479,length=250>
##contig=<ID=tig_97885,length=35366>
##contig=<ID=tig_48235,length=327>
##contig=<ID=tig_58905,length=526>
##contig=<ID=tig_18745,length=319>
##contig=<ID=tig_43592,length=292>
##contig=<ID=tig_44330,length=263>
##contig=<ID=tig_87862,length=3806>
##contig=<ID=tig_52241,length=341>
##contig=<ID=tig_8954,length=311>
##contig=<ID=tig_8337,length=268>
##contig=<ID=tig_52013,length=570>
##contig=<ID=tig_42684,length=2785>
##contig=<ID=tig_21224,length=483>
##contig=<ID=tig_69459,length=357>
##contig=<ID=tig_64311,length=326>
##contig=<ID=tig_16259,length=276>
##contig=<ID=tig_54405,length=250>
##contig=<ID=tig_49458,length=275>
##contig=<ID=tig_77828,length=908>
##contig=<ID=tig_71315,length=449>
##contig=<ID=tig_24999,length=296>
##contig=<ID=tig_38476,length=292>
##contig=<ID=tig_51850,length=909>
##contig=<ID=tig_72468,length=438>
##contig=<ID=tig_82492,length=2700>
##contig=<ID=tig_35114,length=293>
##contig=<ID=tig_10152,length=602>
##contig=<ID=tig_23794,length=809>
##contig=<ID=tig_23098,length=253>
##contig=<ID=tig_67228,length=448>
##contig=<ID=tig_76863,length=329>
##contig=<ID=tig_95776,length=4150>
##contig=<ID=tig_59357,length=379>
##contig=<ID=tig_83877,length=3089>
##contig=<ID=tig_56875,length=397>
##contig=<ID=tig_39093,length=289>
##contig=<ID=tig_5910,length=372>
##contig=<ID=tig_4369,length=360>
##contig=<ID=tig_101109,length=25892>
##contig=<ID=tig_9768,length=636>
##contig=<ID=tig_76875,length=271>
##contig=<ID=tig_93147,length=11606>
##contig=<ID=tig_36651,length=930>
##contig=<ID=tig_32878,length=293>
##contig=<ID=tig_11548,length=445>
##contig=<ID=tig_100705,length=37618>
##contig=<ID=tig_47776,length=1067>
##contig=<ID=tig_44892,length=872>
##contig=<ID=tig_17988,length=277>
##contig=<ID=tig_28896,length=2186>
##contig=<ID=tig_75956,length=824>
##contig=<ID=tig_61656,length=353>
##contig=<ID=tig_9294,length=288>
##contig=<ID=tig_60536,length=271>
##contig=<ID=tig_97458,length=112546>
##contig=<ID=tig_60535,length=253>
##contig=<ID=tig_6068,length=342>
##contig=<ID=tig_87159,length=10237>
##contig=<ID=tig_37591,length=1185>
##contig=<ID=tig_49920,length=299>
##contig=<ID=tig_30883,length=8467>
##contig=<ID=tig_47334,length=790>
##contig=<ID=tig_75118,length=360>
##contig=<ID=tig_70405,length=279>
##contig=<ID=tig_77615,length=571>
##contig=<ID=tig_52741,length=354>
##contig=<ID=tig_68949,length=258>
##contig=<ID=tig_48455,length=287>
##contig=<ID=tig_71711,length=265>
##contig=<ID=tig_79234,length=374>
##contig=<ID=tig_36874,length=332>
##contig=<ID=tig_90924,length=6585>
##contig=<ID=tig_87458,length=4689>
##contig=<ID=tig_72395,length=610>
##contig=<ID=tig_94343,length=3226>
##contig=<ID=tig_101200,length=8034>
##contig=<ID=tig_93462,length=8736>
##contig=<ID=tig_53190,length=257>
##contig=<ID=tig_2335,length=301>
##contig=<ID=tig_73585,length=260>
##contig=<ID=tig_41198,length=277>
##contig=<ID=tig_46612,length=754>
##contig=<ID=tig_57014,length=363>
##contig=<ID=tig_40110,length=279>
##contig=<ID=tig_102864,length=11437>
##contig=<ID=tig_49470,length=736>
##contig=<ID=tig_29040,length=473>
##contig=<ID=tig_81226,length=4407>
##contig=<ID=tig_90373,length=1931>
##contig=<ID=tig_19600,length=260>
##contig=<ID=tig_42926,length=1924>
##contig=<ID=tig_15260,length=253>
##contig=<ID=tig_102429,length=14293>
##contig=<ID=tig_67375,length=302>
##contig=<ID=tig_10001,length=256>
##contig=<ID=tig_86993,length=2300>
##contig=<ID=tig_61974,length=270>
##contig=<ID=tig_19106,length=337>
##contig=<ID=tig_38544,length=318>
##contig=<ID=tig_73635,length=1359>
##contig=<ID=tig_36069,length=468>
##contig=<ID=tig_38513,length=288>
##contig=<ID=tig_18947,length=1727>
##contig=<ID=tig_60156,length=336>
##contig=<ID=tig_91491,length=2117>
##contig=<ID=tig_26272,length=308>
##contig=<ID=tig_33818,length=498>
##contig=<ID=tig_65147,length=290>
##contig=<ID=tig_15092,length=317>
##contig=<ID=tig_36558,length=400>
##contig=<ID=tig_99663,length=5173>
##contig=<ID=tig_11672,length=366>
##contig=<ID=tig_85850,length=34916>
##contig=<ID=tig_11685,length=258>
##contig=<ID=tig_5740,length=9335>
##contig=<ID=tig_73598,length=452>
##contig=<ID=tig_546,length=410>
##contig=<ID=tig_91955,length=3565>
##contig=<ID=tig_50482,length=261>
##contig=<ID=tig_15997,length=277>
##contig=<ID=tig_82857,length=3584>
##contig=<ID=tig_30342,length=258>
##contig=<ID=tig_13211,length=481>
##contig=<ID=tig_81826,length=3378>
##contig=<ID=tig_88339,length=17067>
##contig=<ID=tig_44065,length=393>
##contig=<ID=tig_15217,length=281>
##contig=<ID=tig_9390,length=455>
##contig=<ID=tig_73430,length=265>
##contig=<ID=tig_319,length=299>
##contig=<ID=tig_71671,length=282>
##contig=<ID=tig_28646,length=533>
##contig=<ID=tig_40794,length=720>
##contig=<ID=tig_97477,length=11414>
##contig=<ID=tig_76987,length=312>
##contig=<ID=tig_70910,length=452>
##contig=<ID=tig_100485,length=17491>
##contig=<ID=tig_54691,length=282>
##contig=<ID=tig_84487,length=4644>
##contig=<ID=tig_26865,length=304>
##contig=<ID=tig_29673,length=319>
##contig=<ID=tig_22587,length=255>
##contig=<ID=tig_38842,length=556>
##contig=<ID=tig_43602,length=2011>
##contig=<ID=tig_37393,length=478>
##contig=<ID=tig_54186,length=302>
##contig=<ID=tig_83904,length=1652>
##contig=<ID=tig_64430,length=286>
##contig=<ID=tig_18078,length=301>
##contig=<ID=tig_70413,length=328>
##contig=<ID=tig_53898,length=323>
##contig=<ID=tig_35201,length=359>
##contig=<ID=tig_65298,length=636>
##contig=<ID=tig_6494,length=541>
##contig=<ID=tig_17478,length=416>
##contig=<ID=tig_27401,length=266>
##contig=<ID=tig_84676,length=1405>
##contig=<ID=tig_13360,length=263>
##contig=<ID=tig_97107,length=8430>
##contig=<ID=tig_4647,length=280>
##contig=<ID=tig_93064,length=2199>
##contig=<ID=tig_27464,length=278>
##contig=<ID=tig_12382,length=298>
##contig=<ID=tig_21057,length=313>
##contig=<ID=tig_96921,length=7985>
##contig=<ID=tig_90646,length=4397>
##contig=<ID=tig_52494,length=291>
##contig=<ID=tig_29889,length=3177>
##contig=<ID=tig_80115,length=3242>
##contig=<ID=tig_82842,length=2212>
##contig=<ID=tig_89618,length=6417>
##contig=<ID=tig_10376,length=267>
##contig=<ID=tig_85175,length=30160>
##contig=<ID=tig_101722,length=22376>
##contig=<ID=tig_48282,length=509>
##contig=<ID=tig_2189,length=354>
##contig=<ID=tig_86674,length=4364>
##contig=<ID=tig_86272,length=4972>
##contig=<ID=tig_19807,length=268>
##contig=<ID=tig_39302,length=2727>
##contig=<ID=tig_33558,length=306>
##contig=<ID=tig_50262,length=415>
##contig=<ID=tig_61571,length=259>
##contig=<ID=tig_11422,length=657>
##contig=<ID=tig_73772,length=392>
##contig=<ID=tig_1979,length=2597>
##contig=<ID=tig_99868,length=20250>
##contig=<ID=tig_14625,length=553>
##contig=<ID=tig_17882,length=265>
##contig=<ID=tig_827,length=302>
##contig=<ID=tig_60959,length=617>
##contig=<ID=tig_39169,length=256>
##contig=<ID=tig_101208,length=12824>
##contig=<ID=tig_51289,length=346>
##contig=<ID=tig_32202,length=528>
##contig=<ID=tig_37613,length=250>
##contig=<ID=tig_40319,length=261>
##contig=<ID=tig_85959,length=18658>
##contig=<ID=tig_1866,length=702>
##contig=<ID=tig_77527,length=496>
##contig=<ID=tig_75564,length=254>
##contig=<ID=tig_51402,length=295>
##contig=<ID=tig_74256,length=324>
##contig=<ID=tig_48368,length=381>
##contig=<ID=tig_61600,length=285>
##contig=<ID=tig_19468,length=343>
##contig=<ID=tig_6869,length=254>
##contig=<ID=tig_13687,length=419>
##contig=<ID=tig_37069,length=267>
##contig=<ID=tig_101726,length=127964>
##contig=<ID=tig_30113,length=259>
##contig=<ID=tig_36750,length=251>
##contig=<ID=tig_29135,length=311>
##contig=<ID=tig_47969,length=526>
##contig=<ID=tig_97976,length=8279>
##contig=<ID=tig_64917,length=467>
##contig=<ID=tig_80023,length=2360>
##contig=<ID=tig_67316,length=320>
##contig=<ID=tig_35752,length=284>
##contig=<ID=tig_35190,length=266>
##contig=<ID=tig_1116,length=283>
##contig=<ID=tig_56185,length=473>
##contig=<ID=tig_86164,length=7059>
##contig=<ID=tig_70022,length=262>
##contig=<ID=tig_62422,length=284>
##contig=<ID=tig_39580,length=393>
##contig=<ID=tig_49543,length=261>
##contig=<ID=tig_43468,length=269>
##contig=<ID=tig_82496,length=6382>
##contig=<ID=tig_963,length=332>
##contig=<ID=tig_52178,length=288>
##contig=<ID=tig_37178,length=269>
##contig=<ID=tig_19397,length=411>
##contig=<ID=tig_25918,length=635>
##contig=<ID=tig_36105,length=449>
##contig=<ID=tig_48144,length=374>
##contig=<ID=tig_98704,length=10032>
##contig=<ID=tig_59554,length=359>
##contig=<ID=tig_99761,length=18600>
##contig=<ID=tig_46218,length=690>
##contig=<ID=tig_4709,length=559>
##contig=<ID=tig_47993,length=279>
##contig=<ID=tig_65850,length=595>
##contig=<ID=tig_92686,length=1823>
##contig=<ID=tig_103493,length=11671>
##contig=<ID=tig_11294,length=699>
##contig=<ID=tig_4194,length=351>
##contig=<ID=tig_38438,length=251>
##contig=<ID=tig_63778,length=256>
##contig=<ID=tig_67499,length=271>
##contig=<ID=tig_74794,length=358>
##contig=<ID=tig_55864,length=274>
##contig=<ID=tig_73605,length=334>
##contig=<ID=tig_80390,length=937>
##contig=<ID=tig_4439,length=847>
##contig=<ID=tig_49601,length=437>
##contig=<ID=tig_41680,length=389>
##contig=<ID=tig_73448,length=857>
##contig=<ID=tig_48037,length=256>
##contig=<ID=tig_79037,length=1141>
##contig=<ID=tig_55934,length=341>
##contig=<ID=tig_91342,length=1920>
##contig=<ID=tig_88328,length=2137>
##contig=<ID=tig_18682,length=318>
##contig=<ID=tig_4966,length=483>
##contig=<ID=tig_18170,length=270>
##contig=<ID=tig_21023,length=685>
##contig=<ID=tig_40999,length=341>
##contig=<ID=tig_71121,length=277>
##contig=<ID=tig_59488,length=309>
##contig=<ID=tig_87208,length=1498>
##contig=<ID=tig_74934,length=451>
##contig=<ID=tig_101406,length=10341>
##contig=<ID=tig_48629,length=390>
##contig=<ID=tig_55317,length=807>
##contig=<ID=tig_81355,length=1100>
##contig=<ID=tig_85004,length=5799>
##contig=<ID=tig_18341,length=302>
##contig=<ID=tig_18258,length=270>
##contig=<ID=tig_6432,length=257>
##contig=<ID=tig_55825,length=304>
##contig=<ID=tig_102844,length=31245>
##contig=<ID=tig_60529,length=536>
##contig=<ID=tig_50748,length=671>
##contig=<ID=tig_95298,length=2332>
##contig=<ID=tig_39736,length=268>
##contig=<ID=tig_28754,length=356>
##contig=<ID=tig_36891,length=313>
##contig=<ID=tig_69296,length=465>
##contig=<ID=tig_16217,length=320>
##contig=<ID=tig_95429,length=2716>
##contig=<ID=tig_101391,length=4134>
##contig=<ID=tig_8678,length=265>
##contig=<ID=tig_45912,length=327>
##contig=<ID=tig_92577,length=60832>
##contig=<ID=tig_48781,length=457>
##contig=<ID=tig_9449,length=765>
##contig=<ID=tig_96760,length=4949>
##contig=<ID=tig_99878,length=6097>
##contig=<ID=tig_51254,length=1980>
##contig=<ID=tig_10009,length=266>
##contig=<ID=tig_30394,length=266>
##contig=<ID=tig_41360,length=271>
##contig=<ID=tig_18459,length=267>
##contig=<ID=tig_75129,length=327>
##contig=<ID=tig_64497,length=441>
##contig=<ID=tig_60623,length=273>
##contig=<ID=tig_94173,length=16480>
##contig=<ID=tig_42668,length=278>
##contig=<ID=tig_72449,length=290>
##contig=<ID=tig_31073,length=364>
##contig=<ID=tig_53184,length=520>
##contig=<ID=tig_53747,length=288>
##contig=<ID=tig_99400,length=9405>
##contig=<ID=tig_22603,length=697>
##contig=<ID=tig_72376,length=444>
##contig=<ID=tig_39896,length=481>
##contig=<ID=tig_79982,length=888>
##contig=<ID=tig_45688,length=251>
##contig=<ID=tig_56228,length=654>
##contig=<ID=tig_59590,length=350>
##contig=<ID=tig_34599,length=459>
##contig=<ID=tig_6916,length=276>
##contig=<ID=tig_81014,length=551>
##contig=<ID=tig_72678,length=670>
##contig=<ID=tig_103171,length=24964>
##contig=<ID=tig_2751,length=657>
##contig=<ID=tig_52082,length=263>
##contig=<ID=tig_17054,length=286>
##contig=<ID=tig_24112,length=783>
##contig=<ID=tig_53039,length=252>
##contig=<ID=tig_47695,length=538>
##contig=<ID=tig_93388,length=7103>
##contig=<ID=tig_40600,length=273>
##contig=<ID=tig_96405,length=2817>
##contig=<ID=tig_33759,length=290>
##contig=<ID=tig_22004,length=317>
##contig=<ID=tig_48063,length=311>
##contig=<ID=tig_40477,length=424>
##contig=<ID=tig_35775,length=271>
##contig=<ID=tig_42769,length=283>
##contig=<ID=tig_1412,length=281>
##contig=<ID=tig_32975,length=757>
##contig=<ID=tig_93090,length=1580>
##contig=<ID=tig_48405,length=321>
##contig=<ID=tig_50501,length=284>
##contig=<ID=tig_14313,length=680>
##contig=<ID=tig_66133,length=880>
##contig=<ID=tig_43008,length=302>
##contig=<ID=tig_83333,length=7621>
##contig=<ID=tig_24009,length=276>
##contig=<ID=tig_96102,length=5787>
##contig=<ID=tig_64003,length=279>
##contig=<ID=tig_17993,length=301>
##contig=<ID=tig_53216,length=316>
##contig=<ID=tig_37662,length=273>
##contig=<ID=tig_16629,length=320>
##contig=<ID=tig_49104,length=547>
##contig=<ID=tig_51073,length=294>
##contig=<ID=tig_53343,length=283>
##contig=<ID=tig_5154,length=1556>
##contig=<ID=tig_96857,length=9881>
##contig=<ID=tig_60879,length=266>
##contig=<ID=tig_14322,length=319>
##contig=<ID=tig_71005,length=409>
##contig=<ID=tig_60197,length=465>
##contig=<ID=tig_86282,length=5834>
##contig=<ID=tig_29515,length=329>
##contig=<ID=tig_41254,length=285>
##contig=<ID=tig_57403,length=259>
##contig=<ID=tig_90089,length=10097>
##contig=<ID=tig_54495,length=678>
##contig=<ID=tig_57113,length=295>
##contig=<ID=tig_67242,length=918>
##contig=<ID=tig_42252,length=295>
##contig=<ID=tig_27120,length=557>
##contig=<ID=tig_77010,length=720>
##contig=<ID=tig_84479,length=43882>
##contig=<ID=tig_95547,length=4139>
##contig=<ID=tig_63949,length=477>
##contig=<ID=tig_17925,length=406>
##contig=<ID=tig_50676,length=385>
##contig=<ID=tig_8695,length=253>
##contig=<ID=tig_51601,length=466>
##contig=<ID=tig_33006,length=309>
##contig=<ID=tig_86143,length=4826>
##contig=<ID=tig_69818,length=354>
##contig=<ID=tig_25429,length=472>
##contig=<ID=tig_69011,length=1600>
##contig=<ID=tig_27887,length=262>
##contig=<ID=tig_793,length=294>
##contig=<ID=tig_4366,length=282>
##contig=<ID=tig_53667,length=356>
##contig=<ID=tig_51191,length=258>
##contig=<ID=tig_80646,length=2907>
##contig=<ID=tig_35159,length=456>
##contig=<ID=tig_23487,length=360>
##contig=<ID=tig_85281,length=1805>
##contig=<ID=tig_80731,length=2160>
##contig=<ID=tig_10834,length=255>
##contig=<ID=tig_31376,length=2210>
##contig=<ID=tig_24290,length=423>
##contig=<ID=tig_17960,length=262>
##contig=<ID=tig_8752,length=372>
##contig=<ID=tig_21123,length=1576>
##contig=<ID=tig_51430,length=336>
##contig=<ID=tig_99290,length=10406>
##contig=<ID=tig_64117,length=343>
##contig=<ID=tig_80561,length=351>
##contig=<ID=tig_87555,length=53887>
##contig=<ID=tig_83191,length=2266>
##contig=<ID=tig_81076,length=337>
##contig=<ID=tig_49020,length=349>
##contig=<ID=tig_73833,length=310>
##contig=<ID=tig_40613,length=280>
##contig=<ID=tig_50503,length=259>
##contig=<ID=tig_83213,length=8872>
##contig=<ID=tig_58079,length=275>
##contig=<ID=tig_53957,length=270>
##contig=<ID=tig_66396,length=361>
##contig=<ID=tig_59384,length=264>
##contig=<ID=tig_78351,length=301>
##contig=<ID=tig_77985,length=935>
##contig=<ID=tig_67110,length=269>
##contig=<ID=tig_74157,length=252>
##contig=<ID=tig_23524,length=280>
##contig=<ID=tig_92825,length=3445>
##contig=<ID=tig_61289,length=530>
##contig=<ID=tig_27548,length=277>
##contig=<ID=tig_74918,length=280>
##contig=<ID=tig_12844,length=309>
##contig=<ID=tig_53672,length=970>
##contig=<ID=tig_2877,length=251>
##contig=<ID=tig_40364,length=344>
##contig=<ID=tig_35609,length=435>
##contig=<ID=tig_21619,length=1921>
##contig=<ID=tig_1038,length=766>
##contig=<ID=tig_95615,length=2722>
##contig=<ID=tig_20390,length=266>
##contig=<ID=tig_93177,length=8944>
##contig=<ID=tig_87281,length=5101>
##contig=<ID=tig_94250,length=3145>
##contig=<ID=tig_20342,length=259>
##contig=<ID=tig_60637,length=427>
##contig=<ID=tig_25214,length=332>
##contig=<ID=tig_98345,length=18232>
##contig=<ID=tig_86946,length=7052>
##contig=<ID=tig_6085,length=365>
##contig=<ID=tig_2699,length=610>
##contig=<ID=tig_73861,length=261>
##contig=<ID=tig_70278,length=269>
##contig=<ID=tig_62654,length=273>
##contig=<ID=tig_16059,length=688>
##contig=<ID=tig_74756,length=385>
##contig=<ID=tig_13841,length=575>
##contig=<ID=tig_4758,length=470>
##contig=<ID=tig_12735,length=320>
##contig=<ID=tig_83810,length=5493>
##contig=<ID=tig_69628,length=313>
##contig=<ID=tig_52230,length=279>
##contig=<ID=tig_65335,length=371>
##contig=<ID=tig_84979,length=2635>
##contig=<ID=tig_24909,length=355>
##contig=<ID=tig_54066,length=555>
##contig=<ID=tig_59256,length=377>
##contig=<ID=tig_13928,length=968>
##contig=<ID=tig_61874,length=535>
##contig=<ID=tig_58290,length=282>
##contig=<ID=tig_12811,length=11042>
##contig=<ID=tig_97960,length=67264>
##contig=<ID=tig_54274,length=377>
##contig=<ID=tig_28842,length=375>
##contig=<ID=tig_93925,length=3301>
##contig=<ID=tig_70012,length=352>
##contig=<ID=tig_1137,length=833>
##contig=<ID=tig_6485,length=266>
##contig=<ID=tig_94521,length=31897>
##contig=<ID=tig_54735,length=300>
##contig=<ID=tig_66144,length=533>
##contig=<ID=tig_66580,length=349>
##contig=<ID=tig_83770,length=37661>
##contig=<ID=tig_982,length=9672>
##contig=<ID=tig_78682,length=381>
##contig=<ID=tig_56849,length=251>
##contig=<ID=tig_83036,length=2344>
##contig=<ID=tig_30665,length=858>
##contig=<ID=tig_73618,length=271>
##contig=<ID=tig_77869,length=253>
##contig=<ID=tig_91612,length=3406>
##contig=<ID=tig_16648,length=517>
##contig=<ID=tig_4984,length=359>
##contig=<ID=tig_45708,length=543>
##contig=<ID=tig_957,length=292>
##contig=<ID=tig_91933,length=33785>
##contig=<ID=tig_59770,length=361>
##contig=<ID=tig_88199,length=2851>
##contig=<ID=tig_14168,length=430>
##contig=<ID=tig_40039,length=351>
##contig=<ID=tig_62824,length=274>
##contig=<ID=tig_42748,length=311>
##contig=<ID=tig_19657,length=302>
##contig=<ID=tig_82636,length=3875>
##contig=<ID=tig_100695,length=15833>
##contig=<ID=tig_80709,length=358>
##contig=<ID=tig_44939,length=483>
##contig=<ID=tig_71805,length=278>
##contig=<ID=tig_54485,length=259>
##contig=<ID=tig_34633,length=587>
##contig=<ID=tig_41514,length=272>
##contig=<ID=tig_40059,length=531>
##contig=<ID=tig_22140,length=251>
##contig=<ID=tig_53058,length=353>
##contig=<ID=tig_50249,length=335>
##contig=<ID=tig_70406,length=315>
##contig=<ID=tig_64161,length=320>
##contig=<ID=tig_49128,length=315>
##contig=<ID=tig_90973,length=15491>
##contig=<ID=tig_28888,length=1684>
##contig=<ID=tig_27703,length=607>
##contig=<ID=tig_78872,length=565>
##contig=<ID=tig_59602,length=801>
##contig=<ID=tig_58968,length=327>
##contig=<ID=tig_97331,length=16539>
##contig=<ID=tig_37222,length=345>
##contig=<ID=tig_40212,length=261>
##contig=<ID=tig_90557,length=18514>
##contig=<ID=tig_49003,length=268>
##contig=<ID=tig_78996,length=778>
##contig=<ID=tig_8851,length=324>
##contig=<ID=tig_89537,length=1652>
##contig=<ID=tig_17296,length=439>
##contig=<ID=tig_66001,length=289>
##contig=<ID=tig_97909,length=15073>
##contig=<ID=tig_87969,length=8865>
##contig=<ID=tig_49288,length=1320>
##contig=<ID=tig_65714,length=466>
##contig=<ID=tig_42392,length=389>
##contig=<ID=tig_87742,length=2658>
##contig=<ID=tig_94949,length=47499>
##contig=<ID=tig_59220,length=268>
##contig=<ID=tig_41274,length=252>
##contig=<ID=tig_77191,length=1636>
##contig=<ID=tig_41118,length=333>
##contig=<ID=tig_99204,length=4572>
##contig=<ID=tig_47599,length=429>
##contig=<ID=tig_23640,length=308>
##contig=<ID=tig_6818,length=346>
##contig=<ID=tig_88193,length=3746>
##contig=<ID=tig_9022,length=582>
##contig=<ID=tig_65505,length=391>
##contig=<ID=tig_12341,length=436>
##contig=<ID=tig_88920,length=2205>
##contig=<ID=tig_26287,length=368>
##contig=<ID=tig_67233,length=293>
##contig=<ID=tig_32526,length=262>
##contig=<ID=tig_44908,length=783>
##contig=<ID=tig_76556,length=436>
##contig=<ID=tig_103304,length=86858>
##contig=<ID=tig_12419,length=306>
##contig=<ID=tig_97914,length=7423>
##contig=<ID=tig_43416,length=284>
##contig=<ID=tig_3904,length=341>
##contig=<ID=tig_77162,length=331>
##contig=<ID=tig_4093,length=319>
##contig=<ID=tig_36585,length=259>
##contig=<ID=tig_53831,length=312>
##contig=<ID=tig_70824,length=413>
##contig=<ID=tig_88085,length=25506>
##contig=<ID=tig_9837,length=343>
##contig=<ID=tig_100195,length=5313>
##contig=<ID=tig_76891,length=331>
##contig=<ID=tig_85097,length=14703>
##contig=<ID=tig_98352,length=22609>
##contig=<ID=tig_97008,length=7010>
##contig=<ID=tig_33346,length=985>
##contig=<ID=tig_99869,length=13008>
##contig=<ID=tig_98476,length=8218>
##contig=<ID=tig_81101,length=1190>
##contig=<ID=tig_24952,length=254>
##contig=<ID=tig_99642,length=7292>
##contig=<ID=tig_32984,length=290>
##contig=<ID=tig_15847,length=493>
##contig=<ID=tig_10474,length=314>
##contig=<ID=tig_50174,length=254>
##contig=<ID=tig_22215,length=364>
##contig=<ID=tig_94050,length=22085>
##contig=<ID=tig_74491,length=330>
##contig=<ID=tig_12926,length=359>
##contig=<ID=tig_59197,length=518>
##contig=<ID=tig_95144,length=9512>
##contig=<ID=tig_66194,length=302>
##contig=<ID=tig_48149,length=349>
##contig=<ID=tig_97988,length=18378>
##contig=<ID=tig_53369,length=391>
##contig=<ID=tig_101813,length=29418>
##contig=<ID=tig_26783,length=339>
##contig=<ID=tig_96873,length=7157>
##contig=<ID=tig_21311,length=557>
##contig=<ID=tig_1007,length=651>
##contig=<ID=tig_49753,length=332>
##contig=<ID=tig_87903,length=2667>
##contig=<ID=tig_28158,length=261>
##contig=<ID=tig_46735,length=354>
##contig=<ID=tig_65337,length=387>
##contig=<ID=tig_34173,length=291>
##contig=<ID=tig_29892,length=259>
##contig=<ID=tig_5594,length=314>
##contig=<ID=tig_6166,length=793>
##contig=<ID=tig_83057,length=22651>
##contig=<ID=tig_74924,length=290>
##contig=<ID=tig_45244,length=566>
##contig=<ID=tig_55453,length=251>
##contig=<ID=tig_73804,length=451>
##contig=<ID=tig_21567,length=296>
##contig=<ID=tig_5745,length=327>
##contig=<ID=tig_33023,length=324>
##contig=<ID=tig_68834,length=303>
##contig=<ID=tig_7621,length=257>
##contig=<ID=tig_13759,length=265>
##contig=<ID=tig_48103,length=295>
##contig=<ID=tig_43905,length=2516>
##contig=<ID=tig_14953,length=398>
##contig=<ID=tig_92036,length=1938>
##contig=<ID=tig_62421,length=316>
##contig=<ID=tig_75621,length=341>
##contig=<ID=tig_39099,length=381>
##contig=<ID=tig_3548,length=541>
##contig=<ID=tig_64471,length=488>
##contig=<ID=tig_39932,length=349>
##contig=<ID=tig_10701,length=317>
##contig=<ID=tig_82117,length=987>
##contig=<ID=tig_100598,length=38495>
##contig=<ID=tig_98152,length=6245>
##contig=<ID=tig_20151,length=273>
##contig=<ID=tig_70136,length=288>
##contig=<ID=tig_36440,length=267>
##contig=<ID=tig_67713,length=382>
##contig=<ID=tig_20731,length=351>
##contig=<ID=tig_34042,length=1434>
##contig=<ID=tig_13694,length=432>
##contig=<ID=tig_81655,length=1410>
##contig=<ID=tig_83350,length=15691>
##contig=<ID=tig_996,length=331>
##contig=<ID=tig_3621,length=372>
##contig=<ID=tig_11985,length=353>
##contig=<ID=tig_39816,length=441>
##contig=<ID=tig_55666,length=404>
##contig=<ID=tig_37127,length=291>
##contig=<ID=tig_28259,length=270>
##contig=<ID=tig_2413,length=251>
##contig=<ID=tig_23657,length=309>
##contig=<ID=tig_69343,length=339>
##contig=<ID=tig_81313,length=285>
##contig=<ID=tig_86571,length=1913>
##contig=<ID=tig_11341,length=506>
##contig=<ID=tig_80530,length=873>
##contig=<ID=tig_103202,length=10004>
##contig=<ID=tig_21317,length=274>
##contig=<ID=tig_91981,length=2256>
##contig=<ID=tig_97443,length=16481>
##contig=<ID=tig_45579,length=369>
##contig=<ID=tig_88631,length=6846>
##contig=<ID=tig_44826,length=253>
##contig=<ID=tig_12018,length=450>
##contig=<ID=tig_94658,length=10842>
##contig=<ID=tig_17859,length=255>
##contig=<ID=tig_8159,length=380>
##contig=<ID=tig_26362,length=272>
##contig=<ID=tig_94354,length=6107>
##contig=<ID=tig_84319,length=11799>
##contig=<ID=tig_81856,length=937>
##contig=<ID=tig_73014,length=350>
##contig=<ID=tig_54562,length=275>
##contig=<ID=tig_7625,length=291>
##contig=<ID=tig_49706,length=484>
##contig=<ID=tig_44929,length=319>
##contig=<ID=tig_77040,length=854>
##contig=<ID=tig_68713,length=298>
##contig=<ID=tig_101995,length=9651>
##contig=<ID=tig_14540,length=765>
##contig=<ID=tig_65916,length=287>
##contig=<ID=tig_62000,length=277>
##contig=<ID=tig_36943,length=282>
##contig=<ID=tig_87983,length=16366>
##contig=<ID=tig_81619,length=517>
##contig=<ID=tig_84848,length=34029>
##contig=<ID=tig_42052,length=270>
##contig=<ID=tig_89674,length=3355>
##contig=<ID=tig_57335,length=263>
##contig=<ID=tig_50829,length=382>
##contig=<ID=tig_34736,length=336>
##contig=<ID=tig_31699,length=687>
##contig=<ID=tig_81058,length=984>
##contig=<ID=tig_48515,length=485>
##contig=<ID=tig_76873,length=273>
##contig=<ID=tig_10101,length=683>
##contig=<ID=tig_70849,length=1349>
##contig=<ID=tig_30640,length=1591>
##contig=<ID=tig_95315,length=3672>
##contig=<ID=tig_4504,length=312>
##contig=<ID=tig_50944,length=1104>
##contig=<ID=tig_11112,length=636>
##contig=<ID=tig_2120,length=376>
##contig=<ID=tig_14098,length=306>
##contig=<ID=tig_59006,length=769>
##contig=<ID=tig_1439,length=1267>
##contig=<ID=tig_36129,length=804>
##contig=<ID=tig_64342,length=388>
##contig=<ID=tig_29707,length=258>
##contig=<ID=tig_65104,length=295>
##contig=<ID=tig_76038,length=546>
##contig=<ID=tig_40063,length=367>
##contig=<ID=tig_98192,length=8334>
##contig=<ID=tig_59187,length=366>
##contig=<ID=tig_44458,length=277>
##contig=<ID=tig_2303,length=521>
##contig=<ID=tig_103235,length=37095>
##contig=<ID=tig_37356,length=796>
##contig=<ID=tig_41548,length=325>
##contig=<ID=tig_56392,length=435>
##contig=<ID=tig_37715,length=263>
##contig=<ID=tig_24680,length=251>
##contig=<ID=tig_23561,length=299>
##contig=<ID=tig_86793,length=14812>
##contig=<ID=tig_1516,length=255>
##contig=<ID=tig_80833,length=563>
##contig=<ID=tig_101938,length=10869>
##contig=<ID=tig_16895,length=282>
##contig=<ID=tig_85154,length=9219>
##contig=<ID=tig_35223,length=724>
##contig=<ID=tig_95779,length=7157>
##contig=<ID=tig_25670,length=261>
##contig=<ID=tig_36255,length=270>
##contig=<ID=tig_50622,length=291>
##contig=<ID=tig_79216,length=443>
##contig=<ID=tig_58199,length=302>
##contig=<ID=tig_71408,length=275>
##contig=<ID=tig_44097,length=385>
##contig=<ID=tig_70154,length=359>
##contig=<ID=tig_72410,length=664>
##contig=<ID=tig_97316,length=6977>
##contig=<ID=tig_23337,length=416>
##contig=<ID=tig_13481,length=287>
##contig=<ID=tig_29999,length=286>
##contig=<ID=tig_60010,length=438>
##contig=<ID=tig_44559,length=250>
##contig=<ID=tig_46187,length=269>
##contig=<ID=tig_73359,length=391>
##contig=<ID=tig_65349,length=337>
##contig=<ID=tig_35783,length=26456>
##contig=<ID=tig_73032,length=255>
##contig=<ID=tig_84180,length=2708>
##contig=<ID=tig_37451,length=554>
##contig=<ID=tig_39501,length=474>
##contig=<ID=tig_85519,length=46894>
##contig=<ID=tig_49301,length=446>
##contig=<ID=tig_66491,length=1590>
##contig=<ID=tig_93989,length=7611>
##contig=<ID=tig_39073,length=625>
##contig=<ID=tig_19695,length=310>
##contig=<ID=tig_19727,length=279>
##contig=<ID=tig_12428,length=349>
##contig=<ID=tig_38244,length=317>
##contig=<ID=tig_47889,length=290>
##contig=<ID=tig_47589,length=497>
##contig=<ID=tig_93003,length=2180>
##contig=<ID=tig_91452,length=16218>
##contig=<ID=tig_77791,length=316>
##contig=<ID=tig_1532,length=3083>
##contig=<ID=tig_35449,length=251>
##contig=<ID=tig_39402,length=413>
##contig=<ID=tig_94569,length=10583>
##contig=<ID=tig_85293,length=1750>
##contig=<ID=tig_19663,length=263>
##contig=<ID=tig_20216,length=332>
##contig=<ID=tig_24775,length=381>
##contig=<ID=tig_37798,length=470>
##contig=<ID=tig_52107,length=390>
##contig=<ID=tig_41310,length=344>
##contig=<ID=tig_81404,length=1148>
##contig=<ID=tig_75583,length=559>
##contig=<ID=tig_58032,length=281>
##contig=<ID=tig_43807,length=279>
##contig=<ID=tig_24556,length=258>
##contig=<ID=tig_17534,length=542>
##contig=<ID=tig_88104,length=11468>
##contig=<ID=tig_57018,length=265>
##contig=<ID=tig_93564,length=2223>
##contig=<ID=tig_17736,length=315>
##contig=<ID=tig_2262,length=293>
##contig=<ID=tig_3696,length=260>
##contig=<ID=tig_64949,length=336>
##contig=<ID=tig_5686,length=462>
##contig=<ID=tig_4092,length=294>
##contig=<ID=tig_60641,length=533>
##contig=<ID=tig_48550,length=294>
##contig=<ID=tig_92714,length=35373>
##contig=<ID=tig_41226,length=2036>
##contig=<ID=tig_33110,length=1191>
##contig=<ID=tig_67485,length=413>
##contig=<ID=tig_85446,length=11279>
##contig=<ID=tig_79513,length=1459>
##contig=<ID=tig_81779,length=2456>
##contig=<ID=tig_71521,length=428>
##contig=<ID=tig_7292,length=633>
##contig=<ID=tig_25465,length=323>
##contig=<ID=tig_43186,length=305>
##contig=<ID=tig_69863,length=1280>
##contig=<ID=tig_94311,length=5592>
##contig=<ID=tig_67579,length=422>
##contig=<ID=tig_86064,length=1628>
##contig=<ID=tig_87507,length=7585>
##contig=<ID=tig_80765,length=322>
##contig=<ID=tig_46721,length=353>
##contig=<ID=tig_53685,length=349>
##contig=<ID=tig_10178,length=432>
##contig=<ID=tig_102810,length=35812>
##contig=<ID=tig_24513,length=344>
##contig=<ID=tig_33341,length=251>
##contig=<ID=tig_47415,length=250>
##contig=<ID=tig_77616,length=336>
##contig=<ID=tig_24426,length=267>
##contig=<ID=tig_44619,length=525>
##contig=<ID=tig_93766,length=1832>
##contig=<ID=tig_55499,length=509>
##contig=<ID=tig_100180,length=27271>
##contig=<ID=tig_103186,length=23444>
##contig=<ID=tig_73450,length=368>
##contig=<ID=tig_24677,length=267>
##contig=<ID=tig_48669,length=267>
##contig=<ID=tig_97609,length=5408>
##contig=<ID=tig_77603,length=494>
##contig=<ID=tig_30291,length=491>
##contig=<ID=tig_21259,length=335>
##contig=<ID=tig_31936,length=395>
##contig=<ID=tig_18403,length=295>
##contig=<ID=tig_65091,length=343>
##contig=<ID=tig_41472,length=656>
##contig=<ID=tig_90764,length=1846>
##contig=<ID=tig_72553,length=325>
##contig=<ID=tig_8097,length=293>
##contig=<ID=tig_44978,length=12637>
##contig=<ID=tig_56497,length=259>
##contig=<ID=tig_52623,length=544>
##contig=<ID=tig_24919,length=263>
##contig=<ID=tig_3204,length=253>
##contig=<ID=tig_11864,length=449>
##contig=<ID=tig_94067,length=2920>
##contig=<ID=tig_66453,length=300>
##contig=<ID=tig_98708,length=19751>
##contig=<ID=tig_11235,length=266>
##contig=<ID=tig_48780,length=888>
##contig=<ID=tig_102256,length=5925>
##contig=<ID=tig_80314,length=1028>
##contig=<ID=tig_97904,length=7746>
##contig=<ID=tig_93219,length=9506>
##contig=<ID=tig_69921,length=393>
##contig=<ID=tig_88114,length=4671>
##contig=<ID=tig_102057,length=33413>
##contig=<ID=tig_56144,length=341>
##contig=<ID=tig_83004,length=7387>
##contig=<ID=tig_72093,length=279>
##contig=<ID=tig_96238,length=3059>
##contig=<ID=tig_71953,length=269>
##contig=<ID=tig_31503,length=296>
##contig=<ID=tig_35446,length=274>
##contig=<ID=tig_93350,length=23765>
##contig=<ID=tig_29611,length=848>
##contig=<ID=tig_99439,length=17751>
##contig=<ID=tig_43395,length=327>
##contig=<ID=tig_93326,length=5263>
##contig=<ID=tig_94429,length=15572>
##contig=<ID=tig_12624,length=295>
##contig=<ID=tig_60950,length=254>
##contig=<ID=tig_51768,length=431>
##contig=<ID=tig_75613,length=405>
##contig=<ID=tig_40914,length=270>
##contig=<ID=tig_47832,length=310>
##contig=<ID=tig_49528,length=488>
##contig=<ID=tig_48110,length=288>
##contig=<ID=tig_53744,length=793>
##contig=<ID=tig_43410,length=250>
##contig=<ID=tig_35156,length=306>
##contig=<ID=tig_21844,length=272>
##contig=<ID=tig_83697,length=10491>
##contig=<ID=tig_28175,length=916>
##contig=<ID=tig_79347,length=17755>
##contig=<ID=tig_74881,length=269>
##contig=<ID=tig_74310,length=357>
##contig=<ID=tig_35771,length=643>
##contig=<ID=tig_59102,length=2093>
##contig=<ID=tig_7789,length=448>
##contig=<ID=tig_41032,length=406>
##contig=<ID=tig_57995,length=319>
##contig=<ID=tig_10148,length=507>
##contig=<ID=tig_27734,length=267>
##contig=<ID=tig_102672,length=8071>
##contig=<ID=tig_97061,length=22814>
##contig=<ID=tig_6933,length=270>
##contig=<ID=tig_90334,length=2361>
##contig=<ID=tig_18526,length=291>
##contig=<ID=tig_15887,length=271>
##contig=<ID=tig_17578,length=350>
##contig=<ID=tig_69580,length=409>
##contig=<ID=tig_64083,length=286>
##contig=<ID=tig_15911,length=317>
##contig=<ID=tig_99520,length=3204>
##contig=<ID=tig_32544,length=356>
##contig=<ID=tig_102254,length=7166>
##contig=<ID=tig_62142,length=458>
##contig=<ID=tig_90964,length=1575>
##contig=<ID=tig_95756,length=9023>
##contig=<ID=tig_54727,length=261>
##contig=<ID=tig_97490,length=63057>
##contig=<ID=tig_9403,length=271>
##contig=<ID=tig_95969,length=10696>
##contig=<ID=tig_75128,length=379>
##contig=<ID=tig_272,length=277>
##contig=<ID=tig_62496,length=331>
##contig=<ID=tig_49598,length=399>
##contig=<ID=tig_49954,length=255>
##contig=<ID=tig_50465,length=280>
##contig=<ID=tig_2052,length=1602>
##contig=<ID=tig_93175,length=6927>
##contig=<ID=tig_17066,length=740>
##contig=<ID=tig_16597,length=4008>
##contig=<ID=tig_79983,length=2447>
##contig=<ID=tig_71021,length=315>
##contig=<ID=tig_103569,length=34628>
##contig=<ID=tig_85527,length=16725>
##contig=<ID=tig_54652,length=254>
##contig=<ID=tig_4355,length=319>
##contig=<ID=tig_5404,length=947>
##contig=<ID=tig_46125,length=255>
##contig=<ID=tig_62121,length=305>
##contig=<ID=tig_98358,length=7386>
##contig=<ID=tig_80927,length=3693>
##contig=<ID=tig_73789,length=250>
##contig=<ID=tig_1973,length=405>
##contig=<ID=tig_11745,length=284>
##contig=<ID=tig_91539,length=3515>
##contig=<ID=tig_66424,length=357>
##contig=<ID=tig_83510,length=13910>
##contig=<ID=tig_49558,length=545>
##contig=<ID=tig_75388,length=289>
##contig=<ID=tig_32672,length=324>
##contig=<ID=tig_92134,length=3569>
##contig=<ID=tig_70006,length=666>
##contig=<ID=tig_97227,length=18412>
##contig=<ID=tig_86662,length=2799>
##contig=<ID=tig_36616,length=269>
##contig=<ID=tig_72939,length=302>
##contig=<ID=tig_98215,length=15893>
##contig=<ID=tig_43232,length=271>
##contig=<ID=tig_29659,length=1298>
##contig=<ID=tig_30750,length=253>
##contig=<ID=tig_54452,length=301>
##contig=<ID=tig_46530,length=372>
##contig=<ID=tig_93550,length=8172>
##contig=<ID=tig_97860,length=18204>
##contig=<ID=tig_68422,length=255>
##contig=<ID=tig_87693,length=4362>
##contig=<ID=tig_82846,length=5244>
##contig=<ID=tig_34189,length=338>
##contig=<ID=tig_78498,length=291>
##contig=<ID=tig_97697,length=7688>
##contig=<ID=tig_6436,length=262>
##contig=<ID=tig_7210,length=340>
##contig=<ID=tig_94708,length=2548>
##contig=<ID=tig_33661,length=986>
##contig=<ID=tig_49307,length=270>
##contig=<ID=tig_36783,length=271>
##contig=<ID=tig_53539,length=377>
##contig=<ID=tig_50227,length=270>
##contig=<ID=tig_67460,length=298>
##contig=<ID=tig_34249,length=366>
##contig=<ID=tig_14855,length=306>
##contig=<ID=tig_91337,length=3290>
##contig=<ID=tig_73825,length=279>
##contig=<ID=tig_93817,length=10856>
##contig=<ID=tig_9268,length=316>
##contig=<ID=tig_32298,length=421>
##contig=<ID=tig_19050,length=448>
##contig=<ID=tig_37942,length=263>
##contig=<ID=tig_35227,length=250>
##contig=<ID=tig_37674,length=990>
##contig=<ID=tig_85332,length=19107>
##contig=<ID=tig_30886,length=410>
##contig=<ID=tig_101753,length=4358>
##contig=<ID=tig_42083,length=901>
##contig=<ID=tig_50014,length=290>
##contig=<ID=tig_58217,length=286>
##contig=<ID=tig_91723,length=3881>
##contig=<ID=tig_78596,length=961>
##contig=<ID=tig_1452,length=366>
##contig=<ID=tig_77330,length=254>
##contig=<ID=tig_54388,length=415>
##contig=<ID=tig_53495,length=252>
##contig=<ID=tig_89519,length=2645>
##contig=<ID=tig_24660,length=271>
##contig=<ID=tig_15252,length=264>
##contig=<ID=tig_14019,length=356>
##contig=<ID=tig_67390,length=302>
##contig=<ID=tig_75320,length=260>
##contig=<ID=tig_69493,length=330>
##contig=<ID=tig_82384,length=15282>
##contig=<ID=tig_10631,length=277>
##contig=<ID=tig_482,length=339>
##contig=<ID=tig_78134,length=287>
##contig=<ID=tig_23956,length=707>
##contig=<ID=tig_49581,length=295>
##contig=<ID=tig_88826,length=5787>
##contig=<ID=tig_19155,length=264>
##contig=<ID=tig_57638,length=269>
##contig=<ID=tig_67537,length=619>
##contig=<ID=tig_55835,length=346>
##contig=<ID=tig_15210,length=255>
##contig=<ID=tig_32804,length=459>
##contig=<ID=tig_19919,length=332>
##contig=<ID=tig_69834,length=353>
##contig=<ID=tig_55066,length=268>
##contig=<ID=tig_100892,length=13552>
##contig=<ID=tig_95674,length=4352>
##contig=<ID=tig_97295,length=4538>
##contig=<ID=tig_2201,length=352>
##contig=<ID=tig_70362,length=285>
##contig=<ID=tig_102458,length=14982>
##contig=<ID=tig_73526,length=270>
##contig=<ID=tig_64277,length=843>
##contig=<ID=tig_58315,length=258>
##contig=<ID=tig_90775,length=1662>
##contig=<ID=tig_22456,length=276>
##contig=<ID=tig_84097,length=4103>
##contig=<ID=tig_93813,length=3309>
##contig=<ID=tig_70089,length=568>
##contig=<ID=tig_51054,length=281>
##contig=<ID=tig_29080,length=264>
##contig=<ID=tig_59090,length=269>
##contig=<ID=tig_21541,length=552>
##contig=<ID=tig_25825,length=511>
##contig=<ID=tig_70180,length=259>
##contig=<ID=tig_75734,length=377>
##contig=<ID=tig_67063,length=336>
##contig=<ID=tig_46163,length=351>
##contig=<ID=tig_96455,length=11452>
##contig=<ID=tig_76716,length=348>
##contig=<ID=tig_421,length=280>
##contig=<ID=tig_8596,length=251>
##contig=<ID=tig_28947,length=295>
##contig=<ID=tig_13614,length=1833>
##contig=<ID=tig_81767,length=1620>
##contig=<ID=tig_101155,length=14759>
##contig=<ID=tig_41975,length=278>
##contig=<ID=tig_41646,length=292>
##contig=<ID=tig_92580,length=2664>
##contig=<ID=tig_68018,length=430>
##contig=<ID=tig_2155,length=262>
##contig=<ID=tig_14433,length=256>
##contig=<ID=tig_50444,length=263>
##contig=<ID=tig_65459,length=379>
##contig=<ID=tig_18886,length=708>
##contig=<ID=tig_14790,length=261>
##contig=<ID=tig_28218,length=259>
##contig=<ID=tig_33552,length=620>
##contig=<ID=tig_61641,length=325>
##contig=<ID=tig_81119,length=3577>
##contig=<ID=tig_67756,length=327>
##contig=<ID=tig_29131,length=292>
##contig=<ID=tig_48139,length=290>
##contig=<ID=tig_29180,length=266>
##contig=<ID=tig_90810,length=4178>
##contig=<ID=tig_71100,length=290>
##contig=<ID=tig_91401,length=6353>
##contig=<ID=tig_30504,length=251>
##contig=<ID=tig_40367,length=386>
##contig=<ID=tig_85753,length=3823>
##contig=<ID=tig_41204,length=378>
##contig=<ID=tig_11932,length=509>
##contig=<ID=tig_44062,length=255>
##contig=<ID=tig_47370,length=2111>
##contig=<ID=tig_38873,length=397>
##contig=<ID=tig_23319,length=699>
##contig=<ID=tig_41627,length=295>
##contig=<ID=tig_80554,length=1161>
##contig=<ID=tig_64799,length=282>
##contig=<ID=tig_81527,length=285>
##contig=<ID=tig_51366,length=269>
##contig=<ID=tig_95877,length=1891>
##contig=<ID=tig_81385,length=1160>
##contig=<ID=tig_80374,length=1055>
##contig=<ID=tig_53422,length=250>
##contig=<ID=tig_75559,length=622>
##contig=<ID=tig_99809,length=6319>
##contig=<ID=tig_53335,length=344>
##contig=<ID=tig_55374,length=342>
##contig=<ID=tig_30879,length=442>
##contig=<ID=tig_19631,length=330>
##contig=<ID=tig_70929,length=252>
##contig=<ID=tig_6122,length=388>
##contig=<ID=tig_38355,length=259>
##contig=<ID=tig_43763,length=259>
##contig=<ID=tig_65415,length=529>
##contig=<ID=tig_49972,length=286>
##contig=<ID=tig_65484,length=269>
##contig=<ID=tig_8655,length=480>
##contig=<ID=tig_100608,length=5210>
##contig=<ID=tig_2128,length=327>
##contig=<ID=tig_32587,length=392>
##contig=<ID=tig_48613,length=8540>
##contig=<ID=tig_84359,length=9913>
##contig=<ID=tig_38178,length=250>
##contig=<ID=tig_89299,length=5554>
##contig=<ID=tig_89193,length=2570>
##contig=<ID=tig_25704,length=393>
##contig=<ID=tig_55108,length=330>
##contig=<ID=tig_100104,length=10566>
##contig=<ID=tig_14666,length=320>
##contig=<ID=tig_12349,length=275>
##contig=<ID=tig_3049,length=504>
##contig=<ID=tig_10230,length=382>
##contig=<ID=tig_58111,length=292>
##contig=<ID=tig_2385,length=393>
##contig=<ID=tig_10584,length=348>
##contig=<ID=tig_11279,length=260>
##contig=<ID=tig_46448,length=259>
##contig=<ID=tig_2928,length=356>
##contig=<ID=tig_102342,length=23071>
##contig=<ID=tig_60155,length=264>
##contig=<ID=tig_68656,length=389>
##contig=<ID=tig_47405,length=917>
##contig=<ID=tig_88945,length=3671>
##contig=<ID=tig_44943,length=347>
##contig=<ID=tig_79691,length=1834>
##contig=<ID=tig_22290,length=270>
##contig=<ID=tig_77562,length=274>
##contig=<ID=tig_90957,length=1433>
##contig=<ID=tig_80103,length=917>
##contig=<ID=tig_65991,length=1171>
##contig=<ID=tig_65245,length=452>
##contig=<ID=tig_60774,length=251>
##contig=<ID=tig_23622,length=251>
##contig=<ID=tig_48519,length=311>
##contig=<ID=tig_16478,length=343>
##contig=<ID=tig_8139,length=379>
##contig=<ID=tig_45691,length=3265>
##contig=<ID=tig_6496,length=738>
##contig=<ID=tig_46748,length=307>
##contig=<ID=tig_68621,length=287>
##contig=<ID=tig_45007,length=455>
##contig=<ID=tig_39038,length=363>
##contig=<ID=tig_58280,length=310>
##contig=<ID=tig_40228,length=505>
##contig=<ID=tig_19349,length=310>
##contig=<ID=tig_284,length=335>
##contig=<ID=tig_90049,length=8853>
##contig=<ID=tig_87626,length=8062>
##contig=<ID=tig_74016,length=268>
##contig=<ID=tig_41397,length=1030>
##contig=<ID=tig_45088,length=257>
##contig=<ID=tig_50496,length=510>
##contig=<ID=tig_38916,length=339>
##contig=<ID=tig_2785,length=368>
##contig=<ID=tig_15040,length=259>
##contig=<ID=tig_76804,length=282>
##contig=<ID=tig_48516,length=672>
##contig=<ID=tig_95850,length=6012>
##contig=<ID=tig_63549,length=466>
##contig=<ID=tig_31322,length=276>
##contig=<ID=tig_86885,length=11275>
##contig=<ID=tig_80284,length=343>
##contig=<ID=tig_24373,length=592>
##contig=<ID=tig_44086,length=265>
##contig=<ID=tig_30748,length=276>
##contig=<ID=tig_28157,length=1082>
##contig=<ID=tig_103419,length=10187>
##contig=<ID=tig_42385,length=303>
##contig=<ID=tig_73834,length=1777>
##contig=<ID=tig_73773,length=423>
##contig=<ID=tig_24706,length=303>
##contig=<ID=tig_102978,length=5673>
##contig=<ID=tig_26753,length=275>
##contig=<ID=tig_39082,length=250>
##contig=<ID=tig_11225,length=509>
##contig=<ID=tig_50012,length=279>
##contig=<ID=tig_52926,length=621>
##contig=<ID=tig_64918,length=316>
##contig=<ID=tig_54553,length=335>
##contig=<ID=tig_1036,length=872>
##contig=<ID=tig_71035,length=326>
##contig=<ID=tig_23045,length=384>
##contig=<ID=tig_96468,length=3304>
##contig=<ID=tig_32888,length=518>
##contig=<ID=tig_62685,length=250>
##contig=<ID=tig_13271,length=286>
##contig=<ID=tig_65290,length=436>
##contig=<ID=tig_9185,length=988>
##contig=<ID=tig_34289,length=275>
##contig=<ID=tig_80588,length=433>
##contig=<ID=tig_57037,length=423>
##contig=<ID=tig_92988,length=29897>
##contig=<ID=tig_103210,length=21520>
##contig=<ID=tig_57109,length=350>
##contig=<ID=tig_43830,length=264>
##contig=<ID=tig_45444,length=3216>
##contig=<ID=tig_96267,length=4872>
##contig=<ID=tig_80012,length=509>
##contig=<ID=tig_75091,length=299>
##contig=<ID=tig_47029,length=334>
##contig=<ID=tig_5208,length=397>
##contig=<ID=tig_87604,length=17140>
##contig=<ID=tig_56278,length=256>
##contig=<ID=tig_88095,length=4384>
##contig=<ID=tig_97067,length=17900>
##contig=<ID=tig_32824,length=489>
##contig=<ID=tig_20748,length=492>
##contig=<ID=tig_50439,length=355>
##contig=<ID=tig_69342,length=270>
##contig=<ID=tig_17504,length=348>
##contig=<ID=tig_62225,length=267>
##contig=<ID=tig_84784,length=5298>
##contig=<ID=tig_80776,length=598>
##contig=<ID=tig_90619,length=20957>
##contig=<ID=tig_101029,length=19261>
##contig=<ID=tig_82654,length=8552>
##contig=<ID=tig_57165,length=431>
##contig=<ID=tig_87721,length=25229>
##contig=<ID=tig_72077,length=264>
##contig=<ID=tig_48854,length=405>
##contig=<ID=tig_3615,length=1283>
##contig=<ID=tig_63224,length=430>
##contig=<ID=tig_64379,length=513>
##contig=<ID=tig_77023,length=4201>
##contig=<ID=tig_54408,length=502>
##contig=<ID=tig_54209,length=332>
##contig=<ID=tig_24544,length=317>
##contig=<ID=tig_35173,length=268>
##contig=<ID=tig_18112,length=1319>
##contig=<ID=tig_77015,length=290>
##contig=<ID=tig_99643,length=6143>
##contig=<ID=tig_89977,length=2859>
##contig=<ID=tig_22388,length=252>
##contig=<ID=tig_11031,length=251>
##contig=<ID=tig_37129,length=252>
##contig=<ID=tig_12489,length=2399>
##contig=<ID=tig_78641,length=2631>
##contig=<ID=tig_48791,length=347>
##contig=<ID=tig_11803,length=354>
##contig=<ID=tig_65122,length=289>
##contig=<ID=tig_3247,length=326>
##contig=<ID=tig_61488,length=285>
##contig=<ID=tig_3432,length=290>
##contig=<ID=tig_70972,length=420>
##contig=<ID=tig_67073,length=390>
##contig=<ID=tig_78644,length=781>
##contig=<ID=tig_11330,length=274>
##contig=<ID=tig_97234,length=14911>
##contig=<ID=tig_24944,length=251>
##contig=<ID=tig_102981,length=14270>
##contig=<ID=tig_4263,length=265>
##contig=<ID=tig_86525,length=17525>
##contig=<ID=tig_53257,length=588>
##contig=<ID=tig_53228,length=442>
##contig=<ID=tig_60045,length=314>
##contig=<ID=tig_640,length=344>
##contig=<ID=tig_15824,length=301>
##contig=<ID=tig_58060,length=291>
##contig=<ID=tig_64385,length=332>
##contig=<ID=tig_55636,length=461>
##contig=<ID=tig_35489,length=1401>
##contig=<ID=tig_35375,length=572>
##contig=<ID=tig_22829,length=586>
##contig=<ID=tig_56825,length=299>
##contig=<ID=tig_29398,length=255>
##contig=<ID=tig_9382,length=276>
##contig=<ID=tig_10865,length=261>
##contig=<ID=tig_92391,length=2440>
##contig=<ID=tig_72163,length=311>
##contig=<ID=tig_74932,length=673>
##contig=<ID=tig_56607,length=272>
##contig=<ID=tig_103501,length=65543>
##contig=<ID=tig_45025,length=270>
##contig=<ID=tig_11353,length=332>
##contig=<ID=tig_53081,length=304>
##contig=<ID=tig_93968,length=5578>
##contig=<ID=tig_77746,length=278>
##contig=<ID=tig_39133,length=287>
##contig=<ID=tig_49233,length=283>
##contig=<ID=tig_36119,length=365>
##contig=<ID=tig_41785,length=313>
##contig=<ID=tig_4002,length=371>
##contig=<ID=tig_60651,length=258>
##contig=<ID=tig_29646,length=447>
##contig=<ID=tig_21090,length=270>
##contig=<ID=tig_82263,length=496>
##contig=<ID=tig_33621,length=612>
##contig=<ID=tig_39006,length=337>
##contig=<ID=tig_78435,length=318>
##contig=<ID=tig_66869,length=310>
##contig=<ID=tig_16079,length=282>
##contig=<ID=tig_52975,length=930>
##contig=<ID=tig_3622,length=371>
##contig=<ID=tig_21439,length=274>
##contig=<ID=tig_67781,length=396>
##contig=<ID=tig_34148,length=1176>
##contig=<ID=tig_102601,length=7730>
##contig=<ID=tig_88225,length=16119>
##contig=<ID=tig_69083,length=262>
##contig=<ID=tig_26226,length=300>
##contig=<ID=tig_12554,length=258>
##contig=<ID=tig_45239,length=663>
##contig=<ID=tig_96868,length=20018>
##contig=<ID=tig_81069,length=394>
##contig=<ID=tig_71498,length=309>
##contig=<ID=tig_57769,length=265>
##contig=<ID=tig_10447,length=612>
##contig=<ID=tig_61011,length=541>
##contig=<ID=tig_43121,length=312>
##contig=<ID=tig_45050,length=991>
##contig=<ID=tig_30974,length=261>
##contig=<ID=tig_24842,length=250>
##contig=<ID=tig_52151,length=356>
##contig=<ID=tig_48657,length=300>
##contig=<ID=tig_29275,length=271>
##contig=<ID=tig_81586,length=315>
##contig=<ID=tig_41066,length=258>
##contig=<ID=tig_54946,length=295>
##contig=<ID=tig_44129,length=251>
##contig=<ID=tig_38285,length=262>
##contig=<ID=tig_3424,length=431>
##contig=<ID=tig_60605,length=477>
##contig=<ID=tig_67783,length=280>
##contig=<ID=tig_75584,length=640>
##contig=<ID=tig_14152,length=404>
##contig=<ID=tig_1992,length=258>
##contig=<ID=tig_63965,length=318>
##contig=<ID=tig_52236,length=262>
##contig=<ID=tig_79382,length=2283>
##contig=<ID=tig_41268,length=402>
##contig=<ID=tig_15983,length=254>
##contig=<ID=tig_9798,length=260>
##contig=<ID=tig_68685,length=296>
##contig=<ID=tig_84876,length=21460>
##contig=<ID=tig_58900,length=352>
##contig=<ID=tig_59212,length=350>
##contig=<ID=tig_9779,length=251>
##contig=<ID=tig_56531,length=1639>
##contig=<ID=tig_86476,length=5081>
##contig=<ID=tig_60913,length=731>
##contig=<ID=tig_57355,length=264>
##contig=<ID=tig_64556,length=752>
##contig=<ID=tig_39157,length=420>
##contig=<ID=tig_75555,length=534>
##contig=<ID=tig_30890,length=267>
##contig=<ID=tig_76909,length=294>
##contig=<ID=tig_58738,length=322>
##contig=<ID=tig_28251,length=565>
##contig=<ID=tig_70740,length=270>
##contig=<ID=tig_11843,length=250>
##contig=<ID=tig_41780,length=395>
##contig=<ID=tig_46454,length=819>
##contig=<ID=tig_49303,length=593>
##contig=<ID=tig_68743,length=933>
##contig=<ID=tig_65886,length=285>
##contig=<ID=tig_48611,length=251>
##contig=<ID=tig_6766,length=271>
##contig=<ID=tig_1212,length=397>
##contig=<ID=tig_74929,length=336>
##contig=<ID=tig_40983,length=271>
##contig=<ID=tig_88774,length=3440>
##contig=<ID=tig_19527,length=335>
##contig=<ID=tig_63476,length=252>
##contig=<ID=tig_64524,length=306>
##contig=<ID=tig_57140,length=328>
##contig=<ID=tig_74048,length=295>
##contig=<ID=tig_31927,length=456>
##contig=<ID=tig_75984,length=385>
##contig=<ID=tig_96841,length=22306>
##contig=<ID=tig_97425,length=12486>
##contig=<ID=tig_102199,length=26517>
##contig=<ID=tig_62851,length=732>
##contig=<ID=tig_75033,length=386>
##contig=<ID=tig_46716,length=467>
##contig=<ID=tig_63842,length=443>
##contig=<ID=tig_25415,length=263>
##contig=<ID=tig_50641,length=367>
##contig=<ID=tig_7448,length=260>
##contig=<ID=tig_58141,length=281>
##contig=<ID=tig_92414,length=4280>
##contig=<ID=tig_17409,length=324>
##contig=<ID=tig_53997,length=349>
##contig=<ID=tig_43174,length=758>
##contig=<ID=tig_62931,length=987>
##contig=<ID=tig_83550,length=25653>
##contig=<ID=tig_74993,length=4287>
##contig=<ID=tig_18067,length=975>
##contig=<ID=tig_17917,length=298>
##contig=<ID=tig_61638,length=256>
##contig=<ID=tig_95494,length=9578>
##contig=<ID=tig_41532,length=296>
##contig=<ID=tig_79402,length=306>
##contig=<ID=tig_31125,length=394>
##contig=<ID=tig_56026,length=353>
##contig=<ID=tig_95937,length=5114>
##contig=<ID=tig_20351,length=476>
##contig=<ID=tig_19561,length=263>
##contig=<ID=tig_91651,length=6479>
##contig=<ID=tig_67714,length=259>
##contig=<ID=tig_11358,length=360>
##contig=<ID=tig_54901,length=1375>
##contig=<ID=tig_96293,length=2094>
##contig=<ID=tig_60378,length=251>
##contig=<ID=tig_5697,length=364>
##contig=<ID=tig_92370,length=5485>
##contig=<ID=tig_50706,length=331>
##contig=<ID=tig_64392,length=445>
##contig=<ID=tig_23652,length=399>
##contig=<ID=tig_48459,length=484>
##contig=<ID=tig_17081,length=487>
##contig=<ID=tig_71479,length=472>
##contig=<ID=tig_3863,length=322>
##contig=<ID=tig_93741,length=10023>
##contig=<ID=tig_14206,length=283>
##contig=<ID=tig_97509,length=8963>
##contig=<ID=tig_63005,length=535>
##contig=<ID=tig_57767,length=277>
##contig=<ID=tig_11896,length=476>
##contig=<ID=tig_5078,length=293>
##contig=<ID=tig_25644,length=285>
##contig=<ID=tig_47018,length=454>
##contig=<ID=tig_100964,length=7424>
##contig=<ID=tig_56616,length=294>
##contig=<ID=tig_79059,length=5996>
##contig=<ID=tig_48694,length=315>
##contig=<ID=tig_21222,length=331>
##contig=<ID=tig_100495,length=20715>
##contig=<ID=tig_26512,length=250>
##contig=<ID=tig_62101,length=304>
##contig=<ID=tig_23342,length=342>
##contig=<ID=tig_70808,length=284>
##contig=<ID=tig_68096,length=277>
##contig=<ID=tig_62289,length=399>
##contig=<ID=tig_83173,length=5663>
##contig=<ID=tig_69567,length=296>
##contig=<ID=tig_84755,length=3251>
##contig=<ID=tig_19700,length=267>
##contig=<ID=tig_89574,length=6374>
##contig=<ID=tig_90407,length=3007>
##contig=<ID=tig_74083,length=578>
##contig=<ID=tig_14295,length=5426>
##contig=<ID=tig_24146,length=592>
##contig=<ID=tig_87478,length=8768>
##contig=<ID=tig_26638,length=271>
##contig=<ID=tig_58337,length=407>
##contig=<ID=tig_53687,length=323>
##contig=<ID=tig_64802,length=347>
##contig=<ID=tig_4423,length=338>
##contig=<ID=tig_19693,length=278>
##contig=<ID=tig_21455,length=377>
##contig=<ID=tig_96510,length=13291>
##contig=<ID=tig_48766,length=581>
##contig=<ID=tig_67037,length=563>
##contig=<ID=tig_31196,length=301>
##contig=<ID=tig_60932,length=292>
##contig=<ID=tig_70029,length=337>
##contig=<ID=tig_89461,length=8053>
##contig=<ID=tig_79616,length=677>
##contig=<ID=tig_24036,length=324>
##contig=<ID=tig_90094,length=26162>
##contig=<ID=tig_38456,length=421>
##contig=<ID=tig_92574,length=8276>
##contig=<ID=tig_16688,length=280>
##contig=<ID=tig_52823,length=308>
##contig=<ID=tig_40022,length=274>
##contig=<ID=tig_47991,length=285>
##contig=<ID=tig_10060,length=262>
##contig=<ID=tig_65634,length=3986>
##contig=<ID=tig_52390,length=265>
##contig=<ID=tig_9493,length=262>
##contig=<ID=tig_80213,length=831>
##contig=<ID=tig_96762,length=1772>
##contig=<ID=tig_91781,length=2095>
##contig=<ID=tig_11142,length=943>
##contig=<ID=tig_93664,length=2094>
##contig=<ID=tig_57279,length=312>
##contig=<ID=tig_41591,length=351>
##contig=<ID=tig_74625,length=382>
##contig=<ID=tig_70090,length=436>
##contig=<ID=tig_91108,length=3185>
##contig=<ID=tig_7445,length=334>
##contig=<ID=tig_7720,length=260>
##contig=<ID=tig_55160,length=258>
##contig=<ID=tig_43967,length=292>
##contig=<ID=tig_45018,length=314>
##contig=<ID=tig_12515,length=1171>
##contig=<ID=tig_93915,length=1776>
##contig=<ID=tig_35126,length=269>
##contig=<ID=tig_100453,length=8679>
##contig=<ID=tig_2788,length=333>
##contig=<ID=tig_89174,length=6638>
##contig=<ID=tig_46556,length=356>
##contig=<ID=tig_57463,length=267>
##contig=<ID=tig_74798,length=254>
##contig=<ID=tig_53702,length=275>
##contig=<ID=tig_76335,length=302>
##contig=<ID=tig_37232,length=384>
##contig=<ID=tig_51207,length=485>
##contig=<ID=tig_77823,length=671>
##contig=<ID=tig_22911,length=491>
##contig=<ID=tig_26128,length=783>
##contig=<ID=tig_13114,length=350>
##contig=<ID=tig_4950,length=288>
##contig=<ID=tig_15575,length=274>
##contig=<ID=tig_7239,length=1412>
##contig=<ID=tig_27678,length=373>
##contig=<ID=tig_32628,length=290>
##contig=<ID=tig_72390,length=308>
##contig=<ID=tig_11919,length=294>
##contig=<ID=tig_23132,length=300>
##contig=<ID=tig_60794,length=952>
##contig=<ID=tig_95265,length=3944>
##contig=<ID=tig_49468,length=271>
##contig=<ID=tig_34634,length=303>
##contig=<ID=tig_32522,length=253>
##contig=<ID=tig_82788,length=2275>
##contig=<ID=tig_89646,length=2774>
##contig=<ID=tig_68881,length=688>
##contig=<ID=tig_70092,length=1005>
##contig=<ID=tig_1259,length=402>
##contig=<ID=tig_46856,length=375>
##contig=<ID=tig_66228,length=288>
##contig=<ID=tig_31542,length=457>
##contig=<ID=tig_72224,length=307>
##contig=<ID=tig_8970,length=579>
##contig=<ID=tig_72932,length=286>
##contig=<ID=tig_28540,length=250>
##contig=<ID=tig_37497,length=482>
##contig=<ID=tig_33623,length=251>
##contig=<ID=tig_17991,length=262>
##contig=<ID=tig_35001,length=333>
##contig=<ID=tig_49625,length=258>
##contig=<ID=tig_53571,length=263>
##contig=<ID=tig_57308,length=303>
##contig=<ID=tig_76142,length=479>
##contig=<ID=tig_83949,length=3059>
##contig=<ID=tig_73978,length=656>
##contig=<ID=tig_70205,length=316>
##contig=<ID=tig_38433,length=440>
##contig=<ID=tig_96884,length=9480>
##contig=<ID=tig_40525,length=735>
##contig=<ID=tig_3777,length=485>
##contig=<ID=tig_4612,length=253>
##contig=<ID=tig_66562,length=303>
##contig=<ID=tig_71536,length=314>
##contig=<ID=tig_3530,length=310>
##contig=<ID=tig_36306,length=513>
##contig=<ID=tig_14031,length=634>
##contig=<ID=tig_25401,length=281>
##contig=<ID=tig_66680,length=350>
##contig=<ID=tig_47596,length=281>
##contig=<ID=tig_61232,length=480>
##contig=<ID=tig_55521,length=252>
##contig=<ID=tig_56545,length=519>
##contig=<ID=tig_3936,length=353>
##contig=<ID=tig_20508,length=330>
##contig=<ID=tig_64215,length=402>
##contig=<ID=tig_98284,length=7433>
##contig=<ID=tig_27263,length=915>
##contig=<ID=tig_101304,length=23186>
##contig=<ID=tig_2437,length=412>
##contig=<ID=tig_101642,length=30612>
##contig=<ID=tig_50565,length=262>
##contig=<ID=tig_61590,length=510>
##contig=<ID=tig_7127,length=357>
##contig=<ID=tig_2888,length=5125>
##contig=<ID=tig_30723,length=696>
##contig=<ID=tig_86904,length=6476>
##contig=<ID=tig_65925,length=257>
##contig=<ID=tig_66475,length=1230>
##contig=<ID=tig_63685,length=336>
##contig=<ID=tig_8253,length=844>
##contig=<ID=tig_74517,length=326>
##contig=<ID=tig_41932,length=301>
##contig=<ID=tig_79221,length=3823>
##contig=<ID=tig_17607,length=385>
##contig=<ID=tig_7791,length=282>
##contig=<ID=tig_47659,length=4489>
##contig=<ID=tig_39690,length=256>
##contig=<ID=tig_44433,length=266>
##contig=<ID=tig_87795,length=2554>
##contig=<ID=tig_86889,length=7331>
##contig=<ID=tig_29417,length=717>
##contig=<ID=tig_100896,length=9736>
##contig=<ID=tig_78528,length=6417>
##contig=<ID=tig_48732,length=270>
##contig=<ID=tig_763,length=378>
##contig=<ID=tig_1498,length=365>
##contig=<ID=tig_29309,length=257>
##contig=<ID=tig_93920,length=2340>
##contig=<ID=tig_72813,length=383>
##contig=<ID=tig_66500,length=252>
##contig=<ID=tig_80214,length=272>
##contig=<ID=tig_36133,length=294>
##contig=<ID=tig_2868,length=664>
##contig=<ID=tig_49922,length=418>
##contig=<ID=tig_55681,length=657>
##contig=<ID=tig_31870,length=289>
##contig=<ID=tig_86264,length=26306>
##contig=<ID=tig_16836,length=251>
##contig=<ID=tig_86891,length=3636>
##contig=<ID=tig_41346,length=447>
##contig=<ID=tig_16775,length=749>
##contig=<ID=tig_73449,length=250>
##contig=<ID=tig_83166,length=6451>
##contig=<ID=tig_8872,length=256>
##contig=<ID=tig_102262,length=21990>
##contig=<ID=tig_19187,length=384>
##contig=<ID=tig_75241,length=267>
##contig=<ID=tig_74804,length=457>
##contig=<ID=tig_40612,length=264>
##contig=<ID=tig_2119,length=265>
##contig=<ID=tig_98965,length=14887>
##contig=<ID=tig_92667,length=3581>
##contig=<ID=tig_102221,length=14238>
##contig=<ID=tig_3465,length=264>
##contig=<ID=tig_65142,length=309>
##contig=<ID=tig_14892,length=644>
##contig=<ID=tig_770,length=285>
##contig=<ID=tig_96554,length=7430>
##contig=<ID=tig_4086,length=307>
##contig=<ID=tig_67436,length=515>
##contig=<ID=tig_62345,length=391>
##contig=<ID=tig_99086,length=21342>
##contig=<ID=tig_41579,length=405>
##contig=<ID=tig_43265,length=885>
##contig=<ID=tig_82650,length=4304>
##contig=<ID=tig_53860,length=311>
##contig=<ID=tig_52638,length=263>
##contig=<ID=tig_79998,length=364>
##contig=<ID=tig_1609,length=261>
##contig=<ID=tig_95160,length=2705>
##contig=<ID=tig_50824,length=356>
##contig=<ID=tig_34138,length=395>
##contig=<ID=tig_59454,length=858>
##contig=<ID=tig_65841,length=395>
##contig=<ID=tig_36205,length=351>
##contig=<ID=tig_15955,length=337>
##contig=<ID=tig_146,length=272>
##contig=<ID=tig_32392,length=430>
##contig=<ID=tig_98092,length=15363>
##contig=<ID=tig_74314,length=250>
##contig=<ID=tig_21967,length=333>
##contig=<ID=tig_35732,length=320>
##contig=<ID=tig_62178,length=286>
##contig=<ID=tig_3099,length=332>
##contig=<ID=tig_66433,length=311>
##contig=<ID=tig_31704,length=551>
##contig=<ID=tig_15592,length=385>
##contig=<ID=tig_16693,length=528>
##contig=<ID=tig_96870,length=23216>
##contig=<ID=tig_97428,length=8497>
##contig=<ID=tig_5804,length=267>
##contig=<ID=tig_94611,length=5131>
##contig=<ID=tig_46003,length=281>
##contig=<ID=tig_78366,length=3066>
##contig=<ID=tig_76808,length=438>
##contig=<ID=tig_80083,length=4198>
##contig=<ID=tig_24023,length=862>
##contig=<ID=tig_27445,length=262>
##contig=<ID=tig_37857,length=332>
##contig=<ID=tig_72964,length=505>
##contig=<ID=tig_28303,length=355>
##contig=<ID=tig_60657,length=253>
##contig=<ID=tig_85415,length=7899>
##contig=<ID=tig_59171,length=268>
##contig=<ID=tig_18701,length=860>
##contig=<ID=tig_29400,length=251>
##contig=<ID=tig_89197,length=16240>
##contig=<ID=tig_87685,length=29811>
##contig=<ID=tig_59039,length=265>
##contig=<ID=tig_49285,length=335>
##contig=<ID=tig_51958,length=284>
##contig=<ID=tig_5555,length=1812>
##contig=<ID=tig_100889,length=14350>
##contig=<ID=tig_91152,length=13232>
##contig=<ID=tig_17065,length=572>
##contig=<ID=tig_32524,length=265>
##contig=<ID=tig_51301,length=502>
##contig=<ID=tig_82713,length=1546>
##contig=<ID=tig_16038,length=1762>
##contig=<ID=tig_50245,length=408>
##contig=<ID=tig_89153,length=1998>
##contig=<ID=tig_60775,length=1660>
##contig=<ID=tig_90581,length=3310>
##contig=<ID=tig_97452,length=22236>
##contig=<ID=tig_30764,length=325>
##contig=<ID=tig_81653,length=2569>
##contig=<ID=tig_87256,length=5680>
##contig=<ID=tig_101732,length=7931>
##contig=<ID=tig_81161,length=560>
##contig=<ID=tig_5127,length=517>
##contig=<ID=tig_87570,length=8176>
##contig=<ID=tig_11223,length=302>
##contig=<ID=tig_25998,length=275>
##contig=<ID=tig_29187,length=337>
##contig=<ID=tig_47045,length=284>
##contig=<ID=tig_86721,length=32914>
##contig=<ID=tig_68021,length=316>
##contig=<ID=tig_30379,length=635>
##contig=<ID=tig_52291,length=365>
##contig=<ID=tig_63319,length=314>
##contig=<ID=tig_69645,length=762>
##contig=<ID=tig_61453,length=324>
##contig=<ID=tig_10614,length=299>
##contig=<ID=tig_37154,length=276>
##contig=<ID=tig_79068,length=593>
##contig=<ID=tig_80909,length=872>
##contig=<ID=tig_41586,length=269>
##contig=<ID=tig_75672,length=408>
##contig=<ID=tig_85485,length=3295>
##contig=<ID=tig_10069,length=333>
##contig=<ID=tig_3798,length=281>
##contig=<ID=tig_21327,length=508>
##contig=<ID=tig_57689,length=1407>
##contig=<ID=tig_43361,length=286>
##contig=<ID=tig_44599,length=351>
##contig=<ID=tig_63962,length=483>
##contig=<ID=tig_28055,length=361>
##contig=<ID=tig_32400,length=275>
##contig=<ID=tig_77774,length=304>
##contig=<ID=tig_37335,length=528>
##contig=<ID=tig_86649,length=11196>
##contig=<ID=tig_42200,length=304>
##contig=<ID=tig_27067,length=256>
##contig=<ID=tig_17316,length=305>
##contig=<ID=tig_93800,length=16869>
##contig=<ID=tig_10065,length=256>
##contig=<ID=tig_20594,length=354>
##contig=<ID=tig_78576,length=980>
##contig=<ID=tig_10503,length=424>
##contig=<ID=tig_85059,length=9106>
##contig=<ID=tig_29780,length=586>
##contig=<ID=tig_91482,length=2590>
##contig=<ID=tig_2898,length=281>
##contig=<ID=tig_4636,length=477>
##contig=<ID=tig_30332,length=408>
##contig=<ID=tig_60884,length=898>
##contig=<ID=tig_92464,length=2553>
##contig=<ID=tig_33473,length=262>
##contig=<ID=tig_100050,length=12248>
##contig=<ID=tig_17151,length=314>
##contig=<ID=tig_43982,length=293>
##contig=<ID=tig_33367,length=747>
##contig=<ID=tig_89079,length=3517>
##contig=<ID=tig_25345,length=3415>
##contig=<ID=tig_78244,length=2302>
##contig=<ID=tig_79523,length=1334>
##contig=<ID=tig_46130,length=256>
##contig=<ID=tig_59348,length=291>
##contig=<ID=tig_29872,length=270>
##contig=<ID=tig_43610,length=281>
##contig=<ID=tig_57997,length=370>
##contig=<ID=tig_57489,length=413>
##contig=<ID=tig_6060,length=258>
##contig=<ID=tig_38695,length=4629>
##contig=<ID=tig_72897,length=614>
##contig=<ID=tig_84451,length=1890>
##contig=<ID=tig_67894,length=255>
##contig=<ID=tig_70791,length=277>
##contig=<ID=tig_62314,length=274>
##contig=<ID=tig_103357,length=22750>
##contig=<ID=tig_87688,length=2241>
##contig=<ID=tig_42148,length=593>
##contig=<ID=tig_43808,length=252>
##contig=<ID=tig_17955,length=548>
##contig=<ID=tig_17298,length=293>
##contig=<ID=tig_50951,length=503>
##contig=<ID=tig_90688,length=2633>
##contig=<ID=tig_580,length=403>
##contig=<ID=tig_60079,length=311>
##contig=<ID=tig_87037,length=15127>
##contig=<ID=tig_693,length=411>
##contig=<ID=tig_38273,length=352>
##contig=<ID=tig_23932,length=277>
##contig=<ID=tig_24603,length=458>
##contig=<ID=tig_87541,length=5404>
##contig=<ID=tig_11104,length=252>
##contig=<ID=tig_101468,length=5328>
##contig=<ID=tig_15180,length=253>
##contig=<ID=tig_97587,length=19802>
##contig=<ID=tig_30987,length=266>
##contig=<ID=tig_2541,length=285>
##contig=<ID=tig_34903,length=255>
##contig=<ID=tig_17546,length=308>
##contig=<ID=tig_73729,length=304>
##contig=<ID=tig_21150,length=296>
##contig=<ID=tig_62744,length=382>
##contig=<ID=tig_39172,length=423>
##contig=<ID=tig_81102,length=646>
##contig=<ID=tig_3553,length=254>
##contig=<ID=tig_44899,length=330>
##contig=<ID=tig_39739,length=2899>
##contig=<ID=tig_98041,length=10311>
##contig=<ID=tig_89186,length=4666>
##contig=<ID=tig_90642,length=7185>
##contig=<ID=tig_33051,length=254>
##contig=<ID=tig_16636,length=271>
##contig=<ID=tig_38668,length=353>
##contig=<ID=tig_29929,length=504>
##contig=<ID=tig_1067,length=296>
##contig=<ID=tig_100638,length=8563>
##contig=<ID=tig_33199,length=278>
##contig=<ID=tig_29269,length=305>
##contig=<ID=tig_25363,length=258>
##contig=<ID=tig_52892,length=561>
##contig=<ID=tig_36826,length=490>
##contig=<ID=tig_44973,length=262>
##contig=<ID=tig_75383,length=450>
##contig=<ID=tig_20210,length=366>
##contig=<ID=tig_1466,length=1489>
##contig=<ID=tig_91387,length=16330>
##contig=<ID=tig_71517,length=2244>
##contig=<ID=tig_61586,length=279>
##contig=<ID=tig_59781,length=288>
##contig=<ID=tig_13199,length=573>
##contig=<ID=tig_98769,length=6219>
##contig=<ID=tig_27108,length=352>
##contig=<ID=tig_72166,length=388>
##contig=<ID=tig_41977,length=283>
##contig=<ID=tig_28457,length=278>
##contig=<ID=tig_74813,length=313>
##contig=<ID=tig_50822,length=668>
##contig=<ID=tig_47653,length=399>
##contig=<ID=tig_101369,length=5355>
##contig=<ID=tig_28415,length=260>
##contig=<ID=tig_1831,length=431>
##contig=<ID=tig_64651,length=385>
##contig=<ID=tig_57445,length=311>
##contig=<ID=tig_8193,length=273>
##contig=<ID=tig_57622,length=574>
##contig=<ID=tig_16184,length=283>
##contig=<ID=tig_26939,length=343>
##contig=<ID=tig_35722,length=297>
##contig=<ID=tig_28790,length=268>
##contig=<ID=tig_9357,length=307>
##contig=<ID=tig_34961,length=332>
##contig=<ID=tig_12147,length=281>
##contig=<ID=tig_5120,length=381>
##contig=<ID=tig_77467,length=272>
##contig=<ID=tig_59871,length=544>
##contig=<ID=tig_102168,length=8474>
##contig=<ID=tig_77152,length=764>
##contig=<ID=tig_103487,length=34300>
##contig=<ID=tig_84850,length=1242>
##contig=<ID=tig_46332,length=448>
##contig=<ID=tig_10872,length=659>
##contig=<ID=tig_42468,length=256>
##contig=<ID=tig_62073,length=581>
##contig=<ID=tig_40733,length=812>
##contig=<ID=tig_22334,length=347>
##contig=<ID=tig_37429,length=854>
##contig=<ID=tig_92141,length=1940>
##contig=<ID=tig_81966,length=3214>
##contig=<ID=tig_91636,length=1612>
##contig=<ID=tig_5445,length=425>
##contig=<ID=tig_76414,length=276>
##contig=<ID=tig_8800,length=295>
##contig=<ID=tig_60580,length=929>
##contig=<ID=tig_62104,length=271>
##contig=<ID=tig_7740,length=303>
##contig=<ID=tig_65034,length=356>
##contig=<ID=tig_68902,length=465>
##contig=<ID=tig_14171,length=275>
##contig=<ID=tig_16650,length=277>
##contig=<ID=tig_861,length=316>
##contig=<ID=tig_62023,length=262>
##contig=<ID=tig_15492,length=400>
##contig=<ID=tig_46194,length=278>
##contig=<ID=tig_68715,length=282>
##contig=<ID=tig_102171,length=9194>
##contig=<ID=tig_102829,length=17377>
##contig=<ID=tig_97926,length=6018>
##contig=<ID=tig_12329,length=374>
##contig=<ID=tig_85933,length=16536>
##contig=<ID=tig_74485,length=285>
##contig=<ID=tig_9305,length=2517>
##contig=<ID=tig_72162,length=281>
##contig=<ID=tig_40988,length=254>
##contig=<ID=tig_16242,length=368>
##contig=<ID=tig_98923,length=4919>
##contig=<ID=tig_77498,length=427>
##contig=<ID=tig_39176,length=353>
##contig=<ID=tig_103318,length=21975>
##contig=<ID=tig_20233,length=529>
##contig=<ID=tig_50921,length=271>
##contig=<ID=tig_33382,length=537>
##contig=<ID=tig_38674,length=474>
##contig=<ID=tig_87405,length=2358>
##contig=<ID=tig_6991,length=509>
##contig=<ID=tig_54146,length=838>
##contig=<ID=tig_46857,length=305>
##contig=<ID=tig_99199,length=5050>
##contig=<ID=tig_28138,length=257>
##contig=<ID=tig_57625,length=3853>
##contig=<ID=tig_21392,length=814>
##contig=<ID=tig_88252,length=12625>
##contig=<ID=tig_50311,length=547>
##contig=<ID=tig_41799,length=404>
##contig=<ID=tig_71397,length=294>
##contig=<ID=tig_36000,length=314>
##contig=<ID=tig_60356,length=447>
##contig=<ID=tig_67907,length=323>
##contig=<ID=tig_10420,length=301>
##contig=<ID=tig_10714,length=271>
##contig=<ID=tig_84563,length=11732>
##contig=<ID=tig_23809,length=402>
##contig=<ID=tig_80520,length=252>
##contig=<ID=tig_87191,length=6748>
##contig=<ID=tig_100957,length=13884>
##contig=<ID=tig_11233,length=383>
##contig=<ID=tig_16611,length=619>
##contig=<ID=tig_78952,length=573>
##contig=<ID=tig_24646,length=389>
##contig=<ID=tig_62215,length=319>
##contig=<ID=tig_35893,length=251>
##contig=<ID=tig_2695,length=332>
##contig=<ID=tig_22210,length=299>
##contig=<ID=tig_7741,length=274>
##contig=<ID=tig_1192,length=266>
##contig=<ID=tig_19643,length=258>
##contig=<ID=tig_39265,length=286>
##contig=<ID=tig_65449,length=904>
##contig=<ID=tig_54138,length=291>
##contig=<ID=tig_29171,length=299>
##contig=<ID=tig_13712,length=264>
##contig=<ID=tig_37776,length=305>
##contig=<ID=tig_24297,length=318>
##contig=<ID=tig_73837,length=266>
##contig=<ID=tig_20423,length=513>
##contig=<ID=tig_50150,length=484>
##contig=<ID=tig_77575,length=383>
##contig=<ID=tig_16452,length=1685>
##contig=<ID=tig_25942,length=447>
##contig=<ID=tig_35875,length=406>
##contig=<ID=tig_14690,length=318>
##contig=<ID=tig_46904,length=266>
##contig=<ID=tig_33826,length=331>
##contig=<ID=tig_75074,length=353>
##contig=<ID=tig_58722,length=307>
##contig=<ID=tig_50818,length=795>
##contig=<ID=tig_51654,length=375>
##contig=<ID=tig_81139,length=422>
##contig=<ID=tig_59646,length=634>
##contig=<ID=tig_91894,length=2647>
##contig=<ID=tig_28654,length=289>
##contig=<ID=tig_45636,length=409>
##contig=<ID=tig_50031,length=277>
##contig=<ID=tig_74740,length=977>
##contig=<ID=tig_90547,length=30587>
##contig=<ID=tig_101414,length=3536>
##contig=<ID=tig_40248,length=262>
##contig=<ID=tig_63281,length=447>
##contig=<ID=tig_48794,length=305>
##contig=<ID=tig_27871,length=419>
##contig=<ID=tig_6544,length=426>
##contig=<ID=tig_80960,length=732>
##contig=<ID=tig_1663,length=553>
##contig=<ID=tig_95024,length=9241>
##contig=<ID=tig_39004,length=367>
##contig=<ID=tig_100456,length=37987>
##contig=<ID=tig_18073,length=298>
##contig=<ID=tig_74897,length=368>
##contig=<ID=tig_32841,length=259>
##contig=<ID=tig_49829,length=313>
##contig=<ID=tig_101424,length=19375>
##contig=<ID=tig_72255,length=391>
##contig=<ID=tig_88026,length=2983>
##contig=<ID=tig_54469,length=284>
##contig=<ID=tig_25847,length=416>
##contig=<ID=tig_76719,length=463>
##contig=<ID=tig_22207,length=258>
##contig=<ID=tig_68546,length=281>
##contig=<ID=tig_102487,length=8482>
##contig=<ID=tig_84455,length=15894>
##contig=<ID=tig_4009,length=746>
##contig=<ID=tig_52770,length=450>
##contig=<ID=tig_68763,length=313>
##contig=<ID=tig_102804,length=21940>
##contig=<ID=tig_36929,length=305>
##contig=<ID=tig_15664,length=550>
##contig=<ID=tig_93095,length=2461>
##contig=<ID=tig_81357,length=731>
##contig=<ID=tig_9846,length=1552>
##contig=<ID=tig_37473,length=402>
##contig=<ID=tig_31141,length=306>
##contig=<ID=tig_78951,length=657>
##contig=<ID=tig_10240,length=332>
##contig=<ID=tig_91421,length=2013>
##contig=<ID=tig_60811,length=311>
##contig=<ID=tig_49759,length=1375>
##contig=<ID=tig_66362,length=355>
##contig=<ID=tig_15788,length=338>
##contig=<ID=tig_89303,length=5195>
##contig=<ID=tig_86538,length=7197>
##contig=<ID=tig_79199,length=581>
##contig=<ID=tig_6928,length=267>
##contig=<ID=tig_23736,length=749>
##contig=<ID=tig_74912,length=374>
##contig=<ID=tig_8338,length=256>
##contig=<ID=tig_26589,length=1110>
##contig=<ID=tig_62966,length=1370>
##contig=<ID=tig_71925,length=871>
##contig=<ID=tig_28609,length=457>
##contig=<ID=tig_39041,length=282>
##contig=<ID=tig_2259,length=336>
##contig=<ID=tig_30239,length=351>
##contig=<ID=tig_58383,length=303>
##contig=<ID=tig_77069,length=296>
##contig=<ID=tig_82583,length=6175>
##contig=<ID=tig_9537,length=372>
##contig=<ID=tig_6493,length=391>
##contig=<ID=tig_28028,length=329>
##contig=<ID=tig_71520,length=529>
##contig=<ID=tig_75835,length=337>
##contig=<ID=tig_87994,length=4457>
##contig=<ID=tig_93729,length=6255>
##contig=<ID=tig_56641,length=387>
##contig=<ID=tig_85788,length=3076>
##contig=<ID=tig_13568,length=274>
##contig=<ID=tig_50576,length=418>
##contig=<ID=tig_66314,length=262>
##contig=<ID=tig_102015,length=10912>
##contig=<ID=tig_51292,length=1109>
##contig=<ID=tig_72976,length=277>
##contig=<ID=tig_33402,length=392>
##contig=<ID=tig_97392,length=29507>
##contig=<ID=tig_80000,length=272>
##contig=<ID=tig_77491,length=536>
##contig=<ID=tig_76507,length=665>
##contig=<ID=tig_8126,length=276>
##contig=<ID=tig_21855,length=290>
##contig=<ID=tig_101063,length=6153>
##contig=<ID=tig_69680,length=537>
##contig=<ID=tig_48947,length=255>
##contig=<ID=tig_88428,length=1451>
##contig=<ID=tig_11640,length=269>
##contig=<ID=tig_57365,length=281>
##contig=<ID=tig_61389,length=404>
##contig=<ID=tig_5514,length=506>
##contig=<ID=tig_102300,length=4410>
##contig=<ID=tig_79651,length=525>
##contig=<ID=tig_32316,length=254>
##contig=<ID=tig_11483,length=287>
##contig=<ID=tig_56821,length=2587>
##contig=<ID=tig_59803,length=303>
##contig=<ID=tig_41707,length=345>
##contig=<ID=tig_3454,length=263>
##contig=<ID=tig_79660,length=980>
##contig=<ID=tig_44819,length=271>
##contig=<ID=tig_56226,length=720>
##contig=<ID=tig_23925,length=284>
##contig=<ID=tig_11933,length=363>
##contig=<ID=tig_17809,length=289>
##contig=<ID=tig_5568,length=340>
##contig=<ID=tig_59746,length=286>
##contig=<ID=tig_57095,length=337>
##contig=<ID=tig_44984,length=396>
##contig=<ID=tig_25984,length=662>
##contig=<ID=tig_94630,length=5604>
##contig=<ID=tig_84130,length=16037>
##contig=<ID=tig_90287,length=8039>
##contig=<ID=tig_52282,length=1809>
##contig=<ID=tig_5042,length=1739>
##contig=<ID=tig_64077,length=309>
##contig=<ID=tig_93230,length=16214>
##contig=<ID=tig_71410,length=879>
##contig=<ID=tig_20490,length=418>
##contig=<ID=tig_61563,length=282>
##contig=<ID=tig_5277,length=561>
##contig=<ID=tig_79794,length=884>
##contig=<ID=tig_83913,length=2816>
##contig=<ID=tig_30594,length=250>
##contig=<ID=tig_74370,length=364>
##contig=<ID=tig_48915,length=386>
##contig=<ID=tig_57601,length=277>
##contig=<ID=tig_31464,length=10403>
##contig=<ID=tig_55287,length=260>
##contig=<ID=tig_28852,length=1192>
##contig=<ID=tig_84047,length=1830>
##contig=<ID=tig_30938,length=4639>
##contig=<ID=tig_9831,length=349>
##contig=<ID=tig_47749,length=325>
##contig=<ID=tig_81481,length=787>
##contig=<ID=tig_26555,length=496>
##contig=<ID=tig_15208,length=403>
##contig=<ID=tig_94046,length=15311>
##contig=<ID=tig_39153,length=330>
##contig=<ID=tig_11931,length=719>
##contig=<ID=tig_31190,length=256>
##contig=<ID=tig_3552,length=621>
##contig=<ID=tig_64467,length=823>
##contig=<ID=tig_71973,length=302>
##contig=<ID=tig_7647,length=766>
##contig=<ID=tig_16705,length=825>
##contig=<ID=tig_2373,length=358>
##contig=<ID=tig_47762,length=292>
##contig=<ID=tig_30237,length=453>
##contig=<ID=tig_77794,length=294>
##contig=<ID=tig_47174,length=396>
##contig=<ID=tig_31405,length=434>
##contig=<ID=tig_68537,length=333>
##contig=<ID=tig_39242,length=260>
##contig=<ID=tig_73817,length=303>
##contig=<ID=tig_7881,length=2014>
##contig=<ID=tig_4809,length=343>
##contig=<ID=tig_8803,length=498>
##contig=<ID=tig_43702,length=376>
##contig=<ID=tig_59141,length=283>
##contig=<ID=tig_59092,length=265>
##contig=<ID=tig_39843,length=255>
##contig=<ID=tig_91579,length=6903>
##contig=<ID=tig_51812,length=3788>
##contig=<ID=tig_31402,length=744>
##contig=<ID=tig_997,length=254>
##contig=<ID=tig_61712,length=256>
##contig=<ID=tig_54014,length=281>
##contig=<ID=tig_71436,length=398>
##contig=<ID=tig_18408,length=319>
##contig=<ID=tig_57948,length=300>
##contig=<ID=tig_97313,length=15174>
##contig=<ID=tig_19014,length=386>
##contig=<ID=tig_13654,length=1250>
##contig=<ID=tig_1852,length=284>
##contig=<ID=tig_103378,length=15216>
##contig=<ID=tig_23341,length=737>
##contig=<ID=tig_36019,length=454>
##contig=<ID=tig_73045,length=722>
##contig=<ID=tig_42354,length=293>
##contig=<ID=tig_54545,length=501>
##contig=<ID=tig_17592,length=568>
##contig=<ID=tig_10870,length=557>
##contig=<ID=tig_11978,length=360>
##contig=<ID=tig_50274,length=368>
##contig=<ID=tig_50780,length=271>
##contig=<ID=tig_11921,length=634>
##contig=<ID=tig_4307,length=405>
##contig=<ID=tig_78819,length=4317>
##contig=<ID=tig_22920,length=290>
##contig=<ID=tig_66969,length=372>
##contig=<ID=tig_70100,length=366>
##contig=<ID=tig_94469,length=16305>
##contig=<ID=tig_80285,length=3934>
##contig=<ID=tig_84189,length=1284>
##contig=<ID=tig_87683,length=4225>
##contig=<ID=tig_94633,length=2399>
##contig=<ID=tig_49421,length=341>
##contig=<ID=tig_50665,length=427>
##contig=<ID=tig_80784,length=2106>
##contig=<ID=tig_42085,length=263>
##contig=<ID=tig_80635,length=1889>
##contig=<ID=tig_12979,length=453>
##contig=<ID=tig_20680,length=358>
##contig=<ID=tig_36761,length=513>
##contig=<ID=tig_56864,length=345>
##contig=<ID=tig_21428,length=253>
##contig=<ID=tig_71007,length=710>
##contig=<ID=tig_7427,length=250>
##contig=<ID=tig_40075,length=599>
##contig=<ID=tig_94174,length=4379>
##contig=<ID=tig_46305,length=252>
##contig=<ID=tig_34781,length=302>
##contig=<ID=tig_2036,length=265>
##contig=<ID=tig_76144,length=272>
##contig=<ID=tig_21664,length=252>
##contig=<ID=tig_69344,length=272>
##contig=<ID=tig_56695,length=405>
##contig=<ID=tig_29991,length=325>
##contig=<ID=tig_64778,length=273>
##contig=<ID=tig_86987,length=1539>
##contig=<ID=tig_28184,length=293>
##contig=<ID=tig_72317,length=394>
##contig=<ID=tig_22875,length=504>
##contig=<ID=tig_53924,length=334>
##contig=<ID=tig_39854,length=253>
##contig=<ID=tig_20021,length=373>
##contig=<ID=tig_15282,length=308>
##contig=<ID=tig_102059,length=60269>
##contig=<ID=tig_32769,length=291>
##contig=<ID=tig_96974,length=8583>
##contig=<ID=tig_98144,length=18256>
##contig=<ID=tig_91968,length=2988>
##contig=<ID=tig_6303,length=418>
##contig=<ID=tig_15299,length=277>
##contig=<ID=tig_72920,length=263>
##contig=<ID=tig_2232,length=255>
##contig=<ID=tig_95397,length=12666>
##contig=<ID=tig_26737,length=297>
##contig=<ID=tig_49842,length=287>
##contig=<ID=tig_27249,length=268>
##contig=<ID=tig_32435,length=318>
##contig=<ID=tig_97829,length=14931>
##contig=<ID=tig_40018,length=534>
##contig=<ID=tig_36109,length=562>
##contig=<ID=tig_1974,length=350>
##contig=<ID=tig_25041,length=2000>
##contig=<ID=tig_58181,length=924>
##contig=<ID=tig_40928,length=359>
##contig=<ID=tig_28386,length=259>
##contig=<ID=tig_43483,length=293>
##contig=<ID=tig_30459,length=250>
##contig=<ID=tig_31991,length=329>
##contig=<ID=tig_65405,length=274>
##contig=<ID=tig_12930,length=390>
##contig=<ID=tig_40133,length=281>
##contig=<ID=tig_30545,length=266>
##contig=<ID=tig_94281,length=1848>
##contig=<ID=tig_43974,length=278>
##contig=<ID=tig_89572,length=7033>
##contig=<ID=tig_49066,length=263>
##contig=<ID=tig_94485,length=1810>
##contig=<ID=tig_3991,length=333>
##contig=<ID=tig_54677,length=555>
##contig=<ID=tig_65637,length=322>
##contig=<ID=tig_85463,length=2569>
##contig=<ID=tig_2773,length=823>
##contig=<ID=tig_25413,length=477>
##contig=<ID=tig_79784,length=1768>
##contig=<ID=tig_72098,length=333>
##contig=<ID=tig_10587,length=357>
##contig=<ID=tig_74995,length=323>
##contig=<ID=tig_79866,length=952>
##contig=<ID=tig_92694,length=13315>
##contig=<ID=tig_5918,length=587>
##contig=<ID=tig_81175,length=460>
##contig=<ID=tig_79549,length=912>
##contig=<ID=tig_18688,length=356>
##contig=<ID=tig_95266,length=10915>
##contig=<ID=tig_20601,length=565>
##contig=<ID=tig_418,length=372>
##contig=<ID=tig_66822,length=700>
##contig=<ID=tig_37128,length=462>
##contig=<ID=tig_10468,length=265>
##contig=<ID=tig_77850,length=279>
##contig=<ID=tig_78290,length=465>
##contig=<ID=tig_102987,length=18227>
##contig=<ID=tig_20012,length=256>
##contig=<ID=tig_58218,length=255>
##contig=<ID=tig_47401,length=345>
##contig=<ID=tig_44001,length=252>
##contig=<ID=tig_98906,length=5280>
##contig=<ID=tig_69554,length=264>
##contig=<ID=tig_85200,length=2410>
##contig=<ID=tig_92264,length=1520>
##contig=<ID=tig_5470,length=602>
##contig=<ID=tig_66769,length=283>
##contig=<ID=tig_101507,length=16417>
##contig=<ID=tig_41001,length=250>
##contig=<ID=tig_60956,length=496>
##contig=<ID=tig_49819,length=333>
##contig=<ID=tig_41104,length=366>
##contig=<ID=tig_70395,length=1326>
##contig=<ID=tig_44833,length=374>
##contig=<ID=tig_82903,length=3831>
##contig=<ID=tig_62397,length=302>
##contig=<ID=tig_2844,length=535>
##contig=<ID=tig_75175,length=322>
##contig=<ID=tig_38124,length=611>
##contig=<ID=tig_48513,length=280>
##contig=<ID=tig_60952,length=4092>
##contig=<ID=tig_81905,length=5350>
##contig=<ID=tig_93028,length=2261>
##contig=<ID=tig_61631,length=356>
##contig=<ID=tig_3542,length=2539>
##contig=<ID=tig_36078,length=279>
##contig=<ID=tig_102352,length=34386>
##contig=<ID=tig_58137,length=303>
##contig=<ID=tig_38716,length=280>
##contig=<ID=tig_47616,length=261>
##contig=<ID=tig_40641,length=284>
##contig=<ID=tig_27664,length=338>
##contig=<ID=tig_62276,length=291>
##contig=<ID=tig_19285,length=313>
##contig=<ID=tig_18875,length=284>
##contig=<ID=tig_81663,length=427>
##contig=<ID=tig_47915,length=256>
##contig=<ID=tig_85732,length=10124>
##contig=<ID=tig_81974,length=281>
##contig=<ID=tig_19711,length=452>
##contig=<ID=tig_61878,length=318>
##contig=<ID=tig_93183,length=6189>
##contig=<ID=tig_78685,length=3047>
##contig=<ID=tig_100016,length=20382>
##contig=<ID=tig_94944,length=4915>
##contig=<ID=tig_57252,length=274>
##contig=<ID=tig_68309,length=376>
##contig=<ID=tig_43026,length=372>
##contig=<ID=tig_68718,length=306>
##contig=<ID=tig_47555,length=697>
##contig=<ID=tig_48414,length=315>
##contig=<ID=tig_77324,length=261>
##contig=<ID=tig_74411,length=324>
##contig=<ID=tig_53244,length=369>
##contig=<ID=tig_11596,length=306>
##contig=<ID=tig_100275,length=8933>
##contig=<ID=tig_98057,length=9900>
##contig=<ID=tig_63273,length=309>
##contig=<ID=tig_43221,length=251>
##contig=<ID=tig_33943,length=320>
##contig=<ID=tig_20564,length=257>
##contig=<ID=tig_11320,length=250>
##contig=<ID=tig_67604,length=266>
##contig=<ID=tig_68925,length=313>
##contig=<ID=tig_21433,length=255>
##contig=<ID=tig_13436,length=358>
##contig=<ID=tig_23587,length=284>
##contig=<ID=tig_20112,length=264>
##contig=<ID=tig_65409,length=280>
##contig=<ID=tig_90480,length=5400>
##contig=<ID=tig_61420,length=291>
##contig=<ID=tig_49576,length=638>
##contig=<ID=tig_17713,length=257>
##contig=<ID=tig_26588,length=925>
##contig=<ID=tig_29871,length=263>
##contig=<ID=tig_70000,length=332>
##contig=<ID=tig_87023,length=9828>
##contig=<ID=tig_44120,length=645>
##contig=<ID=tig_61478,length=415>
##contig=<ID=tig_70131,length=284>
##contig=<ID=tig_55356,length=331>
##contig=<ID=tig_36384,length=250>
##contig=<ID=tig_39433,length=301>
##contig=<ID=tig_43315,length=481>
##contig=<ID=tig_10932,length=606>
##contig=<ID=tig_78788,length=2462>
##contig=<ID=tig_36076,length=269>
##contig=<ID=tig_40092,length=321>
##contig=<ID=tig_31491,length=834>
##contig=<ID=tig_47157,length=602>
##contig=<ID=tig_18806,length=255>
##contig=<ID=tig_90929,length=1900>
##contig=<ID=tig_18775,length=332>
##contig=<ID=tig_18692,length=2395>
##contig=<ID=tig_77361,length=293>
##contig=<ID=tig_35372,length=333>
##contig=<ID=tig_66317,length=365>
##contig=<ID=tig_98819,length=20202>
##contig=<ID=tig_28662,length=291>
##contig=<ID=tig_22566,length=344>
##contig=<ID=tig_103608,length=43657>
##contig=<ID=tig_24386,length=251>
##contig=<ID=tig_33950,length=562>
##contig=<ID=tig_12472,length=323>
##contig=<ID=tig_88529,length=1590>
##contig=<ID=tig_92632,length=6971>
##contig=<ID=tig_68448,length=421>
##contig=<ID=tig_29077,length=632>
##contig=<ID=tig_5408,length=380>
##contig=<ID=tig_95852,length=18115>
##contig=<ID=tig_79316,length=970>
##contig=<ID=tig_55725,length=251>
##contig=<ID=tig_68712,length=579>
##contig=<ID=tig_31192,length=334>
##contig=<ID=tig_2224,length=2463>
##contig=<ID=tig_237,length=272>
##contig=<ID=tig_19735,length=255>
##contig=<ID=tig_29409,length=284>
##contig=<ID=tig_82232,length=306>
##contig=<ID=tig_44856,length=261>
##contig=<ID=tig_36675,length=295>
##contig=<ID=tig_51615,length=296>
##contig=<ID=tig_35956,length=3653>
##contig=<ID=tig_16568,length=350>
##contig=<ID=tig_65202,length=280>
##contig=<ID=tig_28211,length=403>
##contig=<ID=tig_40237,length=306>
##contig=<ID=tig_37577,length=757>
##contig=<ID=tig_68322,length=303>
##contig=<ID=tig_82094,length=452>
##contig=<ID=tig_62655,length=271>
##contig=<ID=tig_33103,length=265>
##contig=<ID=tig_77826,length=252>
##contig=<ID=tig_33509,length=250>
##contig=<ID=tig_75881,length=268>
##contig=<ID=tig_49207,length=375>
##contig=<ID=tig_10232,length=302>
##contig=<ID=tig_85508,length=20633>
##contig=<ID=tig_50118,length=262>
##contig=<ID=tig_68786,length=430>
##contig=<ID=tig_12325,length=373>
##contig=<ID=tig_64250,length=316>
##contig=<ID=tig_51091,length=283>
##contig=<ID=tig_15758,length=343>
##contig=<ID=tig_22332,length=284>
##contig=<ID=tig_57583,length=425>
##contig=<ID=tig_94098,length=2432>
##contig=<ID=tig_40788,length=320>
##contig=<ID=tig_29488,length=275>
##contig=<ID=tig_1070,length=935>
##contig=<ID=tig_34699,length=326>
##contig=<ID=tig_81328,length=685>
##contig=<ID=tig_22708,length=425>
##contig=<ID=tig_65651,length=333>
##contig=<ID=tig_30346,length=330>
##contig=<ID=tig_37274,length=405>
##contig=<ID=tig_70066,length=262>
##contig=<ID=tig_30412,length=340>
##contig=<ID=tig_57434,length=319>
##contig=<ID=tig_76604,length=260>
##contig=<ID=tig_94418,length=1743>
##contig=<ID=tig_24736,length=273>
##contig=<ID=tig_85701,length=6144>
##contig=<ID=tig_56848,length=274>
##contig=<ID=tig_84818,length=6320>
##contig=<ID=tig_65979,length=523>
##contig=<ID=tig_64570,length=290>
##contig=<ID=tig_31871,length=346>
##contig=<ID=tig_64992,length=506>
##contig=<ID=tig_83800,length=2853>
##contig=<ID=tig_55462,length=310>
##contig=<ID=tig_18252,length=331>
##contig=<ID=tig_19330,length=395>
##contig=<ID=tig_41899,length=269>
##contig=<ID=tig_49837,length=350>
##contig=<ID=tig_43105,length=283>
##contig=<ID=tig_28741,length=264>
##contig=<ID=tig_77886,length=815>
##contig=<ID=tig_100549,length=19840>
##contig=<ID=tig_31604,length=301>
##contig=<ID=tig_53849,length=327>
##contig=<ID=tig_15959,length=263>
##contig=<ID=tig_5466,length=432>
##contig=<ID=tig_68617,length=464>
##contig=<ID=tig_83658,length=2482>
##contig=<ID=tig_8799,length=395>
##contig=<ID=tig_92458,length=4922>
##contig=<ID=tig_2944,length=314>
##contig=<ID=tig_41180,length=264>
##contig=<ID=tig_74791,length=612>
##contig=<ID=tig_61050,length=332>
##contig=<ID=tig_20584,length=353>
##contig=<ID=tig_76143,length=271>
##contig=<ID=tig_14086,length=278>
##contig=<ID=tig_10938,length=471>
##contig=<ID=tig_21441,length=289>
##contig=<ID=tig_11514,length=524>
##contig=<ID=tig_82482,length=14802>
##contig=<ID=tig_63268,length=305>
##contig=<ID=tig_30827,length=702>
##contig=<ID=tig_3423,length=253>
##contig=<ID=tig_97637,length=7669>
##contig=<ID=tig_46815,length=454>
##contig=<ID=tig_56843,length=299>
##contig=<ID=tig_20111,length=458>
##contig=<ID=tig_70540,length=302>
##contig=<ID=tig_70499,length=286>
##contig=<ID=tig_82861,length=2194>
##contig=<ID=tig_90352,length=1778>
##contig=<ID=tig_41644,length=603>
##contig=<ID=tig_56874,length=263>
##contig=<ID=tig_94268,length=23959>
##contig=<ID=tig_18931,length=275>
##contig=<ID=tig_79962,length=2293>
##contig=<ID=tig_60807,length=352>
##contig=<ID=tig_28135,length=341>
##contig=<ID=tig_36077,length=280>
##contig=<ID=tig_94637,length=76486>
##contig=<ID=tig_14736,length=291>
##contig=<ID=tig_45954,length=307>
##contig=<ID=tig_83059,length=3912>
##contig=<ID=tig_86271,length=17031>
##contig=<ID=tig_51388,length=255>
##contig=<ID=tig_27590,length=267>
##contig=<ID=tig_46999,length=371>
##contig=<ID=tig_88054,length=16540>
##contig=<ID=tig_41955,length=257>
##contig=<ID=tig_92781,length=2178>
##contig=<ID=tig_82710,length=1382>
##contig=<ID=tig_64359,length=433>
##contig=<ID=tig_51026,length=1285>
##contig=<ID=tig_53158,length=252>
##contig=<ID=tig_73374,length=317>
##contig=<ID=tig_46128,length=335>
##contig=<ID=tig_8768,length=277>
##contig=<ID=tig_30704,length=284>
##contig=<ID=tig_90455,length=1487>
##contig=<ID=tig_63648,length=250>
##contig=<ID=tig_35303,length=396>
##contig=<ID=tig_101282,length=34171>
##contig=<ID=tig_44408,length=304>
##contig=<ID=tig_10193,length=287>
##contig=<ID=tig_59619,length=909>
##contig=<ID=tig_53879,length=323>
##contig=<ID=tig_47604,length=339>
##contig=<ID=tig_67234,length=595>
##contig=<ID=tig_33028,length=268>
##contig=<ID=tig_8370,length=662>
##contig=<ID=tig_16325,length=1424>
##contig=<ID=tig_59638,length=355>
##contig=<ID=tig_85421,length=4126>
##contig=<ID=tig_31634,length=297>
##contig=<ID=tig_50257,length=294>
##contig=<ID=tig_13651,length=701>
##contig=<ID=tig_95861,length=4819>
##contig=<ID=tig_31892,length=315>
##contig=<ID=tig_54114,length=454>
##contig=<ID=tig_22732,length=300>
##contig=<ID=tig_35568,length=881>
##contig=<ID=tig_82467,length=3535>
##contig=<ID=tig_90084,length=5062>
##contig=<ID=tig_14275,length=310>
##contig=<ID=tig_46144,length=263>
##contig=<ID=tig_94767,length=5575>
##contig=<ID=tig_71249,length=500>
##contig=<ID=tig_66247,length=667>
##contig=<ID=tig_46079,length=275>
##contig=<ID=tig_39323,length=591>
##contig=<ID=tig_4563,length=1200>
##contig=<ID=tig_98343,length=27086>
##contig=<ID=tig_35422,length=328>
##contig=<ID=tig_41884,length=261>
##contig=<ID=tig_80300,length=360>
##contig=<ID=tig_99967,length=9704>
##contig=<ID=tig_10831,length=268>
##contig=<ID=tig_46660,length=278>
##contig=<ID=tig_50376,length=304>
##contig=<ID=tig_25582,length=268>
##contig=<ID=tig_95561,length=8310>
##contig=<ID=tig_61099,length=342>
##contig=<ID=tig_38429,length=254>
##contig=<ID=tig_81530,length=346>
##contig=<ID=tig_100437,length=6396>
##contig=<ID=tig_62231,length=1496>
##contig=<ID=tig_74948,length=345>
##contig=<ID=tig_87699,length=17293>
##contig=<ID=tig_6236,length=279>
##contig=<ID=tig_73784,length=442>
##contig=<ID=tig_93878,length=1676>
##contig=<ID=tig_42658,length=352>
##contig=<ID=tig_89260,length=9816>
##contig=<ID=tig_73231,length=571>
##contig=<ID=tig_12380,length=257>
##contig=<ID=tig_4157,length=417>
##contig=<ID=tig_55624,length=1669>
##contig=<ID=tig_29364,length=270>
##contig=<ID=tig_45587,length=272>
##contig=<ID=tig_47825,length=318>
##contig=<ID=tig_52131,length=339>
##contig=<ID=tig_38407,length=252>
##contig=<ID=tig_29427,length=344>
##contig=<ID=tig_60613,length=261>
##contig=<ID=tig_44222,length=635>
##contig=<ID=tig_42779,length=421>
##contig=<ID=tig_3946,length=282>
##contig=<ID=tig_72152,length=2280>
##contig=<ID=tig_4606,length=352>
##contig=<ID=tig_12464,length=542>
##contig=<ID=tig_15102,length=283>
##contig=<ID=tig_47224,length=346>
##contig=<ID=tig_37086,length=277>
##contig=<ID=tig_63841,length=253>
##contig=<ID=tig_64049,length=1006>
##contig=<ID=tig_85141,length=3206>
##contig=<ID=tig_87530,length=1372>
##contig=<ID=tig_11114,length=514>
##contig=<ID=tig_90160,length=2597>
##contig=<ID=tig_32725,length=282>
##contig=<ID=tig_43817,length=419>
##contig=<ID=tig_98185,length=9594>
##contig=<ID=tig_87321,length=4675>
##contig=<ID=tig_20043,length=252>
##contig=<ID=tig_85224,length=7181>
##contig=<ID=tig_44151,length=315>
##contig=<ID=tig_17749,length=376>
##contig=<ID=tig_8958,length=263>
##contig=<ID=tig_99960,length=10511>
##contig=<ID=tig_92327,length=3713>
##contig=<ID=tig_9553,length=253>
##contig=<ID=tig_22268,length=278>
##contig=<ID=tig_77825,length=254>
##contig=<ID=tig_73871,length=258>
##contig=<ID=tig_68415,length=253>
##contig=<ID=tig_20156,length=312>
##contig=<ID=tig_99860,length=23030>
##contig=<ID=tig_77780,length=253>
##contig=<ID=tig_57649,length=382>
##contig=<ID=tig_82419,length=3980>
##contig=<ID=tig_94890,length=3014>
##contig=<ID=tig_37512,length=255>
##contig=<ID=tig_95879,length=2127>
##contig=<ID=tig_95712,length=5771>
##contig=<ID=tig_87314,length=10629>
##contig=<ID=tig_45741,length=2203>
##contig=<ID=tig_49013,length=326>
##contig=<ID=tig_100444,length=9263>
##contig=<ID=tig_696,length=966>
##contig=<ID=tig_27911,length=256>
##contig=<ID=tig_76803,length=263>
##contig=<ID=tig_1798,length=484>
##contig=<ID=tig_46646,length=317>
##contig=<ID=tig_85438,length=2407>
##contig=<ID=tig_30626,length=2425>
##contig=<ID=tig_35205,length=258>
##contig=<ID=tig_102005,length=51785>
##contig=<ID=tig_13924,length=309>
##contig=<ID=tig_25832,length=571>
##contig=<ID=tig_32729,length=502>
##contig=<ID=tig_57442,length=401>
##contig=<ID=tig_99532,length=22139>
##contig=<ID=tig_30469,length=269>
##contig=<ID=tig_101028,length=15059>
##contig=<ID=tig_24282,length=298>
##contig=<ID=tig_48576,length=276>
##contig=<ID=tig_31610,length=517>
##contig=<ID=tig_6911,length=276>
##contig=<ID=tig_84478,length=32603>
##contig=<ID=tig_65501,length=496>
##contig=<ID=tig_9374,length=251>
##contig=<ID=tig_20038,length=735>
##contig=<ID=tig_37130,length=262>
##contig=<ID=tig_38629,length=377>
##contig=<ID=tig_25560,length=257>
##contig=<ID=tig_18362,length=284>
##contig=<ID=tig_73915,length=255>
##contig=<ID=tig_5155,length=265>
##contig=<ID=tig_91305,length=3442>
##contig=<ID=tig_34584,length=463>
##contig=<ID=tig_3833,length=860>
##contig=<ID=tig_95046,length=8711>
##contig=<ID=tig_56784,length=254>
##contig=<ID=tig_96540,length=4147>
##contig=<ID=tig_69670,length=268>
##contig=<ID=tig_87005,length=11340>
##contig=<ID=tig_33692,length=309>
##contig=<ID=tig_24468,length=2245>
##contig=<ID=tig_71179,length=314>
##contig=<ID=tig_21308,length=577>
##contig=<ID=tig_103231,length=5118>
##contig=<ID=tig_80095,length=597>
##contig=<ID=tig_25902,length=311>
##contig=<ID=tig_99797,length=9732>
##contig=<ID=tig_91016,length=3015>
##contig=<ID=tig_31980,length=811>
##contig=<ID=tig_69022,length=365>
##contig=<ID=tig_37317,length=292>
##contig=<ID=tig_12136,length=260>
##contig=<ID=tig_29674,length=349>
##contig=<ID=tig_43683,length=801>
##contig=<ID=tig_52459,length=359>
##contig=<ID=tig_29481,length=283>
##contig=<ID=tig_81956,length=3994>
##contig=<ID=tig_36804,length=433>
##contig=<ID=tig_80294,length=951>
##contig=<ID=tig_53090,length=302>
##contig=<ID=tig_3073,length=296>
##contig=<ID=tig_1666,length=384>
##contig=<ID=tig_26673,length=278>
##contig=<ID=tig_54884,length=253>
##contig=<ID=tig_24169,length=390>
##contig=<ID=tig_40891,length=252>
##contig=<ID=tig_53333,length=311>
##contig=<ID=tig_12227,length=318>
##contig=<ID=tig_25981,length=281>
##contig=<ID=tig_14934,length=396>
##contig=<ID=tig_89922,length=9084>
##contig=<ID=tig_29050,length=338>
##contig=<ID=tig_89379,length=1823>
##contig=<ID=tig_39239,length=281>
##contig=<ID=tig_24104,length=4888>
##contig=<ID=tig_4107,length=445>
##contig=<ID=tig_52152,length=328>
##contig=<ID=tig_52035,length=315>
##contig=<ID=tig_77713,length=640>
##contig=<ID=tig_62330,length=349>
##contig=<ID=tig_85022,length=2539>
##contig=<ID=tig_89974,length=2418>
##contig=<ID=tig_49010,length=950>
##contig=<ID=tig_74007,length=289>
##contig=<ID=tig_71465,length=257>
##contig=<ID=tig_22816,length=534>
##contig=<ID=tig_94451,length=2532>
##contig=<ID=tig_20686,length=271>
##contig=<ID=tig_60353,length=333>
##contig=<ID=tig_537,length=272>
##contig=<ID=tig_50876,length=254>
##contig=<ID=tig_96877,length=19636>
##contig=<ID=tig_22495,length=490>
##contig=<ID=tig_77306,length=531>
##contig=<ID=tig_19572,length=286>
##contig=<ID=tig_39726,length=349>
##contig=<ID=tig_9534,length=557>
##contig=<ID=tig_58873,length=324>
##contig=<ID=tig_70398,length=251>
##contig=<ID=tig_97487,length=13004>
##contig=<ID=tig_73644,length=1987>
##contig=<ID=tig_49183,length=274>
##contig=<ID=tig_8689,length=308>
##contig=<ID=tig_56515,length=438>
##contig=<ID=tig_65102,length=475>
##contig=<ID=tig_4279,length=326>
##contig=<ID=tig_10855,length=2253>
##contig=<ID=tig_19202,length=281>
##contig=<ID=tig_15485,length=916>
##contig=<ID=tig_91985,length=3408>
##contig=<ID=tig_42757,length=261>
##contig=<ID=tig_75722,length=276>
##contig=<ID=tig_22267,length=290>
##contig=<ID=tig_21414,length=1077>
##contig=<ID=tig_7489,length=3835>
##contig=<ID=tig_20473,length=286>
##contig=<ID=tig_91238,length=36078>
##contig=<ID=tig_72139,length=322>
##contig=<ID=tig_66010,length=300>
##contig=<ID=tig_70855,length=342>
##contig=<ID=tig_64231,length=339>
##contig=<ID=tig_93931,length=4832>
##contig=<ID=tig_80845,length=917>
##contig=<ID=tig_88399,length=1509>
##contig=<ID=tig_15583,length=320>
##contig=<ID=tig_42639,length=406>
##contig=<ID=tig_67187,length=582>
##contig=<ID=tig_103113,length=9299>
##contig=<ID=tig_51360,length=286>
##contig=<ID=tig_8559,length=337>
##contig=<ID=tig_50066,length=300>
##contig=<ID=tig_44809,length=323>
##contig=<ID=tig_97570,length=13222>
##contig=<ID=tig_102420,length=28914>
##contig=<ID=tig_38054,length=269>
##contig=<ID=tig_101366,length=7229>
##contig=<ID=tig_28656,length=310>
##contig=<ID=tig_90297,length=4480>
##contig=<ID=tig_12066,length=267>
##contig=<ID=tig_98839,length=7914>
##contig=<ID=tig_4245,length=251>
##contig=<ID=tig_84262,length=10020>
##contig=<ID=tig_97622,length=11982>
##contig=<ID=tig_29234,length=321>
##contig=<ID=tig_86641,length=26956>
##contig=<ID=tig_83887,length=6734>
##contig=<ID=tig_75087,length=252>
##contig=<ID=tig_93013,length=1236>
##contig=<ID=tig_46483,length=255>
##contig=<ID=tig_34484,length=326>
##contig=<ID=tig_28832,length=258>
##contig=<ID=tig_16602,length=490>
##contig=<ID=tig_43780,length=291>
##contig=<ID=tig_57251,length=458>
##contig=<ID=tig_78288,length=288>
##contig=<ID=tig_87956,length=4951>
##contig=<ID=tig_79876,length=1445>
##contig=<ID=tig_7463,length=524>
##contig=<ID=tig_55158,length=252>
##contig=<ID=tig_29151,length=257>
##contig=<ID=tig_46976,length=294>
##contig=<ID=tig_22132,length=313>
##contig=<ID=tig_26349,length=261>
##contig=<ID=tig_22348,length=251>
##contig=<ID=tig_91711,length=4562>
##contig=<ID=tig_88177,length=3020>
##contig=<ID=tig_1231,length=255>
##contig=<ID=tig_55720,length=265>
##contig=<ID=tig_8428,length=455>
##contig=<ID=tig_70195,length=252>
##contig=<ID=tig_76014,length=295>
##contig=<ID=tig_48158,length=366>
##contig=<ID=tig_41185,length=262>
##contig=<ID=tig_16737,length=279>
##contig=<ID=tig_39106,length=449>
##contig=<ID=tig_62119,length=910>
##contig=<ID=tig_955,length=358>
##contig=<ID=tig_75342,length=386>
##contig=<ID=tig_75479,length=372>
##contig=<ID=tig_26888,length=442>
##contig=<ID=tig_70005,length=776>
##contig=<ID=tig_102519,length=6535>
##contig=<ID=tig_12712,length=255>
##contig=<ID=tig_12951,length=581>
##contig=<ID=tig_86517,length=3708>
##contig=<ID=tig_86670,length=12818>
##contig=<ID=tig_89806,length=2535>
##contig=<ID=tig_68605,length=304>
##contig=<ID=tig_13806,length=253>
##contig=<ID=tig_73790,length=989>
##contig=<ID=tig_101452,length=15845>
##contig=<ID=tig_49113,length=286>
##contig=<ID=tig_8843,length=253>
##contig=<ID=tig_89258,length=7333>
##contig=<ID=tig_66337,length=269>
##contig=<ID=tig_59031,length=326>
##contig=<ID=tig_82943,length=6583>
##contig=<ID=tig_4847,length=424>
##contig=<ID=tig_42208,length=480>
##contig=<ID=tig_62129,length=276>
##contig=<ID=tig_100389,length=16824>
##contig=<ID=tig_30328,length=285>
##contig=<ID=tig_32325,length=311>
##contig=<ID=tig_99929,length=7727>
##contig=<ID=tig_83953,length=7639>
##contig=<ID=tig_54395,length=677>
##contig=<ID=tig_46688,length=435>
##contig=<ID=tig_18502,length=393>
##contig=<ID=tig_89610,length=1753>
##contig=<ID=tig_18538,length=283>
##contig=<ID=tig_96009,length=2407>
##contig=<ID=tig_1760,length=304>
##contig=<ID=tig_83929,length=8705>
##contig=<ID=tig_5604,length=379>
##contig=<ID=tig_95519,length=3599>
##contig=<ID=tig_29326,length=488>
##contig=<ID=tig_24876,length=273>
##contig=<ID=tig_75841,length=466>
##contig=<ID=tig_50457,length=471>
##contig=<ID=tig_6767,length=315>
##contig=<ID=tig_81312,length=467>
##contig=<ID=tig_90415,length=1895>
##contig=<ID=tig_60588,length=751>
##contig=<ID=tig_58008,length=625>
##contig=<ID=tig_34159,length=868>
##contig=<ID=tig_90745,length=2714>
##contig=<ID=tig_52473,length=293>
##contig=<ID=tig_39062,length=423>
##contig=<ID=tig_8868,length=426>
##contig=<ID=tig_62895,length=254>
##contig=<ID=tig_93883,length=3965>
##contig=<ID=tig_81681,length=702>
##contig=<ID=tig_85745,length=2498>
##contig=<ID=tig_8227,length=3570>
##contig=<ID=tig_69442,length=251>
##contig=<ID=tig_1502,length=252>
##contig=<ID=tig_16231,length=277>
##contig=<ID=tig_79057,length=1383>
##contig=<ID=tig_52118,length=6164>
##contig=<ID=tig_75825,length=282>
##contig=<ID=tig_58410,length=274>
##contig=<ID=tig_81699,length=980>
##contig=<ID=tig_67076,length=258>
##contig=<ID=tig_16503,length=349>
##contig=<ID=tig_33698,length=349>
##contig=<ID=tig_78433,length=269>
##contig=<ID=tig_19064,length=283>
##contig=<ID=tig_78181,length=428>
##contig=<ID=tig_33666,length=344>
##contig=<ID=tig_87961,length=6261>
##contig=<ID=tig_41589,length=251>
##contig=<ID=tig_83432,length=4087>
##contig=<ID=tig_82761,length=1827>
##contig=<ID=tig_43444,length=256>
##contig=<ID=tig_28981,length=281>
##contig=<ID=tig_38326,length=262>
##contig=<ID=tig_93533,length=5476>
##contig=<ID=tig_50016,length=299>
##contig=<ID=tig_9320,length=259>
##contig=<ID=tig_42098,length=837>
##contig=<ID=tig_19063,length=349>
##contig=<ID=tig_70342,length=397>
##contig=<ID=tig_76041,length=383>
##contig=<ID=tig_103420,length=24248>
##contig=<ID=tig_38619,length=266>
##contig=<ID=tig_37892,length=309>
##contig=<ID=tig_58841,length=337>
##contig=<ID=tig_79280,length=884>
##contig=<ID=tig_38710,length=1328>
##contig=<ID=tig_86551,length=6074>
##contig=<ID=tig_69345,length=4967>
##contig=<ID=tig_32097,length=312>
##contig=<ID=tig_58424,length=449>
##contig=<ID=tig_31283,length=319>
##contig=<ID=tig_86515,length=5763>
##contig=<ID=tig_7568,length=269>
##contig=<ID=tig_18685,length=260>
##contig=<ID=tig_57860,length=467>
##contig=<ID=tig_86486,length=54412>
##contig=<ID=tig_94587,length=4866>
##contig=<ID=tig_23829,length=313>
##contig=<ID=tig_7064,length=1877>
##contig=<ID=tig_23468,length=344>
##contig=<ID=tig_16871,length=283>
##contig=<ID=tig_41030,length=881>
##contig=<ID=tig_26626,length=275>
##contig=<ID=tig_91923,length=13354>
##contig=<ID=tig_1119,length=260>
##contig=<ID=tig_21074,length=270>
##contig=<ID=tig_101817,length=9977>
##contig=<ID=tig_53649,length=438>
##contig=<ID=tig_58148,length=338>
##contig=<ID=tig_999,length=951>
##contig=<ID=tig_27429,length=286>
##contig=<ID=tig_51849,length=472>
##contig=<ID=tig_54035,length=254>
##contig=<ID=tig_67139,length=305>
##contig=<ID=tig_39290,length=287>
##contig=<ID=tig_72322,length=358>
##contig=<ID=tig_15304,length=418>
##contig=<ID=tig_72181,length=398>
##contig=<ID=tig_97645,length=73270>
##contig=<ID=tig_7456,length=829>
##contig=<ID=tig_46844,length=255>
##contig=<ID=tig_24279,length=257>
##contig=<ID=tig_50741,length=490>
##contig=<ID=tig_42793,length=766>
##contig=<ID=tig_44823,length=274>
##contig=<ID=tig_39535,length=327>
##contig=<ID=tig_7533,length=566>
##contig=<ID=tig_11016,length=254>
##contig=<ID=tig_55478,length=645>
##contig=<ID=tig_79269,length=430>
##contig=<ID=tig_72700,length=293>
##contig=<ID=tig_48148,length=478>
##contig=<ID=tig_9295,length=829>
##contig=<ID=tig_76795,length=269>
##contig=<ID=tig_82658,length=3893>
##contig=<ID=tig_30912,length=364>
##contig=<ID=tig_85392,length=6568>
##contig=<ID=tig_60732,length=784>
##contig=<ID=tig_90710,length=3944>
##contig=<ID=tig_62617,length=318>
##contig=<ID=tig_35191,length=435>
##contig=<ID=tig_36962,length=252>
##contig=<ID=tig_101603,length=12772>
##contig=<ID=tig_77845,length=276>
##contig=<ID=tig_49085,length=290>
##contig=<ID=tig_48264,length=356>
##contig=<ID=tig_85953,length=22080>
##contig=<ID=tig_75647,length=683>
##contig=<ID=tig_30129,length=270>
##contig=<ID=tig_71113,length=293>
##contig=<ID=tig_18109,length=345>
##contig=<ID=tig_94161,length=4809>
##contig=<ID=tig_28882,length=280>
##contig=<ID=tig_95136,length=1631>
##contig=<ID=tig_40380,length=283>
##contig=<ID=tig_53493,length=314>
##contig=<ID=tig_69037,length=696>
##contig=<ID=tig_78588,length=358>
##contig=<ID=tig_51575,length=266>
##contig=<ID=tig_76801,length=273>
##contig=<ID=tig_14784,length=261>
##contig=<ID=tig_30908,length=277>
##contig=<ID=tig_75004,length=615>
##contig=<ID=tig_4687,length=426>
##contig=<ID=tig_48709,length=3966>
##contig=<ID=tig_67645,length=376>
##contig=<ID=tig_36702,length=2877>
##contig=<ID=tig_93184,length=17592>
##contig=<ID=tig_8544,length=295>
##contig=<ID=tig_48793,length=676>
##contig=<ID=tig_71221,length=261>
##contig=<ID=tig_91920,length=18760>
##contig=<ID=tig_25884,length=255>
##contig=<ID=tig_34911,length=355>
##contig=<ID=tig_6473,length=253>
##contig=<ID=tig_26596,length=516>
##contig=<ID=tig_81512,length=9303>
##contig=<ID=tig_28678,length=323>
##contig=<ID=tig_81392,length=3718>
##contig=<ID=tig_83396,length=2940>
##contig=<ID=tig_98913,length=31689>
##contig=<ID=tig_40198,length=339>
##contig=<ID=tig_80329,length=633>
##contig=<ID=tig_100558,length=12060>
##contig=<ID=tig_50830,length=382>
##contig=<ID=tig_35487,length=462>
##contig=<ID=tig_99186,length=17510>
##contig=<ID=tig_81627,length=698>
##contig=<ID=tig_51130,length=627>
##contig=<ID=tig_1730,length=254>
##contig=<ID=tig_99434,length=50836>
##contig=<ID=tig_10796,length=351>
##contig=<ID=tig_58516,length=258>
##contig=<ID=tig_11134,length=268>
##contig=<ID=tig_101123,length=20447>
##contig=<ID=tig_100063,length=10275>
##contig=<ID=tig_103467,length=10313>
##contig=<ID=tig_40940,length=365>
##contig=<ID=tig_86349,length=13121>
##contig=<ID=tig_37233,length=289>
##contig=<ID=tig_35378,length=291>
##contig=<ID=tig_63932,length=308>
##contig=<ID=tig_93333,length=7275>
##contig=<ID=tig_88329,length=1180>
##contig=<ID=tig_26622,length=415>
##contig=<ID=tig_26412,length=656>
##contig=<ID=tig_7390,length=390>
##contig=<ID=tig_93580,length=6625>
##contig=<ID=tig_36963,length=318>
##contig=<ID=tig_67046,length=281>
##contig=<ID=tig_46750,length=289>
##contig=<ID=tig_40324,length=386>
##contig=<ID=tig_44909,length=841>
##contig=<ID=tig_2382,length=251>
##contig=<ID=tig_101258,length=9465>
##contig=<ID=tig_25788,length=261>
##contig=<ID=tig_16769,length=256>
##contig=<ID=tig_53755,length=299>
##contig=<ID=tig_18852,length=415>
##contig=<ID=tig_72197,length=407>
##contig=<ID=tig_58562,length=276>
##contig=<ID=tig_45805,length=290>
##contig=<ID=tig_28455,length=1381>
##contig=<ID=tig_58644,length=518>
##contig=<ID=tig_102107,length=6765>
##contig=<ID=tig_70924,length=277>
##contig=<ID=tig_98141,length=17511>
##contig=<ID=tig_13204,length=392>
##contig=<ID=tig_33005,length=890>
##contig=<ID=tig_55608,length=290>
##contig=<ID=tig_88588,length=2859>
##contig=<ID=tig_87258,length=1955>
##contig=<ID=tig_43542,length=402>
##contig=<ID=tig_53449,length=410>
##contig=<ID=tig_89659,length=2937>
##contig=<ID=tig_35106,length=315>
##contig=<ID=tig_88636,length=2384>
##contig=<ID=tig_92235,length=3839>
##contig=<ID=tig_49578,length=251>
##contig=<ID=tig_102749,length=13651>
##contig=<ID=tig_27102,length=1089>
##contig=<ID=tig_56128,length=427>
##contig=<ID=tig_36496,length=336>
##contig=<ID=tig_64513,length=450>
##contig=<ID=tig_78011,length=559>
##contig=<ID=tig_39497,length=831>
##contig=<ID=tig_85132,length=21051>
##contig=<ID=tig_35623,length=269>
##contig=<ID=tig_25889,length=264>
##contig=<ID=tig_88594,length=3729>
##contig=<ID=tig_102212,length=31627>
##contig=<ID=tig_76470,length=272>
##contig=<ID=tig_47550,length=353>
##contig=<ID=tig_53387,length=278>
##contig=<ID=tig_55785,length=331>
##contig=<ID=tig_9000,length=602>
##contig=<ID=tig_75961,length=401>
##contig=<ID=tig_69994,length=291>
##contig=<ID=tig_45740,length=886>
##contig=<ID=tig_95019,length=6498>
##contig=<ID=tig_12409,length=437>
##contig=<ID=tig_81254,length=338>
##contig=<ID=tig_56369,length=587>
##contig=<ID=tig_60904,length=319>
##contig=<ID=tig_74772,length=411>
##contig=<ID=tig_40783,length=272>
##contig=<ID=tig_2499,length=285>
##contig=<ID=tig_42575,length=256>
##contig=<ID=tig_76487,length=440>
##contig=<ID=tig_54600,length=258>
##contig=<ID=tig_16620,length=273>
##contig=<ID=tig_92613,length=6547>
##contig=<ID=tig_10997,length=2292>
##contig=<ID=tig_96295,length=5021>
##contig=<ID=tig_12819,length=277>
##contig=<ID=tig_28675,length=641>
##contig=<ID=tig_63158,length=286>
##contig=<ID=tig_46005,length=444>
##contig=<ID=tig_44150,length=510>
##contig=<ID=tig_102657,length=16456>
##contig=<ID=tig_67761,length=290>
##contig=<ID=tig_90333,length=1311>
##contig=<ID=tig_83962,length=18826>
##contig=<ID=tig_11994,length=253>
##contig=<ID=tig_91166,length=1421>
##contig=<ID=tig_59887,length=295>
##contig=<ID=tig_49723,length=332>
##contig=<ID=tig_29511,length=384>
##contig=<ID=tig_98013,length=11762>
##contig=<ID=tig_32156,length=393>
##contig=<ID=tig_87079,length=58055>
##contig=<ID=tig_17601,length=254>
##contig=<ID=tig_101490,length=17197>
##contig=<ID=tig_12483,length=419>
##contig=<ID=tig_61539,length=722>
##contig=<ID=tig_81300,length=4746>
##contig=<ID=tig_38146,length=318>
##contig=<ID=tig_89307,length=6067>
##contig=<ID=tig_70011,length=313>
##contig=<ID=tig_6555,length=455>
##contig=<ID=tig_31774,length=329>
##contig=<ID=tig_14982,length=363>
##contig=<ID=tig_8294,length=388>
##contig=<ID=tig_75603,length=367>
##contig=<ID=tig_51567,length=261>
##contig=<ID=tig_25052,length=313>
##contig=<ID=tig_78606,length=980>
##contig=<ID=tig_29124,length=627>
##contig=<ID=tig_33160,length=596>
##contig=<ID=tig_52764,length=316>
##contig=<ID=tig_34655,length=308>
##contig=<ID=tig_33249,length=308>
##contig=<ID=tig_31151,length=294>
##contig=<ID=tig_62754,length=416>
##contig=<ID=tig_5031,length=331>
##contig=<ID=tig_93085,length=2972>
##contig=<ID=tig_65012,length=332>
##contig=<ID=tig_37596,length=291>
##contig=<ID=tig_30718,length=266>
##contig=<ID=tig_26611,length=257>
##contig=<ID=tig_11687,length=267>
##contig=<ID=tig_28481,length=4600>
##contig=<ID=tig_19698,length=350>
##contig=<ID=tig_23160,length=448>
##contig=<ID=tig_44193,length=300>
##contig=<ID=tig_4496,length=364>
##contig=<ID=tig_68141,length=972>
##contig=<ID=tig_14200,length=276>
##contig=<ID=tig_4653,length=706>
##contig=<ID=tig_67852,length=275>
##contig=<ID=tig_115,length=271>
##contig=<ID=tig_42028,length=1886>
##contig=<ID=tig_68769,length=284>
##contig=<ID=tig_3411,length=308>
##contig=<ID=tig_97373,length=4055>
##contig=<ID=tig_41546,length=287>
##contig=<ID=tig_33617,length=337>
##contig=<ID=tig_38778,length=264>
##contig=<ID=tig_60399,length=347>
##contig=<ID=tig_102443,length=89031>
##contig=<ID=tig_96103,length=1395>
##contig=<ID=tig_37906,length=572>
##contig=<ID=tig_22104,length=527>
##contig=<ID=tig_66629,length=329>
##contig=<ID=tig_5340,length=486>
##contig=<ID=tig_554,length=504>
##contig=<ID=tig_66967,length=334>
##contig=<ID=tig_85273,length=2278>
##contig=<ID=tig_45233,length=450>
##contig=<ID=tig_91149,length=3611>
##contig=<ID=tig_28657,length=392>
##contig=<ID=tig_12336,length=340>
##contig=<ID=tig_70410,length=356>
##contig=<ID=tig_11448,length=262>
##contig=<ID=tig_28507,length=272>
##contig=<ID=tig_67954,length=4822>
##contig=<ID=tig_40517,length=7311>
##contig=<ID=tig_57369,length=427>
##contig=<ID=tig_74199,length=361>
##contig=<ID=tig_6863,length=411>
##contig=<ID=tig_76476,length=442>
##contig=<ID=tig_38715,length=281>
##contig=<ID=tig_34182,length=1336>
##contig=<ID=tig_52607,length=253>
##contig=<ID=tig_89669,length=1928>
##contig=<ID=tig_87702,length=14832>
##contig=<ID=tig_39628,length=251>
##contig=<ID=tig_67179,length=275>
##contig=<ID=tig_4276,length=329>
##contig=<ID=tig_95485,length=7700>
##contig=<ID=tig_75073,length=1370>
##contig=<ID=tig_14544,length=333>
##contig=<ID=tig_32746,length=353>
##contig=<ID=tig_38080,length=260>
##contig=<ID=tig_88733,length=2114>
##contig=<ID=tig_91175,length=49323>
##contig=<ID=tig_7653,length=677>
##contig=<ID=tig_97122,length=35162>
##contig=<ID=tig_66568,length=283>
##contig=<ID=tig_34219,length=398>
##contig=<ID=tig_59275,length=463>
##contig=<ID=tig_2134,length=307>
##contig=<ID=tig_53205,length=2175>
##contig=<ID=tig_59601,length=331>
##contig=<ID=tig_50513,length=315>
##contig=<ID=tig_32647,length=327>
##contig=<ID=tig_17731,length=508>
##contig=<ID=tig_1129,length=271>
##contig=<ID=tig_38445,length=345>
##contig=<ID=tig_47067,length=262>
##contig=<ID=tig_39408,length=267>
##contig=<ID=tig_9564,length=310>
##contig=<ID=tig_70811,length=282>
##contig=<ID=tig_65219,length=423>
##contig=<ID=tig_91061,length=11218>
##contig=<ID=tig_1565,length=274>
##contig=<ID=tig_2318,length=807>
##contig=<ID=tig_24478,length=391>
##contig=<ID=tig_27399,length=318>
##contig=<ID=tig_92129,length=9561>
##contig=<ID=tig_90327,length=23720>
##contig=<ID=tig_25897,length=253>
##contig=<ID=tig_48160,length=370>
##contig=<ID=tig_91097,length=3892>
##contig=<ID=tig_89468,length=28858>
##contig=<ID=tig_22667,length=258>
##contig=<ID=tig_8339,length=330>
##contig=<ID=tig_99463,length=11841>
##contig=<ID=tig_37923,length=298>
##contig=<ID=tig_72863,length=397>
##contig=<ID=tig_47286,length=273>
##contig=<ID=tig_101102,length=27699>
##contig=<ID=tig_102794,length=24908>
##contig=<ID=tig_96433,length=9357>
##contig=<ID=tig_80908,length=277>
##contig=<ID=tig_46634,length=426>
##contig=<ID=tig_89370,length=2832>
##contig=<ID=tig_70987,length=266>
##contig=<ID=tig_28107,length=446>
##contig=<ID=tig_8683,length=618>
##contig=<ID=tig_7565,length=259>
##contig=<ID=tig_77337,length=315>
##contig=<ID=tig_5198,length=268>
##contig=<ID=tig_907,length=287>
##contig=<ID=tig_49469,length=258>
##contig=<ID=tig_73339,length=361>
##contig=<ID=tig_102338,length=8849>
##contig=<ID=tig_40218,length=262>
##contig=<ID=tig_23469,length=284>
##contig=<ID=tig_61975,length=275>
##contig=<ID=tig_35729,length=281>
##contig=<ID=tig_85230,length=5658>
##contig=<ID=tig_3912,length=412>
##contig=<ID=tig_83968,length=2871>
##contig=<ID=tig_92115,length=1564>
##contig=<ID=tig_24832,length=320>
##contig=<ID=tig_17000,length=615>
##contig=<ID=tig_50430,length=306>
##contig=<ID=tig_42199,length=334>
##contig=<ID=tig_10518,length=747>
##contig=<ID=tig_23770,length=340>
##contig=<ID=tig_79099,length=389>
##contig=<ID=tig_48411,length=409>
##contig=<ID=tig_40236,length=274>
##contig=<ID=tig_73692,length=289>
##contig=<ID=tig_39756,length=251>
##contig=<ID=tig_59170,length=273>
##contig=<ID=tig_11820,length=275>
##contig=<ID=tig_96786,length=30340>
##contig=<ID=tig_78807,length=984>
##contig=<ID=tig_82228,length=419>
##contig=<ID=tig_46576,length=275>
##contig=<ID=tig_65988,length=297>
##contig=<ID=tig_86158,length=1807>
##contig=<ID=tig_44798,length=310>
##contig=<ID=tig_36908,length=311>
##contig=<ID=tig_2820,length=4067>
##contig=<ID=tig_73612,length=344>
##contig=<ID=tig_60388,length=431>
##contig=<ID=tig_90777,length=3107>
##contig=<ID=tig_72717,length=354>
##contig=<ID=tig_102705,length=9034>
##contig=<ID=tig_27878,length=754>
##contig=<ID=tig_41224,length=300>
##contig=<ID=tig_74141,length=309>
##contig=<ID=tig_20236,length=371>
##contig=<ID=tig_52420,length=257>
##contig=<ID=tig_52953,length=251>
##contig=<ID=tig_60318,length=257>
##contig=<ID=tig_74078,length=724>
##contig=<ID=tig_102410,length=9091>
##contig=<ID=tig_18087,length=431>
##contig=<ID=tig_79945,length=730>
##contig=<ID=tig_90463,length=6290>
##contig=<ID=tig_35804,length=387>
##contig=<ID=tig_88081,length=7155>
##contig=<ID=tig_60387,length=325>
##contig=<ID=tig_8171,length=255>
##contig=<ID=tig_36044,length=272>
##contig=<ID=tig_60218,length=301>
##contig=<ID=tig_70284,length=836>
##contig=<ID=tig_57294,length=270>
##contig=<ID=tig_95106,length=3506>
##contig=<ID=tig_54200,length=371>
##contig=<ID=tig_47258,length=320>
##contig=<ID=tig_86187,length=3758>
##contig=<ID=tig_93125,length=6239>
##contig=<ID=tig_24850,length=474>
##contig=<ID=tig_35865,length=308>
##contig=<ID=tig_84052,length=9133>
##contig=<ID=tig_34213,length=303>
##contig=<ID=tig_33881,length=281>
##contig=<ID=tig_33490,length=338>
##contig=<ID=tig_50970,length=305>
##contig=<ID=tig_51140,length=794>
##contig=<ID=tig_41906,length=426>
##contig=<ID=tig_81088,length=5479>
##contig=<ID=tig_18850,length=1464>
##contig=<ID=tig_92385,length=5739>
##contig=<ID=tig_71000,length=440>
##contig=<ID=tig_90324,length=52507>
##contig=<ID=tig_68091,length=318>
##contig=<ID=tig_68961,length=708>
##contig=<ID=tig_97723,length=13215>
##contig=<ID=tig_18891,length=273>
##contig=<ID=tig_79125,length=455>
##contig=<ID=tig_97928,length=6617>
##contig=<ID=tig_45787,length=265>
##contig=<ID=tig_19812,length=712>
##contig=<ID=tig_98832,length=32180>
##contig=<ID=tig_44017,length=8739>
##contig=<ID=tig_8928,length=376>
##contig=<ID=tig_79915,length=1456>
##contig=<ID=tig_76215,length=467>
##contig=<ID=tig_69374,length=269>
##contig=<ID=tig_69267,length=279>
##contig=<ID=tig_102862,length=26352>
##contig=<ID=tig_83661,length=3490>
##contig=<ID=tig_22021,length=355>
##contig=<ID=tig_49429,length=273>
##contig=<ID=tig_59728,length=250>
##contig=<ID=tig_25191,length=394>
##contig=<ID=tig_102201,length=29084>
##contig=<ID=tig_82379,length=2048>
##contig=<ID=tig_78276,length=271>
##contig=<ID=tig_96882,length=3670>
##contig=<ID=tig_95235,length=3332>
##contig=<ID=tig_50266,length=413>
##contig=<ID=tig_42445,length=294>
##contig=<ID=tig_25393,length=379>
##contig=<ID=tig_58425,length=316>
##contig=<ID=tig_78266,length=423>
##contig=<ID=tig_78169,length=273>
##contig=<ID=tig_95842,length=3674>
##contig=<ID=tig_70885,length=312>
##contig=<ID=tig_20094,length=300>
##contig=<ID=tig_84540,length=3397>
##contig=<ID=tig_59748,length=3078>
##contig=<ID=tig_89261,length=1143>
##contig=<ID=tig_86503,length=2109>
##contig=<ID=tig_87895,length=4712>
##contig=<ID=tig_33819,length=271>
##contig=<ID=tig_23144,length=274>
##contig=<ID=tig_32915,length=284>
##contig=<ID=tig_9226,length=324>
##contig=<ID=tig_23049,length=278>
##contig=<ID=tig_66383,length=482>
##contig=<ID=tig_90437,length=22320>
##contig=<ID=tig_31886,length=812>
##contig=<ID=tig_35347,length=254>
##contig=<ID=tig_94958,length=3999>
##contig=<ID=tig_22676,length=291>
##contig=<ID=tig_88838,length=2525>
##contig=<ID=tig_34092,length=266>
##contig=<ID=tig_82248,length=1047>
##contig=<ID=tig_93641,length=4205>
##contig=<ID=tig_24946,length=387>
##contig=<ID=tig_38850,length=255>
##contig=<ID=tig_57060,length=418>
##contig=<ID=tig_97811,length=11397>
##contig=<ID=tig_35786,length=420>
##contig=<ID=tig_16126,length=380>
##contig=<ID=tig_76123,length=301>
##contig=<ID=tig_80716,length=892>
##contig=<ID=tig_99142,length=26606>
##contig=<ID=tig_33013,length=1630>
##contig=<ID=tig_29049,length=384>
##contig=<ID=tig_98469,length=8742>
##contig=<ID=tig_40407,length=718>
##contig=<ID=tig_20456,length=320>
##contig=<ID=tig_47763,length=270>
##contig=<ID=tig_31498,length=535>
##contig=<ID=tig_65261,length=387>
##contig=<ID=tig_8583,length=298>
##contig=<ID=tig_9839,length=498>
##contig=<ID=tig_34995,length=254>
##contig=<ID=tig_87255,length=30671>
##contig=<ID=tig_71322,length=294>
##contig=<ID=tig_52580,length=372>
##contig=<ID=tig_10089,length=264>
##contig=<ID=tig_75160,length=720>
##contig=<ID=tig_101846,length=15607>
##contig=<ID=tig_83231,length=53070>
##contig=<ID=tig_61595,length=468>
##contig=<ID=tig_32629,length=301>
##contig=<ID=tig_89707,length=7993>
##contig=<ID=tig_6922,length=361>
##contig=<ID=tig_10323,length=266>
##contig=<ID=tig_3126,length=391>
##contig=<ID=tig_61007,length=340>
##contig=<ID=tig_4788,length=515>
##contig=<ID=tig_40121,length=255>
##contig=<ID=tig_71752,length=263>
##contig=<ID=tig_89291,length=24313>
##contig=<ID=tig_56404,length=251>
##contig=<ID=tig_79222,length=304>
##contig=<ID=tig_45977,length=301>
##contig=<ID=tig_92914,length=9356>
##contig=<ID=tig_100401,length=12210>
##contig=<ID=tig_16736,length=305>
##contig=<ID=tig_56242,length=277>
##contig=<ID=tig_17658,length=353>
##contig=<ID=tig_10354,length=272>
##contig=<ID=tig_49854,length=322>
##contig=<ID=tig_5001,length=266>
##contig=<ID=tig_61806,length=360>
##contig=<ID=tig_63396,length=339>
##contig=<ID=tig_73774,length=443>
##contig=<ID=tig_65234,length=258>
##contig=<ID=tig_39275,length=251>
##contig=<ID=tig_1554,length=326>
##contig=<ID=tig_57992,length=345>
##contig=<ID=tig_62115,length=935>
##contig=<ID=tig_17863,length=400>
##contig=<ID=tig_36830,length=363>
##contig=<ID=tig_98446,length=11105>
##contig=<ID=tig_75690,length=418>
##contig=<ID=tig_6940,length=257>
##contig=<ID=tig_22202,length=338>
##contig=<ID=tig_12388,length=278>
##contig=<ID=tig_37228,length=300>
##contig=<ID=tig_85952,length=6776>
##contig=<ID=tig_88053,length=1496>
##contig=<ID=tig_33839,length=443>
##contig=<ID=tig_97910,length=15529>
##contig=<ID=tig_30818,length=310>
##contig=<ID=tig_88481,length=2532>
##contig=<ID=tig_21662,length=976>
##contig=<ID=tig_83288,length=2307>
##contig=<ID=tig_92625,length=2014>
##contig=<ID=tig_35519,length=709>
##contig=<ID=tig_102744,length=87462>
##contig=<ID=tig_74900,length=327>
##contig=<ID=tig_49883,length=877>
##contig=<ID=tig_1812,length=252>
##contig=<ID=tig_38931,length=341>
##contig=<ID=tig_10308,length=1446>
##contig=<ID=tig_54632,length=419>
##contig=<ID=tig_97613,length=7703>
##contig=<ID=tig_32134,length=801>
##contig=<ID=tig_83101,length=9723>
##contig=<ID=tig_14140,length=421>
##contig=<ID=tig_3512,length=353>
##contig=<ID=tig_26929,length=502>
##contig=<ID=tig_73126,length=640>
##contig=<ID=tig_68542,length=260>
##contig=<ID=tig_6629,length=330>
##contig=<ID=tig_74532,length=250>
##contig=<ID=tig_46990,length=352>
##contig=<ID=tig_20570,length=332>
##contig=<ID=tig_29230,length=7220>
##contig=<ID=tig_53990,length=435>
##contig=<ID=tig_58433,length=251>
##contig=<ID=tig_10162,length=261>
##contig=<ID=tig_48181,length=655>
##contig=<ID=tig_50295,length=395>
##contig=<ID=tig_48644,length=528>
##contig=<ID=tig_78062,length=358>
##contig=<ID=tig_63428,length=266>
##contig=<ID=tig_55629,length=305>
##contig=<ID=tig_44717,length=281>
##contig=<ID=tig_1980,length=462>
##contig=<ID=tig_67431,length=273>
##contig=<ID=tig_42301,length=406>
##contig=<ID=tig_101729,length=29550>
##contig=<ID=tig_13631,length=433>
##contig=<ID=tig_39134,length=6116>
##contig=<ID=tig_101182,length=20629>
##contig=<ID=tig_8467,length=416>
##contig=<ID=tig_58320,length=274>
##contig=<ID=tig_90821,length=1316>
##contig=<ID=tig_83108,length=31779>
##contig=<ID=tig_57346,length=915>
##contig=<ID=tig_66167,length=345>
##contig=<ID=tig_94039,length=5596>
##contig=<ID=tig_79416,length=779>
##contig=<ID=tig_7362,length=1398>
##contig=<ID=tig_18630,length=349>
##contig=<ID=tig_28958,length=409>
##contig=<ID=tig_2575,length=297>
##contig=<ID=tig_26789,length=599>
##contig=<ID=tig_101454,length=13034>
##contig=<ID=tig_103347,length=13974>
##contig=<ID=tig_91138,length=6048>
##contig=<ID=tig_66626,length=273>
##contig=<ID=tig_86227,length=1571>
##contig=<ID=tig_17565,length=297>
##contig=<ID=tig_54257,length=426>
##contig=<ID=tig_9654,length=348>
##contig=<ID=tig_54945,length=457>
##contig=<ID=tig_15323,length=305>
##contig=<ID=tig_39466,length=251>
##contig=<ID=tig_2693,length=276>
##contig=<ID=tig_8279,length=267>
##contig=<ID=tig_16274,length=250>
##contig=<ID=tig_69277,length=277>
##contig=<ID=tig_12494,length=1537>
##contig=<ID=tig_65416,length=691>
##contig=<ID=tig_97451,length=26391>
##contig=<ID=tig_54555,length=786>
##contig=<ID=tig_23945,length=315>
##contig=<ID=tig_96449,length=11502>
##contig=<ID=tig_67838,length=444>
##contig=<ID=tig_39543,length=254>
##contig=<ID=tig_39279,length=943>
##contig=<ID=tig_72489,length=757>
##contig=<ID=tig_89870,length=7833>
##contig=<ID=tig_49269,length=9490>
##contig=<ID=tig_65383,length=289>
##contig=<ID=tig_8966,length=455>
##contig=<ID=tig_101077,length=27188>
##contig=<ID=tig_16696,length=789>
##contig=<ID=tig_31510,length=251>
##contig=<ID=tig_77407,length=289>
##contig=<ID=tig_53965,length=299>
##contig=<ID=tig_39793,length=336>
##contig=<ID=tig_11032,length=273>
##contig=<ID=tig_22887,length=14942>
##contig=<ID=tig_82353,length=8783>
##contig=<ID=tig_901,length=318>
##contig=<ID=tig_43805,length=294>
##contig=<ID=tig_19736,length=606>
##contig=<ID=tig_58173,length=275>
##contig=<ID=tig_99734,length=13227>
##contig=<ID=tig_41392,length=437>
##contig=<ID=tig_92692,length=6020>
##contig=<ID=tig_51550,length=331>
##contig=<ID=tig_76296,length=626>
##contig=<ID=tig_983,length=493>
##contig=<ID=tig_87687,length=18856>
##contig=<ID=tig_85762,length=10177>
##contig=<ID=tig_82164,length=990>
##contig=<ID=tig_19045,length=1016>
##contig=<ID=tig_88215,length=3522>
##contig=<ID=tig_98757,length=21804>
##contig=<ID=tig_48511,length=728>
##contig=<ID=tig_2004,length=262>
##contig=<ID=tig_100496,length=15232>
##contig=<ID=tig_54222,length=349>
##contig=<ID=tig_21170,length=305>
##contig=<ID=tig_82475,length=4348>
##contig=<ID=tig_15312,length=296>
##contig=<ID=tig_22402,length=320>
##contig=<ID=tig_282,length=767>
##contig=<ID=tig_22523,length=309>
##contig=<ID=tig_18825,length=694>
##contig=<ID=tig_34805,length=762>
##contig=<ID=tig_50355,length=307>
##contig=<ID=tig_61984,length=290>
##contig=<ID=tig_58987,length=360>
##contig=<ID=tig_53862,length=301>
##contig=<ID=tig_96101,length=14541>
##contig=<ID=tig_16714,length=253>
##contig=<ID=tig_7649,length=593>
##contig=<ID=tig_20191,length=371>
##contig=<ID=tig_61764,length=450>
##contig=<ID=tig_92932,length=4289>
##contig=<ID=tig_72030,length=464>
##contig=<ID=tig_82056,length=1571>
##contig=<ID=tig_95177,length=25656>
##contig=<ID=tig_102702,length=11315>
##contig=<ID=tig_87900,length=15368>
##contig=<ID=tig_20025,length=294>
##contig=<ID=tig_60978,length=333>
##contig=<ID=tig_1106,length=266>
##contig=<ID=tig_58356,length=412>
##contig=<ID=tig_98663,length=9681>
##contig=<ID=tig_9542,length=263>
##contig=<ID=tig_6634,length=281>
##contig=<ID=tig_51212,length=470>
##contig=<ID=tig_57956,length=529>
##contig=<ID=tig_69504,length=284>
##contig=<ID=tig_84110,length=10223>
##contig=<ID=tig_39476,length=285>
##contig=<ID=tig_50917,length=836>
##contig=<ID=tig_100539,length=44246>
##contig=<ID=tig_10987,length=357>
##contig=<ID=tig_47760,length=277>
##contig=<ID=tig_3114,length=305>
##contig=<ID=tig_97480,length=25923>
##contig=<ID=tig_49869,length=280>
##contig=<ID=tig_94447,length=2264>
##contig=<ID=tig_597,length=295>
##contig=<ID=tig_88734,length=2723>
##contig=<ID=tig_12178,length=359>
##contig=<ID=tig_50428,length=536>
##contig=<ID=tig_13848,length=265>
##contig=<ID=tig_18882,length=277>
##contig=<ID=tig_21907,length=266>
##contig=<ID=tig_46463,length=256>
##contig=<ID=tig_102232,length=15984>
##contig=<ID=tig_4264,length=286>
##contig=<ID=tig_42330,length=318>
##contig=<ID=tig_53867,length=318>
##contig=<ID=tig_51369,length=612>
##contig=<ID=tig_50769,length=384>
##contig=<ID=tig_94719,length=16649>
##contig=<ID=tig_1163,length=782>
##contig=<ID=tig_22466,length=660>
##contig=<ID=tig_86849,length=2855>
##contig=<ID=tig_101647,length=5616>
##contig=<ID=tig_58705,length=442>
##contig=<ID=tig_7454,length=253>
##contig=<ID=tig_40581,length=250>
##contig=<ID=tig_64420,length=448>
##contig=<ID=tig_93656,length=2786>
##contig=<ID=tig_20499,length=687>
##contig=<ID=tig_25,length=264>
##contig=<ID=tig_64163,length=401>
##contig=<ID=tig_77765,length=268>
##contig=<ID=tig_20460,length=278>
##contig=<ID=tig_62631,length=297>
##contig=<ID=tig_93493,length=2131>
##contig=<ID=tig_3108,length=263>
##contig=<ID=tig_22635,length=301>
##contig=<ID=tig_53513,length=442>
##contig=<ID=tig_6622,length=301>
##contig=<ID=tig_18192,length=981>
##contig=<ID=tig_52363,length=291>
##contig=<ID=tig_100551,length=13439>
##contig=<ID=tig_29722,length=464>
##contig=<ID=tig_73914,length=368>
##contig=<ID=tig_380,length=276>
##contig=<ID=tig_58025,length=279>
##contig=<ID=tig_69505,length=778>
##contig=<ID=tig_12309,length=456>
##contig=<ID=tig_20854,length=316>
##contig=<ID=tig_51838,length=310>
##contig=<ID=tig_102235,length=10808>
##contig=<ID=tig_44082,length=424>
##contig=<ID=tig_31216,length=772>
##contig=<ID=tig_75792,length=548>
##contig=<ID=tig_36444,length=281>
##contig=<ID=tig_10357,length=314>
##contig=<ID=tig_87361,length=1997>
##contig=<ID=tig_102533,length=27358>
##contig=<ID=tig_22188,length=260>
##contig=<ID=tig_73763,length=402>
##contig=<ID=tig_35973,length=289>
##contig=<ID=tig_98356,length=86173>
##contig=<ID=tig_32666,length=744>
##contig=<ID=tig_41330,length=252>
##contig=<ID=tig_69031,length=421>
##contig=<ID=tig_61816,length=250>
##contig=<ID=tig_94185,length=7926>
##contig=<ID=tig_61154,length=266>
##contig=<ID=tig_91512,length=4343>
##contig=<ID=tig_37958,length=352>
##contig=<ID=tig_24059,length=281>
##contig=<ID=tig_97738,length=21616>
##contig=<ID=tig_87512,length=6266>
##contig=<ID=tig_56782,length=306>
##contig=<ID=tig_87992,length=24267>
##contig=<ID=tig_53680,length=451>
##contig=<ID=tig_63046,length=259>
##contig=<ID=tig_49783,length=262>
##contig=<ID=tig_51736,length=484>
##contig=<ID=tig_38303,length=275>
##contig=<ID=tig_72278,length=281>
##contig=<ID=tig_65902,length=484>
##contig=<ID=tig_16431,length=263>
##contig=<ID=tig_50588,length=468>
##contig=<ID=tig_74449,length=271>
##contig=<ID=tig_38846,length=562>
##contig=<ID=tig_70144,length=262>
##contig=<ID=tig_82778,length=7385>
##contig=<ID=tig_53317,length=793>
##contig=<ID=tig_63776,length=255>
##contig=<ID=tig_86739,length=11456>
##contig=<ID=tig_13270,length=279>
##contig=<ID=tig_16697,length=1127>
##contig=<ID=tig_54303,length=312>
##contig=<ID=tig_84647,length=8908>
##contig=<ID=tig_12294,length=363>
##contig=<ID=tig_29560,length=456>
##contig=<ID=tig_53332,length=317>
##contig=<ID=tig_81301,length=918>
##contig=<ID=tig_36602,length=274>
##contig=<ID=tig_56752,length=899>
##contig=<ID=tig_48991,length=624>
##contig=<ID=tig_81252,length=1972>
##contig=<ID=tig_6740,length=365>
##contig=<ID=tig_906,length=669>
##contig=<ID=tig_44640,length=268>
##contig=<ID=tig_70943,length=827>
##contig=<ID=tig_77179,length=276>
##contig=<ID=tig_73475,length=257>
##contig=<ID=tig_67443,length=273>
##contig=<ID=tig_57298,length=494>
##contig=<ID=tig_87097,length=3877>
##contig=<ID=tig_11335,length=266>
##contig=<ID=tig_100688,length=11666>
##contig=<ID=tig_94044,length=10860>
##contig=<ID=tig_74255,length=324>
##contig=<ID=tig_46080,length=377>
##contig=<ID=tig_27169,length=324>
##contig=<ID=tig_87669,length=6324>
##contig=<ID=tig_91100,length=3599>
##contig=<ID=tig_31076,length=301>
##contig=<ID=tig_99293,length=10801>
##contig=<ID=tig_86634,length=14889>
##contig=<ID=tig_43012,length=906>
##contig=<ID=tig_66605,length=338>
##contig=<ID=tig_49182,length=252>
##contig=<ID=tig_94118,length=4645>
##contig=<ID=tig_69169,length=298>
##contig=<ID=tig_62854,length=367>
##contig=<ID=tig_63617,length=396>
##contig=<ID=tig_90549,length=5084>
##contig=<ID=tig_82067,length=820>
##contig=<ID=tig_94464,length=2472>
##contig=<ID=tig_41684,length=260>
##contig=<ID=tig_19969,length=276>
##contig=<ID=tig_51385,length=620>
##contig=<ID=tig_101530,length=20737>
##contig=<ID=tig_5419,length=501>
##contig=<ID=tig_57398,length=295>
##contig=<ID=tig_55893,length=253>
##contig=<ID=tig_32051,length=481>
##contig=<ID=tig_46344,length=254>
##contig=<ID=tig_58474,length=518>
##contig=<ID=tig_63020,length=466>
##contig=<ID=tig_52364,length=279>
##contig=<ID=tig_75526,length=297>
##contig=<ID=tig_44287,length=305>
##contig=<ID=tig_30238,length=257>
##contig=<ID=tig_77342,length=279>
##contig=<ID=tig_21639,length=276>
##contig=<ID=tig_12708,length=639>
##contig=<ID=tig_20197,length=318>
##contig=<ID=tig_13697,length=3745>
##contig=<ID=tig_86648,length=4403>
##contig=<ID=tig_99677,length=8643>
##contig=<ID=tig_6271,length=271>
##contig=<ID=tig_28221,length=256>
##contig=<ID=tig_82831,length=3087>
##contig=<ID=tig_61866,length=278>
##contig=<ID=tig_87304,length=3255>
##contig=<ID=tig_6912,length=390>
##contig=<ID=tig_30902,length=538>
##contig=<ID=tig_17339,length=275>
##contig=<ID=tig_47877,length=334>
##contig=<ID=tig_50385,length=324>
##contig=<ID=tig_19637,length=355>
##contig=<ID=tig_64919,length=305>
##contig=<ID=tig_2123,length=2488>
##contig=<ID=tig_9006,length=283>
##contig=<ID=tig_1453,length=854>
##contig=<ID=tig_10769,length=474>
##contig=<ID=tig_99438,length=9831>
##contig=<ID=tig_63423,length=270>
##contig=<ID=tig_78499,length=472>
##contig=<ID=tig_67297,length=284>
##contig=<ID=tig_34668,length=272>
##contig=<ID=tig_74978,length=250>
##contig=<ID=tig_30425,length=291>
##contig=<ID=tig_10315,length=648>
##contig=<ID=tig_25917,length=331>
##contig=<ID=tig_45384,length=406>
##contig=<ID=tig_93965,length=13748>
##contig=<ID=tig_98177,length=6460>
##contig=<ID=tig_16606,length=848>
##contig=<ID=tig_88034,length=1288>
##contig=<ID=tig_1853,length=620>
##contig=<ID=tig_76503,length=384>
##contig=<ID=tig_24803,length=336>
##contig=<ID=tig_58073,length=388>
##contig=<ID=tig_81107,length=1770>
##contig=<ID=tig_80038,length=663>
##contig=<ID=tig_34528,length=351>
##contig=<ID=tig_87848,length=2495>
##contig=<ID=tig_18664,length=410>
##contig=<ID=tig_80651,length=3126>
##contig=<ID=tig_53179,length=471>
##contig=<ID=tig_24130,length=310>
##contig=<ID=tig_84628,length=4950>
##contig=<ID=tig_10174,length=352>
##contig=<ID=tig_15880,length=251>
##contig=<ID=tig_89301,length=8383>
##contig=<ID=tig_71095,length=855>
##contig=<ID=tig_46410,length=293>
##contig=<ID=tig_30926,length=556>
##contig=<ID=tig_7232,length=405>
##contig=<ID=tig_31999,length=269>
##contig=<ID=tig_69160,length=280>
##contig=<ID=tig_3444,length=12382>
##contig=<ID=tig_83680,length=10842>
##contig=<ID=tig_79043,length=2345>
##contig=<ID=tig_10283,length=307>
##contig=<ID=tig_68193,length=348>
##contig=<ID=tig_58360,length=692>
##contig=<ID=tig_16331,length=556>
##contig=<ID=tig_8680,length=740>
##contig=<ID=tig_35377,length=315>
##contig=<ID=tig_41386,length=286>
##contig=<ID=tig_10022,length=388>
##contig=<ID=tig_15885,length=768>
##contig=<ID=tig_88201,length=2679>
##contig=<ID=tig_58490,length=390>
##contig=<ID=tig_33713,length=275>
##contig=<ID=tig_26977,length=380>
##contig=<ID=tig_62919,length=2126>
##contig=<ID=tig_20147,length=447>
##contig=<ID=tig_59106,length=615>
##contig=<ID=tig_30111,length=768>
##contig=<ID=tig_18560,length=379>
##contig=<ID=tig_42408,length=375>
##contig=<ID=tig_87484,length=4050>
##contig=<ID=tig_12576,length=538>
##contig=<ID=tig_20504,length=533>
##contig=<ID=tig_11883,length=251>
##contig=<ID=tig_22208,length=566>
##contig=<ID=tig_60979,length=328>
##contig=<ID=tig_86782,length=5132>
##contig=<ID=tig_58871,length=580>
##contig=<ID=tig_65724,length=283>
##contig=<ID=tig_92254,length=4910>
##contig=<ID=tig_94132,length=4217>
##contig=<ID=tig_75782,length=435>
##contig=<ID=tig_58469,length=265>
##contig=<ID=tig_82355,length=2059>
##contig=<ID=tig_74325,length=280>
##contig=<ID=tig_63661,length=277>
##contig=<ID=tig_16163,length=331>
##contig=<ID=tig_11054,length=303>
##contig=<ID=tig_84768,length=2454>
##contig=<ID=tig_94450,length=27378>
##contig=<ID=tig_40108,length=440>
##contig=<ID=tig_36566,length=913>
##contig=<ID=tig_79245,length=514>
##contig=<ID=tig_102075,length=7401>
##contig=<ID=tig_101061,length=24954>
##contig=<ID=tig_54002,length=373>
##contig=<ID=tig_74873,length=269>
##contig=<ID=tig_67189,length=262>
##contig=<ID=tig_28065,length=323>
##contig=<ID=tig_64030,length=1752>
##contig=<ID=tig_84914,length=5378>
##contig=<ID=tig_98430,length=9887>
##contig=<ID=tig_102080,length=40781>
##contig=<ID=tig_82682,length=1767>
##contig=<ID=tig_81929,length=832>
##contig=<ID=tig_8049,length=269>
##contig=<ID=tig_65324,length=260>
##contig=<ID=tig_4855,length=256>
##contig=<ID=tig_75794,length=421>
##contig=<ID=tig_37797,length=293>
##contig=<ID=tig_57184,length=251>
##contig=<ID=tig_34354,length=393>
##contig=<ID=tig_87003,length=2586>
##contig=<ID=tig_967,length=323>
##contig=<ID=tig_66346,length=1082>
##contig=<ID=tig_83090,length=4794>
##contig=<ID=tig_93654,length=5046>
##contig=<ID=tig_74525,length=280>
##contig=<ID=tig_72364,length=275>
##contig=<ID=tig_28017,length=306>
##contig=<ID=tig_56344,length=439>
##contig=<ID=tig_38403,length=350>
##contig=<ID=tig_18318,length=432>
##contig=<ID=tig_13843,length=256>
##contig=<ID=tig_13372,length=626>
##contig=<ID=tig_32976,length=338>
##contig=<ID=tig_73826,length=275>
##contig=<ID=tig_49881,length=357>
##contig=<ID=tig_64714,length=305>
##contig=<ID=tig_35138,length=327>
##contig=<ID=tig_59636,length=498>
##contig=<ID=tig_85507,length=1766>
##contig=<ID=tig_53778,length=276>
##contig=<ID=tig_50038,length=727>
##contig=<ID=tig_19322,length=392>
##contig=<ID=tig_51956,length=383>
##contig=<ID=tig_75078,length=373>
##contig=<ID=tig_96565,length=6631>
##contig=<ID=tig_81368,length=3565>
##contig=<ID=tig_9346,length=488>
##contig=<ID=tig_70368,length=309>
##contig=<ID=tig_36776,length=293>
##contig=<ID=tig_23040,length=383>
##contig=<ID=tig_77609,length=289>
##contig=<ID=tig_34267,length=436>
##contig=<ID=tig_65793,length=370>
##contig=<ID=tig_36005,length=270>
##contig=<ID=tig_25284,length=281>
##contig=<ID=tig_44683,length=254>
##contig=<ID=tig_50325,length=336>
##contig=<ID=tig_42654,length=536>
##contig=<ID=tig_85414,length=1829>
##contig=<ID=tig_7809,length=1210>
##contig=<ID=tig_40636,length=484>
##contig=<ID=tig_84190,length=7995>
##contig=<ID=tig_51820,length=415>
##contig=<ID=tig_97513,length=5957>
##contig=<ID=tig_66820,length=319>
##contig=<ID=tig_18709,length=355>
##contig=<ID=tig_7804,length=252>
##contig=<ID=tig_76844,length=259>
##contig=<ID=tig_75684,length=331>
##contig=<ID=tig_17742,length=507>
##contig=<ID=tig_44632,length=425>
##contig=<ID=tig_91437,length=3739>
##contig=<ID=tig_53155,length=273>
##contig=<ID=tig_79427,length=457>
##contig=<ID=tig_75726,length=269>
##contig=<ID=tig_54404,length=269>
##contig=<ID=tig_77857,length=351>
##contig=<ID=tig_42934,length=413>
##contig=<ID=tig_73371,length=897>
##contig=<ID=tig_101153,length=14578>
##contig=<ID=tig_91445,length=9672>
##contig=<ID=tig_12783,length=402>
##contig=<ID=tig_64174,length=290>
##contig=<ID=tig_82294,length=9483>
##contig=<ID=tig_34121,length=369>
##contig=<ID=tig_18616,length=271>
##contig=<ID=tig_26824,length=3474>
##contig=<ID=tig_60898,length=1433>
##contig=<ID=tig_7991,length=962>
##contig=<ID=tig_85140,length=42809>
##contig=<ID=tig_40758,length=756>
##contig=<ID=tig_84905,length=5198>
##contig=<ID=tig_84802,length=13792>
##contig=<ID=tig_61173,length=261>
##contig=<ID=tig_60620,length=389>
##contig=<ID=tig_82838,length=1987>
##contig=<ID=tig_92118,length=5930>
##contig=<ID=tig_103016,length=19505>
##contig=<ID=tig_62097,length=774>
##contig=<ID=tig_73383,length=305>
##contig=<ID=tig_102025,length=47783>
##contig=<ID=tig_26575,length=292>
##contig=<ID=tig_47351,length=258>
##contig=<ID=tig_100347,length=24051>
##contig=<ID=tig_75844,length=531>
##contig=<ID=tig_10625,length=459>
##contig=<ID=tig_103078,length=23078>
##contig=<ID=tig_43975,length=271>
##contig=<ID=tig_22830,length=319>
##contig=<ID=tig_49635,length=270>
##contig=<ID=tig_64394,length=292>
##contig=<ID=tig_77098,length=296>
##contig=<ID=tig_99421,length=7148>
##contig=<ID=tig_63666,length=346>
##contig=<ID=tig_60927,length=250>
##contig=<ID=tig_18524,length=383>
##contig=<ID=tig_44762,length=438>
##contig=<ID=tig_39360,length=782>
##contig=<ID=tig_2238,length=276>
##contig=<ID=tig_27723,length=555>
##contig=<ID=tig_27028,length=275>
##contig=<ID=tig_49660,length=1337>
##contig=<ID=tig_72132,length=286>
##contig=<ID=tig_77133,length=737>
##contig=<ID=tig_68782,length=680>
##contig=<ID=tig_84221,length=5641>
##contig=<ID=tig_77894,length=756>
##contig=<ID=tig_90755,length=4499>
##contig=<ID=tig_808,length=302>
##contig=<ID=tig_42862,length=3295>
##contig=<ID=tig_40645,length=446>
##contig=<ID=tig_31378,length=358>
##contig=<ID=tig_56286,length=252>
##contig=<ID=tig_18489,length=270>
##contig=<ID=tig_84193,length=14377>
##contig=<ID=tig_73501,length=986>
##contig=<ID=tig_43465,length=327>
##contig=<ID=tig_4267,length=370>
##contig=<ID=tig_11074,length=359>
##contig=<ID=tig_27684,length=290>
##contig=<ID=tig_46744,length=279>
##contig=<ID=tig_38400,length=254>
##contig=<ID=tig_637,length=355>
##contig=<ID=tig_70250,length=353>
##contig=<ID=tig_83134,length=2069>
##contig=<ID=tig_50593,length=415>
##contig=<ID=tig_51785,length=396>
##contig=<ID=tig_101982,length=8365>
##contig=<ID=tig_51357,length=640>
##contig=<ID=tig_43102,length=407>
##contig=<ID=tig_21516,length=314>
##contig=<ID=tig_97483,length=22937>
##contig=<ID=tig_25636,length=302>
##contig=<ID=tig_53743,length=373>
##contig=<ID=tig_23433,length=365>
##contig=<ID=tig_99849,length=25418>
##contig=<ID=tig_10728,length=422>
##contig=<ID=tig_44504,length=271>
##contig=<ID=tig_20896,length=386>
##contig=<ID=tig_94334,length=17533>
##contig=<ID=tig_53429,length=256>
##contig=<ID=tig_82839,length=20229>
##contig=<ID=tig_101197,length=26796>
##contig=<ID=tig_39798,length=401>
##contig=<ID=tig_55787,length=724>
##contig=<ID=tig_58222,length=549>
##contig=<ID=tig_1045,length=1061>
##contig=<ID=tig_17287,length=366>
##contig=<ID=tig_90851,length=12768>
##contig=<ID=tig_76360,length=380>
##contig=<ID=tig_79035,length=1058>
##contig=<ID=tig_66215,length=514>
##contig=<ID=tig_26059,length=580>
##contig=<ID=tig_91844,length=2192>
##contig=<ID=tig_12804,length=911>
##contig=<ID=tig_18900,length=2744>
##contig=<ID=tig_32209,length=486>
##contig=<ID=tig_21118,length=286>
##contig=<ID=tig_72591,length=326>
##contig=<ID=tig_69532,length=256>
##contig=<ID=tig_85161,length=2594>
##contig=<ID=tig_45930,length=1161>
##contig=<ID=tig_92867,length=9663>
##contig=<ID=tig_85087,length=28466>
##contig=<ID=tig_12663,length=328>
##contig=<ID=tig_99030,length=13837>
##contig=<ID=tig_99006,length=4174>
##contig=<ID=tig_9436,length=257>
##contig=<ID=tig_92350,length=2356>
##contig=<ID=tig_66124,length=302>
##contig=<ID=tig_93659,length=14646>
##contig=<ID=tig_48022,length=374>
##contig=<ID=tig_94494,length=2024>
##contig=<ID=tig_82550,length=2675>
##contig=<ID=tig_87779,length=4601>
##contig=<ID=tig_69333,length=335>
##contig=<ID=tig_27343,length=784>
##contig=<ID=tig_73062,length=297>
##contig=<ID=tig_76301,length=282>
##contig=<ID=tig_29545,length=270>
##contig=<ID=tig_64059,length=281>
##contig=<ID=tig_24381,length=556>
##contig=<ID=tig_46129,length=602>
##contig=<ID=tig_20901,length=1348>
##contig=<ID=tig_78096,length=4374>
##contig=<ID=tig_97983,length=20208>
##contig=<ID=tig_2011,length=382>
##contig=<ID=tig_10902,length=265>
##contig=<ID=tig_56763,length=316>
##contig=<ID=tig_30312,length=395>
##contig=<ID=tig_12164,length=393>
##contig=<ID=tig_31620,length=356>
##contig=<ID=tig_70093,length=262>
##contig=<ID=tig_89312,length=2441>
##contig=<ID=tig_81817,length=929>
##contig=<ID=tig_22054,length=295>
##contig=<ID=tig_69713,length=316>
##contig=<ID=tig_52713,length=291>
##contig=<ID=tig_8849,length=315>
##contig=<ID=tig_60947,length=444>
##contig=<ID=tig_21515,length=823>
##contig=<ID=tig_26846,length=646>
##contig=<ID=tig_81998,length=3678>
##contig=<ID=tig_40282,length=6946>
##contig=<ID=tig_95182,length=3698>
##contig=<ID=tig_85712,length=2965>
##contig=<ID=tig_91228,length=1623>
##contig=<ID=tig_73827,length=264>
##contig=<ID=tig_35997,length=335>
##contig=<ID=tig_24645,length=1328>
##contig=<ID=tig_45252,length=15422>
##contig=<ID=tig_45495,length=551>
##contig=<ID=tig_43738,length=732>
##contig=<ID=tig_13813,length=271>
##contig=<ID=tig_48661,length=399>
##contig=<ID=tig_29661,length=313>
##contig=<ID=tig_71418,length=388>
##contig=<ID=tig_28019,length=250>
##contig=<ID=tig_83850,length=30958>
##contig=<ID=tig_84715,length=2251>
##contig=<ID=tig_55573,length=254>
##contig=<ID=tig_96680,length=8781>
##contig=<ID=tig_87106,length=4157>
##contig=<ID=tig_21065,length=387>
##contig=<ID=tig_101279,length=9676>
##contig=<ID=tig_14238,length=285>
##contig=<ID=tig_100788,length=46095>
##contig=<ID=tig_32664,length=521>
##contig=<ID=tig_57468,length=257>
##contig=<ID=tig_67457,length=303>
##contig=<ID=tig_93726,length=1555>
##contig=<ID=tig_102538,length=5745>
##contig=<ID=tig_92113,length=15861>
##contig=<ID=tig_3218,length=316>
##contig=<ID=tig_49292,length=368>
##contig=<ID=tig_594,length=257>
##contig=<ID=tig_73283,length=259>
##contig=<ID=tig_53308,length=962>
##contig=<ID=tig_42482,length=274>
##contig=<ID=tig_77107,length=295>
##contig=<ID=tig_83677,length=12142>
##contig=<ID=tig_93078,length=3983>
##contig=<ID=tig_63407,length=321>
##contig=<ID=tig_81726,length=783>
##contig=<ID=tig_37391,length=291>
##contig=<ID=tig_30949,length=613>
##contig=<ID=tig_71721,length=474>
##contig=<ID=tig_49776,length=659>
##contig=<ID=tig_34848,length=1828>
##contig=<ID=tig_58139,length=327>
##contig=<ID=tig_99479,length=22536>
##contig=<ID=tig_66932,length=862>
##contig=<ID=tig_11923,length=326>
##contig=<ID=tig_26193,length=1037>
##contig=<ID=tig_100712,length=15619>
##contig=<ID=tig_18353,length=486>
##contig=<ID=tig_81589,length=951>
##contig=<ID=tig_83727,length=6719>
##contig=<ID=tig_83343,length=2143>
##contig=<ID=tig_94187,length=7944>
##contig=<ID=tig_41387,length=295>
##contig=<ID=tig_51376,length=259>
##contig=<ID=tig_62804,length=253>
##contig=<ID=tig_49616,length=264>
##contig=<ID=tig_23709,length=256>
##contig=<ID=tig_11024,length=444>
##contig=<ID=tig_53736,length=266>
##contig=<ID=tig_7224,length=352>
##contig=<ID=tig_62844,length=566>
##contig=<ID=tig_47196,length=598>
##contig=<ID=tig_5992,length=263>
##contig=<ID=tig_13979,length=312>
##contig=<ID=tig_40884,length=272>
##contig=<ID=tig_73711,length=290>
##contig=<ID=tig_88587,length=3105>
##contig=<ID=tig_94374,length=10784>
##contig=<ID=tig_15139,length=357>
##contig=<ID=tig_16660,length=326>
##contig=<ID=tig_93094,length=6587>
##contig=<ID=tig_98875,length=10580>
##contig=<ID=tig_89564,length=2128>
##contig=<ID=tig_7912,length=296>
##contig=<ID=tig_93807,length=19470>
##contig=<ID=tig_91106,length=4022>
##contig=<ID=tig_74052,length=258>
##contig=<ID=tig_31629,length=675>
##contig=<ID=tig_58740,length=309>
##contig=<ID=tig_45024,length=504>
##contig=<ID=tig_39879,length=313>
##contig=<ID=tig_22,length=355>
##contig=<ID=tig_17280,length=329>
##contig=<ID=tig_9096,length=440>
##contig=<ID=tig_78219,length=438>
##contig=<ID=tig_30537,length=863>
##contig=<ID=tig_45519,length=407>
##contig=<ID=tig_74444,length=732>
##contig=<ID=tig_90383,length=14404>
##contig=<ID=tig_37203,length=510>
##contig=<ID=tig_74789,length=371>
##contig=<ID=tig_40514,length=917>
##contig=<ID=tig_91710,length=1925>
##contig=<ID=tig_4835,length=282>
##contig=<ID=tig_76766,length=337>
##contig=<ID=tig_18584,length=278>
##contig=<ID=tig_94358,length=9715>
##contig=<ID=tig_96313,length=64173>
##contig=<ID=tig_36363,length=355>
##contig=<ID=tig_100358,length=10783>
##contig=<ID=tig_87594,length=2486>
##contig=<ID=tig_4977,length=268>
##contig=<ID=tig_76216,length=277>
##contig=<ID=tig_103237,length=4976>
##contig=<ID=tig_27438,length=362>
##contig=<ID=tig_461,length=1698>
##contig=<ID=tig_9245,length=286>
##contig=<ID=tig_29073,length=471>
##contig=<ID=tig_73228,length=506>
##contig=<ID=tig_39918,length=366>
##contig=<ID=tig_96026,length=1744>
##contig=<ID=tig_67370,length=309>
##contig=<ID=tig_12587,length=252>
##contig=<ID=tig_83659,length=4681>
##contig=<ID=tig_45247,length=517>
##contig=<ID=tig_11667,length=268>
##contig=<ID=tig_12637,length=352>
##contig=<ID=tig_53833,length=269>
##contig=<ID=tig_23706,length=718>
##contig=<ID=tig_92155,length=6506>
##contig=<ID=tig_87615,length=3654>
##contig=<ID=tig_84687,length=9200>
##contig=<ID=tig_85341,length=9893>
##contig=<ID=tig_41984,length=309>
##contig=<ID=tig_28808,length=513>
##contig=<ID=tig_53239,length=583>
##contig=<ID=tig_88830,length=8671>
##contig=<ID=tig_32825,length=658>
##contig=<ID=tig_2837,length=401>
##contig=<ID=tig_35792,length=272>
##contig=<ID=tig_22613,length=275>
##contig=<ID=tig_87874,length=1274>
##contig=<ID=tig_90150,length=10830>
##contig=<ID=tig_10712,length=375>
##contig=<ID=tig_55090,length=387>
##contig=<ID=tig_21846,length=555>
##contig=<ID=tig_47607,length=300>
##contig=<ID=tig_53694,length=264>
##contig=<ID=tig_15691,length=682>
##contig=<ID=tig_35084,length=1934>
##contig=<ID=tig_93432,length=5278>
##contig=<ID=tig_97099,length=7816>
##contig=<ID=tig_46933,length=424>
##contig=<ID=tig_41778,length=773>
##contig=<ID=tig_76943,length=740>
##contig=<ID=tig_38909,length=289>
##contig=<ID=tig_17594,length=580>
##contig=<ID=tig_100504,length=4202>
##contig=<ID=tig_27269,length=778>
##contig=<ID=tig_13672,length=279>
##contig=<ID=tig_32681,length=260>
##contig=<ID=tig_87094,length=2612>
##contig=<ID=tig_45140,length=256>
##contig=<ID=tig_19997,length=285>
##contig=<ID=tig_93841,length=1947>
##contig=<ID=tig_35798,length=309>
##contig=<ID=tig_99942,length=7749>
##contig=<ID=tig_28443,length=316>
##contig=<ID=tig_99477,length=24464>
##contig=<ID=tig_41078,length=939>
##contig=<ID=tig_50008,length=422>
##contig=<ID=tig_5749,length=256>
##contig=<ID=tig_2281,length=362>
##contig=<ID=tig_90342,length=3417>
##contig=<ID=tig_85920,length=3057>
##contig=<ID=tig_100807,length=23310>
##contig=<ID=tig_95855,length=1747>
##contig=<ID=tig_65917,length=585>
##contig=<ID=tig_76044,length=326>
##contig=<ID=tig_58623,length=406>
##contig=<ID=tig_67452,length=311>
##contig=<ID=tig_66237,length=369>
##contig=<ID=tig_23879,length=251>
##contig=<ID=tig_85737,length=23434>
##contig=<ID=tig_39426,length=678>
##contig=<ID=tig_88828,length=2286>
##contig=<ID=tig_5654,length=274>
##contig=<ID=tig_581,length=412>
##contig=<ID=tig_49794,length=286>
##contig=<ID=tig_38226,length=265>
##contig=<ID=tig_82975,length=17908>
##contig=<ID=tig_95793,length=4900>
##contig=<ID=tig_45938,length=887>
##contig=<ID=tig_40141,length=264>
##contig=<ID=tig_21834,length=939>
##contig=<ID=tig_52594,length=297>
##contig=<ID=tig_67235,length=536>
##contig=<ID=tig_71920,length=966>
##contig=<ID=tig_3636,length=780>
##contig=<ID=tig_4528,length=347>
##contig=<ID=tig_82101,length=454>
##contig=<ID=tig_20090,length=432>
##contig=<ID=tig_67365,length=327>
##contig=<ID=tig_6998,length=262>
##contig=<ID=tig_57186,length=251>
##contig=<ID=tig_18013,length=507>
##contig=<ID=tig_33112,length=890>
##contig=<ID=tig_83605,length=4343>
##contig=<ID=tig_31385,length=397>
##contig=<ID=tig_39858,length=492>
##contig=<ID=tig_52864,length=448>
##contig=<ID=tig_50470,length=371>
##contig=<ID=tig_81170,length=720>
##contig=<ID=tig_15749,length=338>
##contig=<ID=tig_98070,length=12181>
##contig=<ID=tig_34822,length=383>
##contig=<ID=tig_6264,length=792>
##contig=<ID=tig_81237,length=474>
##contig=<ID=tig_47523,length=388>
##contig=<ID=tig_48193,length=365>
##contig=<ID=tig_88176,length=10924>
##contig=<ID=tig_56266,length=398>
##contig=<ID=tig_89756,length=1361>
##contig=<ID=tig_35262,length=327>
##contig=<ID=tig_16554,length=263>
##contig=<ID=tig_53797,length=295>
##contig=<ID=tig_40132,length=299>
##contig=<ID=tig_6718,length=333>
##contig=<ID=tig_57595,length=362>
##contig=<ID=tig_74270,length=272>
##contig=<ID=tig_68080,length=326>
##contig=<ID=tig_75473,length=329>
##contig=<ID=tig_1810,length=397>
##contig=<ID=tig_54961,length=1044>
##contig=<ID=tig_54156,length=289>
##contig=<ID=tig_53041,length=501>
##contig=<ID=tig_12027,length=303>
##contig=<ID=tig_85730,length=2276>
##contig=<ID=tig_51372,length=289>
##contig=<ID=tig_35653,length=442>
##contig=<ID=tig_44710,length=471>
##contig=<ID=tig_7980,length=250>
##contig=<ID=tig_34808,length=429>
##contig=<ID=tig_23674,length=417>
##contig=<ID=tig_72522,length=286>
##contig=<ID=tig_631,length=287>
##contig=<ID=tig_88655,length=2809>
##contig=<ID=tig_79850,length=681>
##contig=<ID=tig_44444,length=395>
##contig=<ID=tig_5807,length=362>
##contig=<ID=tig_51037,length=506>
##contig=<ID=tig_62765,length=332>
##contig=<ID=tig_80557,length=965>
##contig=<ID=tig_41775,length=474>
##contig=<ID=tig_102004,length=23930>
##contig=<ID=tig_3796,length=257>
##contig=<ID=tig_18532,length=464>
##contig=<ID=tig_91190,length=2011>
##contig=<ID=tig_75060,length=907>
##contig=<ID=tig_15702,length=305>
##contig=<ID=tig_41152,length=455>
##contig=<ID=tig_101087,length=16690>
##contig=<ID=tig_97040,length=15120>
##contig=<ID=tig_35592,length=291>
##contig=<ID=tig_66749,length=285>
##contig=<ID=tig_66242,length=330>
##contig=<ID=tig_93266,length=4844>
##contig=<ID=tig_37095,length=340>
##contig=<ID=tig_13960,length=608>
##contig=<ID=tig_10384,length=1003>
##contig=<ID=tig_15742,length=297>
##contig=<ID=tig_15489,length=522>
##contig=<ID=tig_98302,length=16027>
##contig=<ID=tig_48005,length=296>
##contig=<ID=tig_56859,length=265>
##contig=<ID=tig_28995,length=623>
##contig=<ID=tig_87048,length=6129>
##contig=<ID=tig_9918,length=511>
##contig=<ID=tig_25006,length=256>
##contig=<ID=tig_14718,length=291>
##contig=<ID=tig_92535,length=7873>
##contig=<ID=tig_96656,length=6702>
##contig=<ID=tig_18803,length=316>
##contig=<ID=tig_89442,length=9436>
##contig=<ID=tig_61415,length=321>
##contig=<ID=tig_61524,length=729>
##contig=<ID=tig_36183,length=412>
##contig=<ID=tig_74926,length=370>
##contig=<ID=tig_82281,length=6668>
##contig=<ID=tig_11984,length=285>
##contig=<ID=tig_8277,length=713>
##contig=<ID=tig_45269,length=497>
##contig=<ID=tig_45319,length=292>
##contig=<ID=tig_94215,length=1450>
##contig=<ID=tig_88166,length=3256>
##contig=<ID=tig_91782,length=3868>
##contig=<ID=tig_63360,length=398>
##contig=<ID=tig_91281,length=5290>
##contig=<ID=tig_82274,length=4095>
##contig=<ID=tig_68022,length=462>
##contig=<ID=tig_65829,length=844>
##contig=<ID=tig_65305,length=376>
##contig=<ID=tig_89720,length=24882>
##contig=<ID=tig_18572,length=253>
##contig=<ID=tig_63519,length=854>
##contig=<ID=tig_94455,length=12712>
##contig=<ID=tig_30219,length=416>
##contig=<ID=tig_102504,length=12231>
##contig=<ID=tig_92191,length=7401>
##contig=<ID=tig_93158,length=11497>
##contig=<ID=tig_37343,length=368>
##contig=<ID=tig_12177,length=494>
##contig=<ID=tig_41114,length=266>
##contig=<ID=tig_13064,length=256>
##contig=<ID=tig_89222,length=3237>
##contig=<ID=tig_69134,length=883>
##contig=<ID=tig_94477,length=8680>
##contig=<ID=tig_60799,length=263>
##contig=<ID=tig_52326,length=315>
##contig=<ID=tig_53768,length=275>
##contig=<ID=tig_16337,length=831>
##contig=<ID=tig_53004,length=311>
##contig=<ID=tig_77469,length=406>
##contig=<ID=tig_38462,length=285>
##contig=<ID=tig_44331,length=289>
##contig=<ID=tig_66856,length=253>
##contig=<ID=tig_9824,length=405>
##contig=<ID=tig_100020,length=4683>
##contig=<ID=tig_45865,length=260>
##contig=<ID=tig_81038,length=923>
##contig=<ID=tig_53360,length=287>
##contig=<ID=tig_34945,length=819>
##contig=<ID=tig_88070,length=2497>
##contig=<ID=tig_80791,length=775>
##contig=<ID=tig_57877,length=276>
##contig=<ID=tig_3032,length=399>
##contig=<ID=tig_48587,length=415>
##contig=<ID=tig_21780,length=312>
##contig=<ID=tig_91438,length=32814>
##contig=<ID=tig_99170,length=14470>
##contig=<ID=tig_13968,length=767>
##contig=<ID=tig_51325,length=347>
##contig=<ID=tig_63114,length=362>
##contig=<ID=tig_16709,length=366>
##contig=<ID=tig_27965,length=330>
##contig=<ID=tig_28891,length=465>
##contig=<ID=tig_72817,length=356>
##contig=<ID=tig_2177,length=250>
##contig=<ID=tig_90211,length=4844>
##contig=<ID=tig_72819,length=266>
##contig=<ID=tig_44324,length=264>
##contig=<ID=tig_57998,length=320>
##contig=<ID=tig_83301,length=8628>
##contig=<ID=tig_26731,length=532>
##contig=<ID=tig_21099,length=255>
##contig=<ID=tig_96807,length=19777>
##contig=<ID=tig_37327,length=900>
##contig=<ID=tig_5492,length=1117>
##contig=<ID=tig_16273,length=275>
##contig=<ID=tig_49774,length=256>
##contig=<ID=tig_51763,length=302>
##contig=<ID=tig_30593,length=264>
##contig=<ID=tig_70145,length=386>
##contig=<ID=tig_75030,length=4518>
##contig=<ID=tig_96491,length=29800>
##contig=<ID=tig_1386,length=269>
##contig=<ID=tig_65855,length=265>
##contig=<ID=tig_35989,length=318>
##contig=<ID=tig_72267,length=339>
##contig=<ID=tig_26834,length=334>
##contig=<ID=tig_34833,length=255>
##contig=<ID=tig_96855,length=20791>
##contig=<ID=tig_62665,length=268>
##contig=<ID=tig_95039,length=35272>
##contig=<ID=tig_94367,length=10383>
##contig=<ID=tig_52619,length=299>
##contig=<ID=tig_44895,length=278>
##contig=<ID=tig_86873,length=2244>
##contig=<ID=tig_9752,length=340>
##contig=<ID=tig_59076,length=257>
##contig=<ID=tig_83627,length=4329>
##contig=<ID=tig_69585,length=314>
##contig=<ID=tig_46480,length=274>
##contig=<ID=tig_15482,length=637>
##contig=<ID=tig_55831,length=832>
##contig=<ID=tig_82385,length=2970>
##contig=<ID=tig_78136,length=471>
##contig=<ID=tig_24278,length=294>
##contig=<ID=tig_3988,length=331>
##contig=<ID=tig_5488,length=290>
##contig=<ID=tig_26202,length=436>
##contig=<ID=tig_11108,length=2321>
##contig=<ID=tig_60568,length=301>
##contig=<ID=tig_70359,length=447>
##contig=<ID=tig_66441,length=281>
##contig=<ID=tig_10901,length=271>
##contig=<ID=tig_53637,length=274>
##contig=<ID=tig_100668,length=43316>
##contig=<ID=tig_23960,length=453>
##contig=<ID=tig_55719,length=797>
##contig=<ID=tig_43147,length=1130>
##contig=<ID=tig_14359,length=354>
##contig=<ID=tig_8714,length=255>
##contig=<ID=tig_42586,length=319>
##contig=<ID=tig_28086,length=252>
##contig=<ID=tig_30280,length=304>
##contig=<ID=tig_101404,length=21809>
##contig=<ID=tig_65901,length=421>
##contig=<ID=tig_44518,length=550>
##contig=<ID=tig_83137,length=7948>
##contig=<ID=tig_420,length=255>
##contig=<ID=tig_51798,length=370>
##contig=<ID=tig_68595,length=5703>
##contig=<ID=tig_86044,length=2760>
##contig=<ID=tig_101681,length=6199>
##contig=<ID=tig_70009,length=323>
##contig=<ID=tig_77556,length=599>
##contig=<ID=tig_30965,length=554>
##contig=<ID=tig_16303,length=576>
##contig=<ID=tig_64327,length=319>
##contig=<ID=tig_3415,length=391>
##contig=<ID=tig_52869,length=291>
##contig=<ID=tig_28322,length=279>
##contig=<ID=tig_17423,length=453>
##contig=<ID=tig_99670,length=12148>
##contig=<ID=tig_96677,length=16455>
##contig=<ID=tig_9463,length=982>
##contig=<ID=tig_29870,length=272>
##contig=<ID=tig_103514,length=11354>
##contig=<ID=tig_55070,length=258>
##contig=<ID=tig_5263,length=253>
##contig=<ID=tig_47220,length=461>
##contig=<ID=tig_46519,length=850>
##contig=<ID=tig_56818,length=271>
##contig=<ID=tig_40467,length=306>
##contig=<ID=tig_21197,length=385>
##contig=<ID=tig_32177,length=345>
##contig=<ID=tig_14687,length=359>
##contig=<ID=tig_47361,length=484>
##contig=<ID=tig_47438,length=416>
##contig=<ID=tig_77729,length=255>
##contig=<ID=tig_73144,length=400>
##contig=<ID=tig_67603,length=301>
##contig=<ID=tig_11731,length=581>
##contig=<ID=tig_73709,length=267>
##contig=<ID=tig_43866,length=262>
##contig=<ID=tig_78947,length=320>
##contig=<ID=tig_53359,length=256>
##contig=<ID=tig_68765,length=322>
##contig=<ID=tig_77254,length=506>
##contig=<ID=tig_61057,length=4576>
##contig=<ID=tig_89617,length=44885>
##contig=<ID=tig_44292,length=471>
##contig=<ID=tig_70375,length=970>
##contig=<ID=tig_57540,length=505>
##contig=<ID=tig_65697,length=313>
##contig=<ID=tig_90523,length=19011>
##contig=<ID=tig_54407,length=279>
##contig=<ID=tig_70743,length=523>
##contig=<ID=tig_53999,length=393>
##contig=<ID=tig_69044,length=294>
##contig=<ID=tig_66269,length=281>
##contig=<ID=tig_86049,length=25298>
##contig=<ID=tig_11655,length=251>
##contig=<ID=tig_40520,length=1358>
##contig=<ID=tig_33356,length=264>
##contig=<ID=tig_11426,length=340>
##contig=<ID=tig_3111,length=465>
##contig=<ID=tig_10551,length=295>
##contig=<ID=tig_99008,length=11722>
##contig=<ID=tig_103375,length=18144>
##contig=<ID=tig_51244,length=250>
##contig=<ID=tig_47036,length=316>
##contig=<ID=tig_50198,length=257>
##contig=<ID=tig_1541,length=1162>
##contig=<ID=tig_48076,length=253>
##contig=<ID=tig_4688,length=387>
##contig=<ID=tig_68491,length=263>
##contig=<ID=tig_22002,length=409>
##contig=<ID=tig_42768,length=263>
##contig=<ID=tig_96024,length=7454>
##contig=<ID=tig_23905,length=516>
##contig=<ID=tig_35081,length=4034>
##contig=<ID=tig_86853,length=1631>
##contig=<ID=tig_20443,length=338>
##contig=<ID=tig_18464,length=256>
##contig=<ID=tig_4947,length=379>
##contig=<ID=tig_99134,length=5078>
##contig=<ID=tig_731,length=372>
##contig=<ID=tig_92130,length=9917>
##contig=<ID=tig_85151,length=3819>
##contig=<ID=tig_77601,length=282>
##contig=<ID=tig_74460,length=395>
##contig=<ID=tig_49381,length=262>
##contig=<ID=tig_19314,length=698>
##contig=<ID=tig_103423,length=46540>
##contig=<ID=tig_46025,length=362>
##contig=<ID=tig_65868,length=276>
##contig=<ID=tig_70511,length=363>
##contig=<ID=tig_67081,length=252>
##contig=<ID=tig_38875,length=447>
##contig=<ID=tig_72121,length=255>
##contig=<ID=tig_270,length=255>
##contig=<ID=tig_92826,length=3011>
##contig=<ID=tig_80035,length=1868>
##contig=<ID=tig_44135,length=259>
##contig=<ID=tig_83124,length=53943>
##contig=<ID=tig_39437,length=277>
##contig=<ID=tig_96401,length=6583>
##contig=<ID=tig_72089,length=646>
##contig=<ID=tig_50877,length=375>
##contig=<ID=tig_41939,length=326>
##contig=<ID=tig_49159,length=306>
##contig=<ID=tig_2781,length=302>
##contig=<ID=tig_75101,length=250>
##contig=<ID=tig_23628,length=302>
##contig=<ID=tig_5870,length=374>
##contig=<ID=tig_32633,length=415>
##contig=<ID=tig_92839,length=7060>
##contig=<ID=tig_1726,length=589>
##contig=<ID=tig_40244,length=378>
##contig=<ID=tig_24497,length=319>
##contig=<ID=tig_20623,length=445>
##contig=<ID=tig_55056,length=335>
##contig=<ID=tig_65128,length=2898>
##contig=<ID=tig_6964,length=498>
##contig=<ID=tig_49312,length=334>
##contig=<ID=tig_39915,length=253>
##contig=<ID=tig_28597,length=268>
##contig=<ID=tig_58179,length=293>
##contig=<ID=tig_33638,length=548>
##contig=<ID=tig_42007,length=288>
##contig=<ID=tig_89493,length=9981>
##contig=<ID=tig_99110,length=14124>
##contig=<ID=tig_89445,length=23410>
##contig=<ID=tig_56736,length=278>
##contig=<ID=tig_17643,length=267>
##contig=<ID=tig_50032,length=523>
##contig=<ID=tig_46931,length=388>
##contig=<ID=tig_51008,length=253>
##contig=<ID=tig_40429,length=449>
##contig=<ID=tig_45603,length=402>
##contig=<ID=tig_41275,length=258>
##contig=<ID=tig_41527,length=317>
##contig=<ID=tig_2106,length=384>
##contig=<ID=tig_75182,length=347>
##contig=<ID=tig_46286,length=269>
##contig=<ID=tig_49298,length=290>
##contig=<ID=tig_68565,length=320>
##contig=<ID=tig_47821,length=258>
##contig=<ID=tig_103310,length=21655>
##contig=<ID=tig_51006,length=287>
##contig=<ID=tig_12025,length=356>
##contig=<ID=tig_72894,length=448>
##contig=<ID=tig_79790,length=949>
##contig=<ID=tig_16276,length=372>
##contig=<ID=tig_8079,length=282>
##contig=<ID=tig_14356,length=272>
##contig=<ID=tig_64838,length=286>
##contig=<ID=tig_64515,length=272>
##contig=<ID=tig_74181,length=452>
##contig=<ID=tig_42097,length=263>
##contig=<ID=tig_74292,length=1035>
##contig=<ID=tig_74829,length=291>
##contig=<ID=tig_10754,length=294>
##contig=<ID=tig_13210,length=891>
##contig=<ID=tig_25478,length=293>
##contig=<ID=tig_26618,length=486>
##contig=<ID=tig_35838,length=470>
##contig=<ID=tig_2438,length=443>
##contig=<ID=tig_42434,length=267>
##contig=<ID=tig_84095,length=1953>
##contig=<ID=tig_66569,length=690>
##contig=<ID=tig_42499,length=598>
##contig=<ID=tig_68883,length=343>
##contig=<ID=tig_22023,length=326>
##contig=<ID=tig_24687,length=447>
##contig=<ID=tig_59440,length=487>
##contig=<ID=tig_100649,length=14942>
##contig=<ID=tig_59243,length=271>
##contig=<ID=tig_71031,length=376>
##contig=<ID=tig_103287,length=11904>
##contig=<ID=tig_7853,length=305>
##contig=<ID=tig_86220,length=4283>
##contig=<ID=tig_68776,length=362>
##contig=<ID=tig_30292,length=328>
##contig=<ID=tig_90414,length=17232>
##contig=<ID=tig_10590,length=285>
##contig=<ID=tig_84891,length=19501>
##contig=<ID=tig_1959,length=259>
##contig=<ID=tig_82154,length=2580>
##contig=<ID=tig_11583,length=369>
##contig=<ID=tig_25080,length=451>
##contig=<ID=tig_72605,length=250>
##contig=<ID=tig_14706,length=547>
##contig=<ID=tig_58147,length=317>
##contig=<ID=tig_89745,length=6143>
##contig=<ID=tig_51400,length=344>
##contig=<ID=tig_75114,length=436>
##contig=<ID=tig_56507,length=330>
##contig=<ID=tig_16475,length=301>
##contig=<ID=tig_50943,length=532>
##contig=<ID=tig_4860,length=273>
##contig=<ID=tig_55341,length=765>
##contig=<ID=tig_72275,length=548>
##contig=<ID=tig_36366,length=269>
##contig=<ID=tig_4282,length=1290>
##contig=<ID=tig_7518,length=253>
##contig=<ID=tig_73923,length=351>
##contig=<ID=tig_16270,length=256>
##contig=<ID=tig_13258,length=693>
##contig=<ID=tig_27660,length=306>
##contig=<ID=tig_32685,length=376>
##contig=<ID=tig_41991,length=317>
##contig=<ID=tig_38453,length=368>
##contig=<ID=tig_57296,length=462>
##contig=<ID=tig_9343,length=304>
##contig=<ID=tig_10063,length=424>
##contig=<ID=tig_44788,length=367>
##contig=<ID=tig_14087,length=353>
##contig=<ID=tig_71402,length=306>
##contig=<ID=tig_102277,length=9831>
##contig=<ID=tig_2063,length=818>
##contig=<ID=tig_44007,length=2322>
##contig=<ID=tig_35285,length=483>
##contig=<ID=tig_78474,length=1469>
##contig=<ID=tig_17001,length=270>
##contig=<ID=tig_71161,length=306>
##contig=<ID=tig_4544,length=399>
##contig=<ID=tig_89315,length=2678>
##contig=<ID=tig_81017,length=1044>
##contig=<ID=tig_10695,length=530>
##contig=<ID=tig_7705,length=587>
##contig=<ID=tig_12010,length=1012>
##contig=<ID=tig_66644,length=263>
##contig=<ID=tig_43208,length=280>
##contig=<ID=tig_97911,length=21225>
##contig=<ID=tig_39223,length=268>
##contig=<ID=tig_69997,length=319>
##contig=<ID=tig_59351,length=312>
##contig=<ID=tig_4171,length=339>
##contig=<ID=tig_35127,length=267>
##contig=<ID=tig_6026,length=262>
##contig=<ID=tig_78627,length=2832>
##contig=<ID=tig_82298,length=28299>
##contig=<ID=tig_55880,length=257>
##contig=<ID=tig_21946,length=271>
##contig=<ID=tig_95221,length=2258>
##contig=<ID=tig_27391,length=344>
##contig=<ID=tig_60626,length=386>
##contig=<ID=tig_79018,length=711>
##contig=<ID=tig_26223,length=265>
##contig=<ID=tig_76722,length=2500>
##contig=<ID=tig_60612,length=579>
##contig=<ID=tig_42324,length=627>
##contig=<ID=tig_30211,length=308>
##contig=<ID=tig_74695,length=501>
##contig=<ID=tig_81550,length=575>
##contig=<ID=tig_29291,length=324>
##contig=<ID=tig_93321,length=3125>
##contig=<ID=tig_55764,length=259>
##contig=<ID=tig_71896,length=313>
##contig=<ID=tig_21864,length=281>
##contig=<ID=tig_9496,length=284>
##contig=<ID=tig_20553,length=303>
##contig=<ID=tig_77043,length=275>
##contig=<ID=tig_1237,length=600>
##contig=<ID=tig_37052,length=355>
##contig=<ID=tig_32170,length=264>
##contig=<ID=tig_38346,length=329>
##contig=<ID=tig_69517,length=283>
##contig=<ID=tig_75437,length=541>
##contig=<ID=tig_1468,length=256>
##contig=<ID=tig_77432,length=1693>
##contig=<ID=tig_68162,length=261>
##contig=<ID=tig_84117,length=15744>
##contig=<ID=tig_56495,length=979>
##contig=<ID=tig_17104,length=510>
##contig=<ID=tig_87550,length=7256>
##contig=<ID=tig_77717,length=422>
##contig=<ID=tig_80834,length=9880>
##contig=<ID=tig_6161,length=315>
##contig=<ID=tig_100782,length=6602>
##contig=<ID=tig_71433,length=291>
##contig=<ID=tig_62863,length=256>
##contig=<ID=tig_54333,length=299>
##contig=<ID=tig_93389,length=12671>
##contig=<ID=tig_93589,length=13294>
##contig=<ID=tig_85793,length=7651>
##contig=<ID=tig_101819,length=15511>
##contig=<ID=tig_58238,length=268>
##contig=<ID=tig_80244,length=905>
##contig=<ID=tig_40443,length=295>
##contig=<ID=tig_74222,length=311>
##contig=<ID=tig_22018,length=260>
##contig=<ID=tig_33007,length=269>
##contig=<ID=tig_30516,length=603>
##contig=<ID=tig_87908,length=21413>
##contig=<ID=tig_17336,length=300>
##contig=<ID=tig_16849,length=717>
##contig=<ID=tig_29804,length=259>
##contig=<ID=tig_61476,length=327>
##contig=<ID=tig_15793,length=283>
##contig=<ID=tig_91410,length=3978>
##contig=<ID=tig_18348,length=279>
##contig=<ID=tig_17700,length=378>
##contig=<ID=tig_49726,length=314>
##contig=<ID=tig_94824,length=1738>
##contig=<ID=tig_12886,length=318>
##contig=<ID=tig_86741,length=6209>
##contig=<ID=tig_11271,length=647>
##contig=<ID=tig_16841,length=261>
##contig=<ID=tig_85427,length=6336>
##contig=<ID=tig_35265,length=277>
##contig=<ID=tig_48714,length=272>
##contig=<ID=tig_41318,length=376>
##contig=<ID=tig_86278,length=1838>
##contig=<ID=tig_64024,length=794>
##contig=<ID=tig_6853,length=279>
##contig=<ID=tig_73122,length=304>
##contig=<ID=tig_80212,length=2375>
##contig=<ID=tig_14290,length=1978>
##contig=<ID=tig_32764,length=265>
##contig=<ID=tig_100723,length=8692>
##contig=<ID=tig_53315,length=489>
##contig=<ID=tig_679,length=263>
##contig=<ID=tig_72188,length=320>
##contig=<ID=tig_83377,length=5406>
##contig=<ID=tig_20030,length=558>
##contig=<ID=tig_44207,length=276>
##contig=<ID=tig_49342,length=270>
##contig=<ID=tig_45280,length=349>
##contig=<ID=tig_14156,length=294>
##contig=<ID=tig_55490,length=270>
##contig=<ID=tig_66401,length=255>
##contig=<ID=tig_17621,length=317>
##contig=<ID=tig_29869,length=472>
##contig=<ID=tig_96075,length=3299>
##contig=<ID=tig_82328,length=42038>
##contig=<ID=tig_14184,length=4727>
##contig=<ID=tig_64367,length=276>
##contig=<ID=tig_93365,length=9837>
##contig=<ID=tig_11343,length=260>
##contig=<ID=tig_38837,length=302>
##contig=<ID=tig_51504,length=265>
##contig=<ID=tig_64358,length=339>
##contig=<ID=tig_78407,length=1344>
##contig=<ID=tig_15424,length=429>
##contig=<ID=tig_89987,length=41878>
##contig=<ID=tig_35226,length=721>
##contig=<ID=tig_7986,length=3715>
##contig=<ID=tig_75517,length=256>
##contig=<ID=tig_6765,length=283>
##contig=<ID=tig_88334,length=2376>
##contig=<ID=tig_45160,length=585>
##contig=<ID=tig_91523,length=1638>
##contig=<ID=tig_71659,length=283>
##contig=<ID=tig_5293,length=308>
##contig=<ID=tig_97659,length=13424>
##contig=<ID=tig_82743,length=3197>
##contig=<ID=tig_69082,length=312>
##contig=<ID=tig_66918,length=351>
##contig=<ID=tig_8764,length=281>
##contig=<ID=tig_13812,length=376>
##contig=<ID=tig_76308,length=280>
##contig=<ID=tig_35885,length=278>
##contig=<ID=tig_9278,length=387>
##contig=<ID=tig_23264,length=426>
##contig=<ID=tig_13863,length=250>
##contig=<ID=tig_60804,length=361>
##contig=<ID=tig_89932,length=7281>
##contig=<ID=tig_69377,length=356>
##contig=<ID=tig_35045,length=434>
##contig=<ID=tig_17748,length=312>
##contig=<ID=tig_10801,length=369>
##contig=<ID=tig_4397,length=250>
##contig=<ID=tig_37045,length=381>
##contig=<ID=tig_8512,length=680>
##contig=<ID=tig_40786,length=270>
##contig=<ID=tig_2257,length=293>
##contig=<ID=tig_72834,length=441>
##contig=<ID=tig_53731,length=421>
##contig=<ID=tig_36556,length=251>
##contig=<ID=tig_101945,length=6251>
##contig=<ID=tig_2965,length=568>
##contig=<ID=tig_92868,length=3426>
##contig=<ID=tig_19258,length=252>
##contig=<ID=tig_88036,length=9871>
##contig=<ID=tig_65037,length=268>
##contig=<ID=tig_59572,length=285>
##contig=<ID=tig_100999,length=15776>
##contig=<ID=tig_17510,length=283>
##contig=<ID=tig_32070,length=291>
##contig=<ID=tig_11237,length=267>
##contig=<ID=tig_48098,length=286>
##contig=<ID=tig_80289,length=3757>
##contig=<ID=tig_71679,length=298>
##contig=<ID=tig_71445,length=292>
##contig=<ID=tig_49134,length=264>
##contig=<ID=tig_1513,length=275>
##contig=<ID=tig_82565,length=9857>
##contig=<ID=tig_71127,length=315>
##contig=<ID=tig_1895,length=566>
##contig=<ID=tig_10382,length=309>
##contig=<ID=tig_33056,length=268>
##contig=<ID=tig_58057,length=262>
##contig=<ID=tig_3558,length=258>
##contig=<ID=tig_54948,length=564>
##contig=<ID=tig_19859,length=339>
##contig=<ID=tig_52460,length=409>
##contig=<ID=tig_95329,length=1829>
##contig=<ID=tig_16024,length=348>
##contig=<ID=tig_13457,length=257>
##contig=<ID=tig_81498,length=414>
##contig=<ID=tig_77510,length=315>
##contig=<ID=tig_90248,length=2212>
##contig=<ID=tig_17342,length=353>
##contig=<ID=tig_84152,length=1871>
##contig=<ID=tig_78171,length=311>
##contig=<ID=tig_81986,length=703>
##contig=<ID=tig_50553,length=986>
##contig=<ID=tig_57201,length=266>
##contig=<ID=tig_54094,length=404>
##contig=<ID=tig_53264,length=534>
##contig=<ID=tig_81396,length=675>
##contig=<ID=tig_59818,length=250>
##contig=<ID=tig_41886,length=618>
##contig=<ID=tig_35413,length=277>
##contig=<ID=tig_13557,length=289>
##contig=<ID=tig_48189,length=388>
##contig=<ID=tig_56357,length=386>
##contig=<ID=tig_79966,length=910>
##contig=<ID=tig_23922,length=275>
##contig=<ID=tig_50673,length=370>
##contig=<ID=tig_97663,length=4921>
##contig=<ID=tig_77355,length=293>
##contig=<ID=tig_39710,length=620>
##contig=<ID=tig_31208,length=334>
##contig=<ID=tig_36922,length=426>
##contig=<ID=tig_20354,length=312>
##contig=<ID=tig_37714,length=534>
##contig=<ID=tig_56208,length=275>
##contig=<ID=tig_98292,length=11323>
##contig=<ID=tig_67849,length=465>
##contig=<ID=tig_39735,length=536>
##contig=<ID=tig_5561,length=529>
##contig=<ID=tig_98909,length=7113>
##contig=<ID=tig_93577,length=2430>
##contig=<ID=tig_69799,length=371>
##contig=<ID=tig_58757,length=356>
##contig=<ID=tig_47095,length=504>
##contig=<ID=tig_7093,length=945>
##contig=<ID=tig_78984,length=2394>
##contig=<ID=tig_56669,length=279>
##contig=<ID=tig_89969,length=3514>
##contig=<ID=tig_28063,length=290>
##contig=<ID=tig_20149,length=540>
##contig=<ID=tig_33145,length=679>
##contig=<ID=tig_17980,length=585>
##contig=<ID=tig_49280,length=742>
##contig=<ID=tig_1762,length=1244>
##contig=<ID=tig_35499,length=632>
##contig=<ID=tig_98498,length=15999>
##contig=<ID=tig_64788,length=304>
##contig=<ID=tig_854,length=267>
##contig=<ID=tig_90430,length=16422>
##contig=<ID=tig_65161,length=365>
##contig=<ID=tig_17221,length=271>
##contig=<ID=tig_65797,length=333>
##contig=<ID=tig_58966,length=383>
##contig=<ID=tig_98200,length=5557>
##contig=<ID=tig_79088,length=1585>
##contig=<ID=tig_40431,length=304>
##contig=<ID=tig_75403,length=279>
##contig=<ID=tig_71036,length=319>
##contig=<ID=tig_40881,length=305>
##contig=<ID=tig_87311,length=3356>
##contig=<ID=tig_75560,length=383>
##contig=<ID=tig_83445,length=3778>
##contig=<ID=tig_16220,length=266>
##contig=<ID=tig_50692,length=341>
##contig=<ID=tig_2305,length=277>
##contig=<ID=tig_63107,length=499>
##contig=<ID=tig_36676,length=612>
##contig=<ID=tig_97358,length=9692>
##contig=<ID=tig_38548,length=437>
##contig=<ID=tig_2092,length=526>
##contig=<ID=tig_28240,length=483>
##contig=<ID=tig_13548,length=356>
##contig=<ID=tig_22785,length=277>
##contig=<ID=tig_89916,length=2575>
##contig=<ID=tig_102741,length=75136>
##contig=<ID=tig_21549,length=2715>
##contig=<ID=tig_87168,length=3917>
##contig=<ID=tig_90767,length=1607>
##contig=<ID=tig_8571,length=335>
##contig=<ID=tig_88739,length=10923>
##contig=<ID=tig_45775,length=414>
##contig=<ID=tig_21935,length=265>
##contig=<ID=tig_94678,length=7140>
##contig=<ID=tig_28231,length=1510>
##contig=<ID=tig_94545,length=16863>
##contig=<ID=tig_61198,length=326>
##contig=<ID=tig_99399,length=17628>
##contig=<ID=tig_16804,length=592>
##contig=<ID=tig_22487,length=380>
##contig=<ID=tig_56456,length=360>
##contig=<ID=tig_13502,length=360>
##contig=<ID=tig_6183,length=286>
##contig=<ID=tig_89868,length=4333>
##contig=<ID=tig_55136,length=329>
##contig=<ID=tig_58846,length=303>
##contig=<ID=tig_69122,length=333>
##contig=<ID=tig_19815,length=320>
##contig=<ID=tig_17105,length=305>
##contig=<ID=tig_68432,length=308>
##contig=<ID=tig_49246,length=308>
##contig=<ID=tig_103129,length=11530>
##contig=<ID=tig_94398,length=5423>
##contig=<ID=tig_9321,length=543>
##contig=<ID=tig_49184,length=359>
##contig=<ID=tig_46938,length=321>
##contig=<ID=tig_52577,length=271>
##contig=<ID=tig_59813,length=284>
##contig=<ID=tig_99315,length=12049>
##contig=<ID=tig_4072,length=339>
##contig=<ID=tig_2746,length=321>
##contig=<ID=tig_76870,length=349>
##contig=<ID=tig_4777,length=295>
##contig=<ID=tig_45137,length=260>
##contig=<ID=tig_55334,length=322>
##contig=<ID=tig_93494,length=20819>
##contig=<ID=tig_70077,length=296>
##contig=<ID=tig_54610,length=283>
##contig=<ID=tig_80895,length=1179>
##contig=<ID=tig_20065,length=4547>
##contig=<ID=tig_75228,length=340>
##contig=<ID=tig_9596,length=290>
##contig=<ID=tig_39138,length=305>
##contig=<ID=tig_101477,length=45523>
##contig=<ID=tig_77463,length=250>
##contig=<ID=tig_22904,length=306>
##contig=<ID=tig_38148,length=253>
##contig=<ID=tig_75802,length=257>
##contig=<ID=tig_96204,length=3142>
##contig=<ID=tig_92029,length=3495>
##contig=<ID=tig_102432,length=12502>
##contig=<ID=tig_96306,length=11821>
##contig=<ID=tig_62292,length=323>
##contig=<ID=tig_95956,length=1600>
##contig=<ID=tig_91412,length=16001>
##contig=<ID=tig_24636,length=508>
##contig=<ID=tig_93559,length=7118>
##contig=<ID=tig_41000,length=250>
##contig=<ID=tig_51081,length=333>
##contig=<ID=tig_22134,length=329>
##contig=<ID=tig_46413,length=274>
##contig=<ID=tig_102134,length=3386>
##contig=<ID=tig_32741,length=277>
##contig=<ID=tig_9763,length=264>
##contig=<ID=tig_11870,length=263>
##contig=<ID=tig_50091,length=865>
##contig=<ID=tig_49380,length=271>
##contig=<ID=tig_79767,length=2319>
##contig=<ID=tig_29216,length=583>
##contig=<ID=tig_74750,length=353>
##contig=<ID=tig_50098,length=468>
##contig=<ID=tig_58159,length=261>
##contig=<ID=tig_102535,length=32134>
##contig=<ID=tig_75199,length=379>
##contig=<ID=tig_86038,length=2931>
##contig=<ID=tig_78642,length=1312>
##contig=<ID=tig_45248,length=386>
##contig=<ID=tig_59118,length=329>
##contig=<ID=tig_1585,length=298>
##contig=<ID=tig_13280,length=258>
##contig=<ID=tig_27602,length=307>
##contig=<ID=tig_11329,length=472>
##contig=<ID=tig_17545,length=273>
##contig=<ID=tig_47261,length=251>
##contig=<ID=tig_74040,length=367>
##contig=<ID=tig_32250,length=270>
##contig=<ID=tig_29537,length=590>
##contig=<ID=tig_47079,length=1010>
##contig=<ID=tig_63177,length=847>
##contig=<ID=tig_36510,length=825>
##contig=<ID=tig_12613,length=254>
##contig=<ID=tig_13987,length=293>
##contig=<ID=tig_71481,length=256>
##contig=<ID=tig_23318,length=404>
##contig=<ID=tig_87260,length=5499>
##contig=<ID=tig_25107,length=333>
##contig=<ID=tig_99874,length=9551>
##contig=<ID=tig_39427,length=258>
##contig=<ID=tig_42889,length=566>
##contig=<ID=tig_3980,length=434>
##contig=<ID=tig_21281,length=252>
##contig=<ID=tig_22384,length=441>
##contig=<ID=tig_78388,length=250>
##contig=<ID=tig_71116,length=260>
##contig=<ID=tig_81348,length=1098>
##contig=<ID=tig_21966,length=1249>
##contig=<ID=tig_30307,length=327>
##contig=<ID=tig_91121,length=11990>
##contig=<ID=tig_76956,length=276>
##contig=<ID=tig_7547,length=254>
##contig=<ID=tig_95691,length=1749>
##contig=<ID=tig_59960,length=480>
##contig=<ID=tig_103326,length=29303>
##contig=<ID=tig_19359,length=274>
##contig=<ID=tig_7654,length=290>
##contig=<ID=tig_74868,length=387>
##contig=<ID=tig_77715,length=412>
##contig=<ID=tig_58593,length=264>
##contig=<ID=tig_89360,length=3724>
##contig=<ID=tig_14652,length=406>
##contig=<ID=tig_27328,length=328>
##contig=<ID=tig_75333,length=2327>
##contig=<ID=tig_19860,length=308>
##contig=<ID=tig_49230,length=392>
##contig=<ID=tig_76352,length=479>
##contig=<ID=tig_40410,length=263>
##contig=<ID=tig_28397,length=251>
##contig=<ID=tig_56087,length=581>
##contig=<ID=tig_37777,length=258>
##contig=<ID=tig_91207,length=29340>
##contig=<ID=tig_81847,length=815>
##contig=<ID=tig_82703,length=8799>
##contig=<ID=tig_87237,length=3211>
##contig=<ID=tig_71169,length=305>
##contig=<ID=tig_11064,length=308>
##contig=<ID=tig_14778,length=258>
##contig=<ID=tig_49455,length=275>
##contig=<ID=tig_72498,length=425>
##contig=<ID=tig_87798,length=8255>
##contig=<ID=tig_103026,length=21313>
##contig=<ID=tig_29060,length=799>
##contig=<ID=tig_75548,length=385>
##contig=<ID=tig_50228,length=428>
##contig=<ID=tig_67486,length=599>
##contig=<ID=tig_37535,length=287>
##contig=<ID=tig_13450,length=293>
##contig=<ID=tig_93149,length=3538>
##contig=<ID=tig_92809,length=5219>
##contig=<ID=tig_16052,length=268>
##contig=<ID=tig_74057,length=256>
##contig=<ID=tig_101222,length=8284>
##contig=<ID=tig_8100,length=586>
##contig=<ID=tig_65236,length=457>
##contig=<ID=tig_57950,length=385>
##contig=<ID=tig_58131,length=282>
##contig=<ID=tig_77958,length=282>
##contig=<ID=tig_77960,length=364>
##contig=<ID=tig_55597,length=297>
##contig=<ID=tig_31167,length=346>
##contig=<ID=tig_26578,length=294>
##contig=<ID=tig_75606,length=368>
##contig=<ID=tig_50029,length=274>
##contig=<ID=tig_95590,length=9483>
##contig=<ID=tig_94237,length=12575>
##contig=<ID=tig_63874,length=274>
##contig=<ID=tig_97077,length=37304>
##contig=<ID=tig_91902,length=11957>
##contig=<ID=tig_23813,length=420>
##contig=<ID=tig_79208,length=673>
##contig=<ID=tig_66382,length=620>
##contig=<ID=tig_106,length=626>
##contig=<ID=tig_53531,length=263>
##contig=<ID=tig_53194,length=250>
##contig=<ID=tig_27167,length=273>
##contig=<ID=tig_14743,length=442>
##contig=<ID=tig_64551,length=298>
##contig=<ID=tig_23454,length=298>
##contig=<ID=tig_19379,length=662>
##contig=<ID=tig_40576,length=368>
##contig=<ID=tig_18768,length=260>
##contig=<ID=tig_30797,length=485>
##contig=<ID=tig_5895,length=621>
##contig=<ID=tig_18969,length=391>
##contig=<ID=tig_48489,length=446>
##contig=<ID=tig_38719,length=319>
##contig=<ID=tig_14250,length=408>
##contig=<ID=tig_60871,length=531>
##contig=<ID=tig_46478,length=264>
##contig=<ID=tig_88790,length=4450>
##contig=<ID=tig_32463,length=342>
##contig=<ID=tig_69796,length=595>
##contig=<ID=tig_70848,length=272>
##contig=<ID=tig_51726,length=364>
##contig=<ID=tig_17805,length=803>
##contig=<ID=tig_94972,length=10889>
##contig=<ID=tig_43664,length=539>
##contig=<ID=tig_99386,length=10707>
##contig=<ID=tig_9844,length=400>
##contig=<ID=tig_35428,length=539>
##contig=<ID=tig_25682,length=336>
##contig=<ID=tig_101736,length=12671>
##contig=<ID=tig_77803,length=542>
##contig=<ID=tig_29007,length=252>
##contig=<ID=tig_84039,length=8517>
##contig=<ID=tig_92734,length=11534>
##contig=<ID=tig_76158,length=959>
##contig=<ID=tig_49287,length=282>
##contig=<ID=tig_32542,length=262>
##contig=<ID=tig_34767,length=251>
##contig=<ID=tig_85315,length=1438>
##contig=<ID=tig_42369,length=322>
##contig=<ID=tig_56785,length=374>
##contig=<ID=tig_50841,length=388>
##contig=<ID=tig_49551,length=283>
##contig=<ID=tig_103475,length=11985>
##contig=<ID=tig_100857,length=7500>
##contig=<ID=tig_36142,length=258>
##contig=<ID=tig_11839,length=819>
##contig=<ID=tig_42974,length=5914>
##contig=<ID=tig_12960,length=418>
##contig=<ID=tig_18950,length=357>
##contig=<ID=tig_72526,length=511>
##contig=<ID=tig_48215,length=441>
##contig=<ID=tig_2554,length=525>
##contig=<ID=tig_10850,length=333>
##contig=<ID=tig_35528,length=428>
##contig=<ID=tig_25235,length=810>
##contig=<ID=tig_87588,length=19679>
##contig=<ID=tig_88216,length=1630>
##contig=<ID=tig_77605,length=404>
##contig=<ID=tig_103589,length=119177>
##contig=<ID=tig_40926,length=749>
##contig=<ID=tig_102337,length=77174>
##contig=<ID=tig_2429,length=291>
##contig=<ID=tig_103604,length=97241>
##contig=<ID=tig_53267,length=291>
##contig=<ID=tig_90584,length=16616>
##contig=<ID=tig_32101,length=343>
##contig=<ID=tig_86157,length=19654>
##contig=<ID=tig_67920,length=342>
##contig=<ID=tig_89750,length=38627>
##contig=<ID=tig_98164,length=14671>
##contig=<ID=tig_2111,length=313>
##contig=<ID=tig_86807,length=2349>
##contig=<ID=tig_35275,length=367>
##contig=<ID=tig_102651,length=4567>
##contig=<ID=tig_101224,length=5225>
##contig=<ID=tig_92928,length=12445>
##contig=<ID=tig_80675,length=425>
##contig=<ID=tig_88442,length=7479>
##contig=<ID=tig_19357,length=283>
##contig=<ID=tig_10087,length=252>
##contig=<ID=tig_67028,length=494>
##contig=<ID=tig_102050,length=8379>
##contig=<ID=tig_83592,length=4692>
##contig=<ID=tig_94876,length=4991>
##contig=<ID=tig_10571,length=315>
##contig=<ID=tig_46190,length=273>
##contig=<ID=tig_103241,length=7819>
##contig=<ID=tig_4823,length=506>
##contig=<ID=tig_17194,length=284>
##contig=<ID=tig_62301,length=255>
##contig=<ID=tig_43158,length=263>
##contig=<ID=tig_51626,length=309>
##contig=<ID=tig_101033,length=6504>
##contig=<ID=tig_64592,length=969>
##contig=<ID=tig_83371,length=34019>
##contig=<ID=tig_68208,length=596>
##contig=<ID=tig_435,length=294>
##contig=<ID=tig_92888,length=2316>
##contig=<ID=tig_42796,length=251>
##contig=<ID=tig_54852,length=2041>
##contig=<ID=tig_48547,length=296>
##contig=<ID=tig_4500,length=360>
##contig=<ID=tig_95953,length=4211>
##contig=<ID=tig_39871,length=289>
##contig=<ID=tig_75266,length=265>
##contig=<ID=tig_98455,length=20231>
##contig=<ID=tig_92860,length=2230>
##contig=<ID=tig_10321,length=2297>
##contig=<ID=tig_67904,length=952>
##contig=<ID=tig_3265,length=268>
##contig=<ID=tig_32801,length=2579>
##contig=<ID=tig_760,length=386>
##contig=<ID=tig_2707,length=277>
##contig=<ID=tig_39626,length=902>
##contig=<ID=tig_38772,length=297>
##contig=<ID=tig_3088,length=321>
##contig=<ID=tig_83181,length=8780>
##contig=<ID=tig_15935,length=406>
##contig=<ID=tig_8426,length=321>
##contig=<ID=tig_61867,length=288>
##contig=<ID=tig_95614,length=2669>
##contig=<ID=tig_39154,length=270>
##contig=<ID=tig_27996,length=403>
##contig=<ID=tig_39164,length=250>
##contig=<ID=tig_42646,length=275>
##contig=<ID=tig_70665,length=435>
##contig=<ID=tig_98588,length=32848>
##contig=<ID=tig_2848,length=352>
##contig=<ID=tig_52062,length=254>
##contig=<ID=tig_26240,length=482>
##contig=<ID=tig_17445,length=459>
##contig=<ID=tig_41982,length=261>
##contig=<ID=tig_94551,length=31413>
##contig=<ID=tig_74728,length=294>
##contig=<ID=tig_48678,length=468>
##contig=<ID=tig_67248,length=609>
##contig=<ID=tig_34775,length=843>
##contig=<ID=tig_26593,length=311>
##contig=<ID=tig_98675,length=19592>
##contig=<ID=tig_45174,length=296>
##contig=<ID=tig_38829,length=640>
##contig=<ID=tig_72566,length=273>
##contig=<ID=tig_6601,length=475>
##contig=<ID=tig_66442,length=556>
##contig=<ID=tig_49218,length=423>
##contig=<ID=tig_90711,length=17997>
##contig=<ID=tig_58288,length=375>
##contig=<ID=tig_72864,length=282>
##contig=<ID=tig_13714,length=402>
##contig=<ID=tig_38677,length=382>
##contig=<ID=tig_26756,length=1048>
##contig=<ID=tig_100067,length=11168>
##contig=<ID=tig_96081,length=3640>
##contig=<ID=tig_25306,length=292>
##contig=<ID=tig_41335,length=266>
##contig=<ID=tig_42497,length=313>
##contig=<ID=tig_23121,length=575>
##contig=<ID=tig_80683,length=1758>
##contig=<ID=tig_80539,length=633>
##contig=<ID=tig_43785,length=252>
##contig=<ID=tig_3238,length=332>
##contig=<ID=tig_31163,length=321>
##contig=<ID=tig_94784,length=7303>
##contig=<ID=tig_5138,length=477>
##contig=<ID=tig_96586,length=6675>
##contig=<ID=tig_96688,length=5689>
##contig=<ID=tig_13864,length=366>
##contig=<ID=tig_52583,length=350>
##contig=<ID=tig_31444,length=1714>
##contig=<ID=tig_25625,length=407>
##contig=<ID=tig_35593,length=252>
##contig=<ID=tig_64308,length=2241>
##contig=<ID=tig_45980,length=449>
##contig=<ID=tig_78933,length=1879>
##contig=<ID=tig_36828,length=1050>
##contig=<ID=tig_27317,length=269>
##contig=<ID=tig_22823,length=327>
##contig=<ID=tig_52004,length=498>
##contig=<ID=tig_53660,length=391>
##contig=<ID=tig_6679,length=356>
##contig=<ID=tig_2719,length=287>
##contig=<ID=tig_32750,length=272>
##contig=<ID=tig_65237,length=278>
##contig=<ID=tig_77139,length=285>
##contig=<ID=tig_2450,length=262>
##contig=<ID=tig_21389,length=260>
##contig=<ID=tig_98484,length=10161>
##contig=<ID=tig_27369,length=2922>
##contig=<ID=tig_56313,length=269>
##contig=<ID=tig_76043,length=255>
##contig=<ID=tig_51452,length=1321>
##contig=<ID=tig_13058,length=438>
##contig=<ID=tig_60558,length=1347>
##contig=<ID=tig_61066,length=332>
##contig=<ID=tig_98377,length=11461>
##contig=<ID=tig_80756,length=725>
##contig=<ID=tig_26119,length=266>
##contig=<ID=tig_102982,length=11666>
##contig=<ID=tig_74090,length=329>
##contig=<ID=tig_9284,length=254>
##contig=<ID=tig_86583,length=2505>
##contig=<ID=tig_33106,length=443>
##contig=<ID=tig_63495,length=854>
##contig=<ID=tig_84559,length=15728>
##contig=<ID=tig_100970,length=14234>
##contig=<ID=tig_102559,length=58673>
##contig=<ID=tig_15087,length=609>
##contig=<ID=tig_2957,length=513>
##contig=<ID=tig_18714,length=258>
##contig=<ID=tig_75444,length=347>
##contig=<ID=tig_94224,length=15415>
##contig=<ID=tig_20060,length=321>
##contig=<ID=tig_56995,length=495>
##contig=<ID=tig_25272,length=364>
##contig=<ID=tig_29038,length=268>
##contig=<ID=tig_2654,length=515>
##contig=<ID=tig_12085,length=305>
##contig=<ID=tig_36434,length=342>
##contig=<ID=tig_50842,length=649>
##contig=<ID=tig_67364,length=667>
##contig=<ID=tig_878,length=338>
##contig=<ID=tig_28659,length=315>
##contig=<ID=tig_47206,length=302>
##contig=<ID=tig_38617,length=255>
##contig=<ID=tig_50441,length=378>
##contig=<ID=tig_76289,length=264>
##contig=<ID=tig_23111,length=300>
##contig=<ID=tig_79265,length=702>
##contig=<ID=tig_21597,length=263>
##contig=<ID=tig_58800,length=759>
##contig=<ID=tig_24810,length=598>
##contig=<ID=tig_83048,length=2797>
##contig=<ID=tig_48211,length=414>
##contig=<ID=tig_30688,length=284>
##contig=<ID=tig_30012,length=258>
##contig=<ID=tig_27861,length=476>
##contig=<ID=tig_90721,length=2537>
##contig=<ID=tig_85052,length=4033>
##contig=<ID=tig_81383,length=450>
##contig=<ID=tig_55740,length=251>
##contig=<ID=tig_41911,length=1036>
##contig=<ID=tig_26316,length=282>
##contig=<ID=tig_66293,length=516>
##contig=<ID=tig_100618,length=25606>
##contig=<ID=tig_35566,length=322>
##contig=<ID=tig_64730,length=999>
##contig=<ID=tig_44643,length=13754>
##contig=<ID=tig_65800,length=355>
##contig=<ID=tig_65462,length=343>
##contig=<ID=tig_40360,length=289>
##contig=<ID=tig_39371,length=342>
##contig=<ID=tig_8530,length=348>
##contig=<ID=tig_16983,length=296>
##contig=<ID=tig_45205,length=292>
##contig=<ID=tig_61345,length=324>
##contig=<ID=tig_95255,length=7890>
##contig=<ID=tig_103224,length=18054>
##contig=<ID=tig_28647,length=351>
##contig=<ID=tig_38756,length=299>
##contig=<ID=tig_91828,length=4445>
##contig=<ID=tig_8775,length=371>
##contig=<ID=tig_90109,length=8311>
##contig=<ID=tig_80664,length=7326>
##contig=<ID=tig_23353,length=402>
##contig=<ID=tig_62243,length=268>
##contig=<ID=tig_35117,length=366>
##contig=<ID=tig_62035,length=272>
##contig=<ID=tig_57596,length=259>
##contig=<ID=tig_39994,length=702>
##contig=<ID=tig_102586,length=147123>
##contig=<ID=tig_178,length=253>
##contig=<ID=tig_86617,length=10334>
##contig=<ID=tig_18928,length=1784>
##contig=<ID=tig_98210,length=3253>
##contig=<ID=tig_41215,length=256>
##contig=<ID=tig_71607,length=346>
##contig=<ID=tig_91525,length=5156>
##contig=<ID=tig_77504,length=782>
##contig=<ID=tig_6966,length=280>
##contig=<ID=tig_41242,length=272>
##contig=<ID=tig_12647,length=297>
##contig=<ID=tig_36786,length=345>
##contig=<ID=tig_75721,length=276>
##contig=<ID=tig_9450,length=310>
##contig=<ID=tig_75262,length=253>
##contig=<ID=tig_96763,length=16584>
##contig=<ID=tig_92828,length=6832>
##contig=<ID=tig_4266,length=297>
##contig=<ID=tig_41615,length=252>
##contig=<ID=tig_95827,length=4256>
##contig=<ID=tig_70330,length=534>
##contig=<ID=tig_5068,length=283>
##contig=<ID=tig_99777,length=18067>
##contig=<ID=tig_77872,length=428>
##contig=<ID=tig_8463,length=316>
##contig=<ID=tig_22239,length=308>
##contig=<ID=tig_61876,length=778>
##contig=<ID=tig_84656,length=10068>
##contig=<ID=tig_81190,length=467>
##contig=<ID=tig_88767,length=7398>
##contig=<ID=tig_83230,length=1845>
##contig=<ID=tig_36541,length=327>
##contig=<ID=tig_92529,length=2908>
##contig=<ID=tig_63860,length=283>
##contig=<ID=tig_72752,length=411>
##contig=<ID=tig_83650,length=3352>
##contig=<ID=tig_5328,length=251>
##contig=<ID=tig_65510,length=263>
##contig=<ID=tig_42836,length=269>
##contig=<ID=tig_38115,length=608>
##contig=<ID=tig_396,length=2795>
##contig=<ID=tig_98035,length=3448>
##contig=<ID=tig_28288,length=270>
##contig=<ID=tig_90404,length=5263>
##contig=<ID=tig_43043,length=259>
##contig=<ID=tig_67948,length=407>
##contig=<ID=tig_102697,length=5245>
##contig=<ID=tig_40796,length=961>
##contig=<ID=tig_91336,length=3352>
##contig=<ID=tig_6864,length=544>
##contig=<ID=tig_53782,length=566>
##contig=<ID=tig_95052,length=32800>
##contig=<ID=tig_10435,length=470>
##contig=<ID=tig_51274,length=276>
##contig=<ID=tig_14932,length=299>
##contig=<ID=tig_40998,length=281>
##contig=<ID=tig_13203,length=929>
##contig=<ID=tig_29953,length=539>
##contig=<ID=tig_7186,length=293>
##contig=<ID=tig_43767,length=468>
##contig=<ID=tig_16544,length=537>
##contig=<ID=tig_10243,length=264>
##contig=<ID=tig_72363,length=749>
##contig=<ID=tig_7202,length=253>
##contig=<ID=tig_31187,length=293>
##contig=<ID=tig_41530,length=286>
##contig=<ID=tig_5791,length=251>
##contig=<ID=tig_12981,length=278>
##contig=<ID=tig_60495,length=853>
##contig=<ID=tig_25431,length=316>
##contig=<ID=tig_79321,length=392>
##contig=<ID=tig_18874,length=370>
##contig=<ID=tig_33917,length=267>
##contig=<ID=tig_9093,length=289>
##contig=<ID=tig_80978,length=1464>
##contig=<ID=tig_91974,length=7009>
##contig=<ID=tig_31127,length=268>
##contig=<ID=tig_68240,length=579>
##contig=<ID=tig_13680,length=1872>
##contig=<ID=tig_75062,length=422>
##contig=<ID=tig_91389,length=1500>
##contig=<ID=tig_51634,length=460>
##contig=<ID=tig_95663,length=6026>
##contig=<ID=tig_83713,length=9781>
##contig=<ID=tig_5640,length=259>
##contig=<ID=tig_5137,length=256>
##contig=<ID=tig_34560,length=289>
##contig=<ID=tig_12450,length=458>
##contig=<ID=tig_61196,length=326>
##contig=<ID=tig_6865,length=253>
##contig=<ID=tig_2691,length=655>
##contig=<ID=tig_70433,length=619>
##contig=<ID=tig_38516,length=344>
##contig=<ID=tig_33495,length=262>
##contig=<ID=tig_98409,length=6903>
##contig=<ID=tig_50581,length=313>
##contig=<ID=tig_74221,length=260>
##contig=<ID=tig_4927,length=676>
##contig=<ID=tig_69750,length=446>
##contig=<ID=tig_136,length=324>
##contig=<ID=tig_2202,length=754>
[truncated: 74,207,859 more chars]
