# Supplementary material for: Recombination mapping of the Brazilian stingless bee Frieseomelitta varia confirms high recombination rates in social hymenoptera
Source: BMC Genomics. 2021 Sep 18;22:673. doi: 10.1186/s12864-021-07987-3 (PMC8449902; doi:10.1186/s12864-021-07987-3)
Supplement: Supplementary file 5 — Additional file 5: File S3. Divergence time data for phylogenetic tree. Newick tree format file containing approximate divergence time between species. All the data is obtained from references cited in Fig. 3 legend. [file 12864_2021_7987_MOESM5_ESM.txt]

File S3(TRE): Divergence time data for phylogenetic tree. Newick tree format file containing approximate divergence time between species. All the data is obtained from references cited in Figure 3 legend.

(((((((Bombus_terrestris:79,Frieseomelitta_varia:79):6,(Apis_florea:10,(Apis_dorsata:10,(Apis_cerana:6,Apis_mellifera:6):4):5):75):2,Megachile_rotundata:104):16,(Acromyrmex_echinatior:78,Pogonomyrmex_rugosus:78):42):20,Vespula_vulgaris:140):50,(Habrobracon_hebetor:74,Nasonia_spp.:74):116):110,Drosophila_melanogaster:300);
