# Supplementary material for: Recombination mapping of the Brazilian stingless bee Frieseomelitta varia confirms high recombination rates in social hymenoptera
Source: BMC Genomics. 2021 Sep 18;22:673. doi: 10.1186/s12864-021-07987-3 (PMC8449902; doi:10.1186/s12864-021-07987-3)
Supplement: Supplementary file 6 — Additional file 6: File S4. Recombination rate data for phylogenetic tree. Recombination rate data used in phylogenetic tree. All the data is obtained from references cited in Fig. 3 legend. [file 12864_2021_7987_MOESM6_ESM.csv]

File S4 (CSV): Recombination rate data for phylogenetic tree. Recombination rate data used in phylogenetic tree. All the data is obtained from references cited in Figure 3 legend.
	RR
Bombus_terrestris	8.9
Frieseomelitta_varia	12.5
Apis_florea	20.8
Apis_dorsata	25.1
Apis_cerana	17.4
Apis_mellifera	21.6
Megachile_rotundata	1.02
Acromyrmex_echinatior	6.4
Pogonomyrmex_rugosus	14
Vespula_vulgaris	9.7
Habrobracon_hebetor	4.8
Nasonia_spp.	1.5
Drosophila_melanogaster	1.6
