# Supplementary material for: Recombination mapping of the Brazilian stingless bee Frieseomelitta varia confirms high recombination rates in social hymenoptera
Source: BMC Genomics. 2021 Sep 18;22:673. doi: 10.1186/s12864-021-07987-3 (PMC8449902; doi:10.1186/s12864-021-07987-3)
Supplement: Supplementary file 7 — Additional file 7: Table S1. Summary statistics of sequenced reads. The text file shows high-quality read counts for each male bee sample, % alignment to the reference, and proportion of the genotypes. [file 12864_2021_7987_MOESM7_ESM.txt]

Table S1 (TXT): Summary statistics of sequenced reads. The text file shows high-quality read counts for each male bee sample, % alignment to the reference, and proportion of the genotypes.
sample	HQ reads	HQ reads mapped to reference	percent reads mapped to reference	# ./. genotypes	# 0/0 genotypes	# 0/1 genotypes	# 1/1 genotypes
FV9_	9976982	8059678	80%	2912	3401	130	3071
FV99_	32750467	27100410	82%	10	5114	188	4202
FV98_	32021733	25557874	79%	7	4841	164	4502
FV97_	2337921	1905312	81%	5476	2032	94	1912
FV96_	18729361	15319896	81%	132	4784	179	4419
FV95_	7553869	6438812	85%	1630	3971	323	3590
FV94_	12934067	10977492	84%	175	5014	276	4049
FV93_	33432681	27506555	82%	8	4650	142	4714
FV92_	25067017	20880247	83%	8	4097	175	5234
FV91_	28281514	23398355	82%	13	4999	191	4311
FV90_	6772886	5315357	78%	2038	4059	166	3251
FV8_	7693604	6061466	78%	2104	3710	240	3460
FV89_	48610455	41214640	84%	0	7740	142	1632
FV88_	27448944	23036310	83%	6	4381	171	4956
FV87_	32291722	27338706	84%	0	4698	177	4639
FV86_	18633945	15151440	81%	68	4596	232	4618
FV85_	12382230	10527982	85%	243	4470	190	4611
FV84_	25405581	21090642	83%	8	4374	173	4959
FV83_	31667031	27207323	85%	5	5149	139	4221
FV82_	32978679	27116130	82%	4	5056	194	4260
FV81_	4644171	3961770	85%	1928	2906	230	4450
FV80_	2950970	2505592	84%	4737	2207	167	2403
FV7_	5609176	4218569	75%	3215	3296	189	2814
FV79_	13069860	10727566	82%	463	4872	236	3943
FV78_	14450993	12217100	84%	130	5420	180	3784
FV77_	12750507	10866820	85%	257	5075	202	3980
FV76_	30617806	25651941	83%	6	5612	151	3745
FV75_	9728564	8020867	82%	1058	3711	202	4543
FV74_	24041306	19331913	80%	35	5495	187	3797
FV73_	7976197	6863211	86%	722	4168	219	4405
FV72_	10168767	8604740	84%	516	4187	254	4557
FV71_	6387140	4740649	74%	2694	3246	186	3388
FV70_	32092924	26457661	82%	2	5068	179	4265
FV6_	26113191	21099011	80%	27	5510	188	3789
FV69_	8240228	7000197	84%	1058	3885	208	4363
FV68_	7598408	6361557	83%	1379	4537	273	3325
FV67_	34860299	29766229	85%	1	4623	172	4718
FV66_	18737197	14188147	75%	169	3967	233	5145
FV65_	22415275	18889314	84%	32	4566	214	4702
FV64_	21041984	17347179	82%	77	5700	193	3544
FV63_	4334239	3626013	83%	3836	3367	135	2176
FV62_	1624715	1344526	82%	7202	1101	40	1171
FV61_	4279501	3538561	82%	4380	2734	101	2299
FV60_	25432160	18734841	73%	55	5221	201	4037
FV5_	4399250	3329005	75%	4561	2296	126	2531
FV59_	25201298	20910083	82%	20	4659	193	4642
FV58_	6813799	5818512	85%	1499	4536	193	3286
FV57_	3525554	2985385	84%	3950	2839	210	2515
FV56_	6026312	5049139	83%	2452	3432	151	3479
FV55_	14078616	11671485	82%	190	4665	206	4453
FV54_	14825088	12303858	82%	239	3711	217	5347
FV53_	28449403	23321926	81%	15	4750	179	4570
FV52_	8783213	7401182	84%	1009	4150	213	4142
FV51_	18501661	15370595	83%	58	5080	135	4241
FV50_	21292292	17181550	80%	104	4804	167	4439
FV4_	15359191	12351628	80%	291	4534	221	4468
FV49_	8310474	6960521	83%	1973	3409	167	3965
FV48_	6326929	5159371	81%	2286	3939	179	3110
FV47_	5816452	4800745	82%	3938	2453	110	3013
FV46_	12774540	10625425	83%	225	4728	217	4344
FV45_	26411368	21484053	81%	50	5122	225	4117
FV44_	10039088	8280485	82%	642	4751	197	3924
FV43_	23887563	20062891	83%	26	3967	244	5277
FV42_	7519286	6096410	81%	2112	4101	170	3131
FV41_	28047046	23798160	84%	6	4727	184	4597
FV40_	3951801	3170510	80%	4322	2373	166	2653
FV3_	11813466	9512732	80%	939	3968	209	4398
FV39_	26346164	22296451	84%	13	4418	244	4839
FV38_	5036705	4125236	81%	2804	3374	134	3202
FV37_	7748955	6278272	81%	2061	3389	203	3861
FV36_	2772083	2274948	82%	5846	1762	100	1806
FV35_	2789423	2305038	82%	5570	1920	97	1927
FV34_	1070112	858289	80%	8189	738	32	555
FV33_	1054649	870590	82%	8134	750	43	587
FV32_	5108465	4294855	84%	3078	3702	140	2594
FV31_	10594703	8083628	76%	1299	4155	636	3424
FV30_	22355130	18968984	84%	35	4147	199	5133
FV2_	8689628	6467096	74%	3547	3004	179	2784
FV29_	5892160	5023843	85%	1632	4126	378	3378
FV28_	27309836	23021764	84%	10	4555	175	4774
FV27_	15378062	12903085	83%	266	4770	183	4295
FV26_	6325483	5046749	79%	3022	3410	143	2939
FV25_	7373419	5783179	78%	2066	3857	265	3326
FV24_	19433238	15562581	80%	192	4671	189	4462
FV23_	9847735	7582151	76%	2138	4027	144	3205
FV22_	6478488	5462163	84%	2160	3460	172	3722
FV21_	4973133	3903973	78%	3509	3260	151	2594
FV20_	7754087	6538284	84%	906	4467	194	3947
FV1_	10335519	8268642	80%	3253	3157	124	2980
FV19_	86583	71724	82%	9393	77	1	43
FV18_	5678059	4663921	82%	3085	3008	309	3112
FV180_	25537214	21358605	83%	21	4171	173	5149
FV17_	13450260	11157080	82%	418	4568	182	4346
FV179_	8058463	6639351	82%	1227	3783	175	4329
FV178_	23403578	19515192	83%	19	3625	192	5678
FV177_	11685731	9923222	84%	476	4526	194	4318
FV176_	18771999	15874416	84%	60	4695	219	4540
FV175_	6053511	4898719	80%	2266	3862	161	3225
FV174_	26006518	21518937	82%	27	4689	186	4612
FV173_	22178213	18615972	83%	27	4774	209	4504
FV172_	2518234	2118166	84%	5524	1856	71	2063
FV171_	27383939	22799096	83%	14	4395	152	4953
FV170_	9363069	7912147	84%	1064	4043	198	4209
FV16_	4009594	3372651	84%	4307	3027	146	2034
FV169_	1450788	1205298	83%	7231	1115	44	1124
FV168_	12796641	10629373	83%	365	4227	176	4746
FV167_	28656870	23825207	83%	5	4717	167	4625
FV166_	14385118	11820533	82%	208	4175	175	4956
FV165_	3862048	3195463	82%	4054	2822	114	2524
FV164_	21336250	17725242	83%	31	4971	269	4243
FV163_	23884168	19892092	83%	31	4815	156	4512
FV162_	9090638	7492502	82%	1031	4382	178	3923
FV161_	10416665	8598492	82%	625	4110	188	4591
FV160_	747330	608917	81%	8412	553	13	536
FV15_	14473544	12227144	84%	183	4212	219	4900
FV159_	7465475	6015398	80%	1296	3902	132	4184
FV158_	9759642	8151887	83%	821	4432	186	4075
FV157_	6895048	5698704	82%	1663	4043	173	3635
FV156_	14369629	11389890	79%	233	4697	222	4362
FV155_	16618630	13537442	81%	113	4771	190	4440
FV154_	16769265	13799373	82%	119	4806	164	4425
FV153_	4097388	3379537	82%	3598	3420	108	2388
FV152_	5928906	4914765	82%	2392	3801	193	3128
FV151_	6993111	5751159	82%	1618	3866	159	3871
FV150_	4392906	3591844	81%	3231	2750	159	3374
FV14_	4829814	3937256	81%	3564	2459	1024	2467
FV149_	15045748	12054449	80%	173	4228	160	4953
FV148_	593655	489282	82%	8619	430	9	456
FV147_	35105566	28990570	82%	3	4603	166	4742
FV146_	4030312	3369343	83%	3502	3181	101	2730
FV145_	33135544	27332281	82%	4	4302	140	5068
FV144_	4687356	3893137	83%	2739	3724	129	2922
FV143_	13485023	11262410	83%	291	3655	199	5369
FV142_	18117245	13620082	75%	558	4472	216	4268
FV141_	367173	301890	82%	9106	238	5	165
FV140_	7860653	5921364	75%	4806	2234	363	2111
FV13_	14905335	12165034	81%	221	4734	252	4307
FV139_	3404211	2756922	80%	4811	2783	113	1807
FV138_	2168151	1646221	75%	7557	1121	60	776
FV137_	244563	188081	76%	9259	159	4	92
FV136_	6230884	4667899	74%	6172	1656	101	1585
FV135_	797667	652849	81%	8355	634	9	516
FV134_	9025396	6770824	75%	4555	2682	295	1982
FV133_	470567	359244	76%	9137	165	6	206
FV132_	2222012	1711806	77%	7054	1407	56	997
FV131_	4055484	2922861	72%	7320	1205	63	926
FV130_	876255	670065	76%	8667	390	25	432
FV12_	18035760	14547699	80%	125	4817	181	4391
FV129_	8964654	6744947	75%	2750	3815	165	2784
FV128_	9691755	7970097	82%	1137	4472	156	3749
FV127_	3228758	2597994	80%	5695	1810	81	1928
FV126_	229199	185693	81%	9229	129	6	150
FV125_	25883786	21365939	82%	53	4479	198	4784
FV124_	778471	638978	82%	8557	407	19	531
FV123_	6055639	4830751	79%	4197	2572	266	2479
FV122_	4775496	3995411	83%	3397	2958	141	3018
FV121_	1128824	903533	80%	8081	636	39	758
FV120_	4790546	3481776	72%	4591	2880	271	1772
FV11_	10742231	8860018	82%	575	5030	311	3598
FV119_	60427	48831	80%	9458	32	1	23
FV118_	34630371	29537785	85%	16	5488	173	3837
FV117_	17468463	14572474	83%	92	4697	226	4499
FV116_	46323797	37504418	80%	4	6581	134	2795
FV115_	16295067	13155942	80%	189	4498	198	4629
FV114_	18221176	15134801	83%	67	4465	301	4681
FV113_	34623860	28123069	81%	9	5287	166	4052
FV112_	15526915	12373736	79%	918	3828	660	4108
FV111_	3445012	2845500	82%	3692	3186	141	2495
FV110_	19412520	16242850	83%	44	3764	208	5498
FV10_	18692275	14811303	79%	148	4548	270	4548
FV109_	36574848	29836528	81%	3	4641	154	4716
FV108_	33141123	27587684	83%	3	4525	348	4638
FV107_	19562979	15882327	81%	64	5232	164	4054
FV106_	5271391	4410622	83%	2923	3492	138	2961
FV105_	21838747	18292422	83%	37	4837	171	4469
FV104_	14662391	10773450	73%	1551	2985	215	4763
FV103_	12673124	10339747	81%	527	4281	236	4470
FV102_	7034727	5585419	79%	1318	4604	167	3425
FV101_	2683000	2275292	84%	4795	2328	103	2288
FV100_	1487529	1256718	84%	7099	1326	44	1045
Median	10008035
Average	13428475.74
SD	10517236.16
min	60427
max	48610455
SE	783908.5
