# Supplementary material for: Recombination mapping of the Brazilian stingless bee Frieseomelitta varia confirms high recombination rates in social hymenoptera
Source: BMC Genomics. 2021 Sep 18;22:673. doi: 10.1186/s12864-021-07987-3 (PMC8449902; doi:10.1186/s12864-021-07987-3)
Supplement: Supplementary file 8 — Additional file 8: Table S2. Sequence alignment output of markers to the genome assembly. BLAST output of mapped SNPs (with linkage group placement info) against F. varia genome assembly (F_var1.2). [file 12864_2021_7987_MOESM8_ESM.xlsx]

## Sheet: Sheet1
Table S2 (XLSX): Sequence alignment output of markers to the genome assembly. BLAST output of mapped SNPs (with linkage group placement info) against F. varia genome assembly (F_var1.2).
Marker_contig_LG (query)	Final LG placement	Genome Scaffold (subject)	%Identity	Alignment length	Mismatches	Gaps	q start	q end	s start	s end	E-value	Bit score
SNP6268_tig_102147_1	LG1	WNWW01000654.1	98.727	4792	12	8	3176	7928	19751	14970	0	8468
SNP887_tig_94367_1	LG1	WNWW01000457.1	99.35	8461	23	8	1	8453	177777	169341	0	15291
SNP5185_tig_99275_1	LG1	WNWW01000786.1	99.877	9772	6	1	1	9766	174464	164693	0	17974
SNP3148_tig_84662_1	LG1	WNWW01000612.1	99.572	17525	31	9	2188	19680	159891	142379	0	31907
SNP9088_tig_100569_1	LG1	WNWW01000248.1	98.974	8286	47	16	1	8271	641508	633246	0	14796
SNP2093_tig_97017_1	LG1	WNWW01000248.1	98.633	14634	78	46	1	14578	552040	566607	0	25804
SNP7718_tig_86829_1	LG1	WNWW01000248.1	97.033	3505	31	25	577	4046	531541	528075	0	5829
SNP193_tig_82548_1	LG1	WNWW01000248.1	97.711	5156	49	30	2102	7218	522006	527131	0	8804
SNP1284_tig_103103_1	LG1	WNWW01000470.1	98.187	4577	31	14	6968	11512	381288	385844	0	7945
SNP2617_tig_97046_1	LG1	WNWW01000248.1	99.546	6828	6	8	6679	13489	424808	417989	0	12414
SNP9077_tig_92617_1	LG1	WNWW01000470.1	97.54	2236	31	5	1	2217	438311	436081	0	3803
SNP5593_tig_83519_1	LG1	WNWW01000278.1	98.601	10365	64	41	6055	16380	58553	68875	0	18262
SNP1065_tig_97401_1	LG1	WNWW01000470.1	99.882	5930	5	1	1	5928	420871	414942	0	10911
SNP1068_tig_97401_1	LG1	WNWW01000470.1	99.882	5930	5	1	1	5928	420871	414942	0	10911
SNP8955_tig_23450_1	LG1	WNWW01000278.1	98.902	5645	12	10	1	5617	30053	24431	0	10035
SNP6145_tig_88724_1	LG1	WNWW01000246.1	98.884	10843	74	19	1	10832	219974	209168	0	19309
SNP980_tig_98675_1	LG1	WNWW01000246.1	99.132	14974	38	22	1	14899	138003	152959	0	26849
SNP1863_tig_87664_1	LG1	WNWW01000246.1	97.519	3869	34	19	1	3830	36356	40201	0	6556
SNP5022_tig_91696_1	LG1	WNWW01000246.1	98.971	8166	11	16	1	8139	177002	185121	0	14549
SNP1182_tig_103568_1	LG1	WNWW01000246.1	99.172	9784	26	16	14157	23903	89634	79869	0	17577
SNP3989_tig_93516_1	LG1	WNWW01000246.1	98.205	9250	52	15	1	9197	16773	25961	0	16057
SNP2448_tig_94105_1	LG1	WNWW01000748.1	98.789	10655	71	24	1	10620	82249	71618	0	18908
SNP8464_tig_101379_1	LG1	WNWW01000744.1	99.168	18619	50	25	1309	19863	68104	86681	0	33431
SNP5632_tig_101682_1	LG1	WNWW01000332.1	99.395	17520	28	15	1	17468	38374	55867	0	31695
SNP4181_tig_92354_1	LG1	WNWW01000228.1	99.641	20318	14	10	1	20267	318650	338959	0	37061
SNP1257_tig_82851_1	LG1	WNWW01000228.1	99.936	6225	2	1	1	6223	350528	344304	0	11474
SNP5285_tig_79275_1	LG1	WNWW01000331.1	98.185	17027	119	95	1	16884	501217	518196	0	29556
SNP765_tig_91923_1	LG1	WNWW01000331.1	98.371	5955	34	23	1642	7539	330823	324875	0	10401
SNP306_tig_98905_1	LG1	WNWW01000331.1	98.269	8895	57	25	12019	20837	40	8913	0	15483
SNP7830_tig_88127_1	LG1	WNWW01000300.1	97.63	11264	68	53	18086	29180	257405	268638	0	19139
SNP3754_tig_102402_1	LG1	WNWW01000300.1	99.229	7915	34	10	7494	15399	142294	150190	0	14253
SNP3365_tig_7626_1	LG1	WNWW01000300.1	98.654	8248	38	11	1	8228	170263	162069	0	14549
SNP9257_tig_84723_1	LG1	WNWW01000300.1	98.216	10148	87	36	10765	20841	20991	31115	0	17651
SNP5168_tig_82640_1	LG1	WNWW01000578.1	99.273	6056	21	7	4300	10334	188394	182341	0	10918
SNP5169_tig_82640_1	LG1	WNWW01000578.1	99.273	6056	21	7	4300	10334	188394	182341	0	10918
SNP2208_tig_102582_1	LG1	WNWW01000578.1	98.353	4007	35	8	2009	5995	227424	231419	0	7005
SNP8537_tig_98193_1	LG1	WNWW01000578.1	99.233	8480	42	16	2864	11341	142815	151273	0	15280
SNP7745_tig_21760_1	LG1	WNWW01000578.1	100	325	0	0	1	325	45678	46002	8.16e-171	601
SNP9400_tig_101951_1	LG1	WNWW01000784.1	99.934	19606	11	1	1	19604	163115	143510	0	36132
SNP9408_tig_101951_1	LG1	WNWW01000784.1	99.934	19606	11	1	1	19604	163115	143510	0	36132
SNP1127_tig_100242_1	LG1	WNWW01000223.1	98.96	11727	51	13	6979	18687	74	11747	0	20914
SNP1126_tig_100242_1	LG1	WNWW01000223.1	98.96	11727	51	13	6979	18687	74	11747	0	20914
SNP4572_tig_98688_1	LG1	WNWW01000505.1	99.209	16063	50	28	10880	26917	16011	1	0	28888
SNP2962_tig_101980_1	LG1	WNWW01000326.1	99.777	18814	14	10	13949	32759	124513	143301	0	34485
SNP7781_tig_102920_1	LG1	WNWW01000326.1	99.111	11583	45	41	6356	17921	15648	27189	0	20766
SNP3071_tig_97161_1	LG1	WNWW01000778.1	99.664	2975	1	4	1	2969	499129	502100	0	5430
SNP2564_tig_91308_1	LG1	WNWW01000483.1	99.535	23659	54	20	4502	28127	760581	784216	0	43029
SNP476_tig_97885_1	LG1	WNWW01000483.1	99.579	17570	20	9	5520	23050	560865	578419	0	31988
SNP7168_tig_102658_1	LG1	WNWW01000483.1	99.793	21293	28	8	1	21277	537688	516396	0	39063
SNP5971_tig_101170_1	LG1	WNWW01000165.1	99.326	21814	38	20	1	21738	1045312	1067092	0	39369
SNP5972_tig_101170_1	LG1	WNWW01000165.1	99.326	21814	38	20	1	21738	1045312	1067092	0	39369
SNP7910_tig_101139_1	LG1	WNWW01000395.1	99.056	16732	53	33	9125	25816	337815	321149	0	29929
SNP2388_tig_102977_1	LG1	WNWW01000372.1	98.72	8596	25	12	1	8562	559901	568445	0	15186
SNP5315_tig_93243_1	LG1	WNWW01000402.1	94.989	1357	44	19	230	1570	103599	104947	0	2119
SNP5566_tig_100611_1	LG1	WNWW01000163.1	98.584	4236	30	12	604	4809	473165	477400	0	7463
SNP8644_tig_98888_1	LG1	WNWW01000769.1	99.615	6495	4	2	1	6474	184855	178361	0	11838
SNP804_tig_94719_1	LG1	WNWW01000887.1	99.695	12117	6	14	1	12089	242687	254800	0	22144
SNP961_tig_103604_1	LG1	WNWW01000816.1	98.912	19387	80	32	1	19315	776306	756979	0	34511
SNP963_tig_103604_1	LG1	WNWW01000816.1	98.912	19387	80	32	1	19315	776306	756979	0	34511
SNP2945_tig_95263_1	LG1	WNWW01000816.1	99.018	16604	82	28	11865	28415	568131	551556	0	29684
SNP14_tig_100792_1	LG1	WNWW01000816.1	99.115	15481	45	16	11	15412	496920	512387	0	27747
SNP12_tig_100792_1	LG1	WNWW01000816.1	99.115	15481	45	16	11	15412	496920	512387	0	27747
SNP2372_tig_91112_1	LG1	WNWW01000816.1	98.74	14918	79	33	17889	32759	350356	335501	0	26406
SNP4693_tig_98412_1	LG1	WNWW01000816.1	99.576	20517	42	14	11679	32168	144650	124152	0	37364
SNP5742_tig_97157_1	LG1	WNWW01000108.1	99.334	9758	38	10	11335	21081	1819	11560	0	17634
SNP111_tig_100355_1	LG1	WNWW01000527.1	98.918	9886	51	31	6846	16693	162523	172390	0	17612
SNP6395_tig_87038_1	LG1	WNWW01000246.1	98.205	9527	55	20	3	9473	644775	635309	0	16539
SNP5763_tig_97489_1	LG1	WNWW01000246.1	99.528	15678	9	13	7773	23422	600384	584744	0	28481
SNP5219_tig_82446_1	LG1	WNWW01000246.1	99.388	4899	17	6	1	4888	611568	616464	0	8868
SNP6394_tig_87038_1	LG1	WNWW01000246.1	98.205	9527	55	20	3	9473	644775	635309	0	16539
SNP3524_tig_101396_1	LG1	WNWW01000246.1	99.86	6444	2	1	608	7044	561575	568018	0	11845
SNP3761_tig_98361_1	LG1	WNWW01000185.1	98.927	12116	65	20	2168	14223	1241836	1229726	0	21595
SNP858_tig_41778_1	LG1	WNWW01000185.1	89.708	787	45	13	1	773	1608847	1609611	0	972
SNP5459_tig_87870_1	LG1	WNWW01000591.1	98.511	2485	15	10	2336	4813	367350	369819	0	4364
SNP9359_tig_94954_1	LG1	WNWW01000591.1	99.728	2570	5	2	1	2570	423465	420898	0	4706
SNP7520_tig_17866_1	LG1	WNWW01000591.1	99.041	730	5	1	1	728	149478	148749	0	1308
SNP567_tig_96238_1	LG1	WNWW01000466.1	98.576	3090	4	2	1	3059	75281	78361	0	5428
SNP2660_tig_88500_1	LG1	WNWW01000692.1	99.093	3638	9	5	1	3628	64509	68132	0	6514
SNP5651_tig_100032_1	LG1	WNWW01000713.1	99.597	4960	2	3	2441	7382	19879	24838	0	9034
SNP8892_tig_102980_1	LG1	WNWW01000088.1	99.094	23295	93	35	1	23221	510119	486869	0	41744
SNP464_tig_102328_1	LG1	WNWW01000281.1	99.333	21125	30	21	11734	32759	504258	525370	0	38132
SNP1588_tig_94728_1	LG1	WNWW01000088.1	99.55	8231	14	6	1	8211	399546	407773	0	14973
SNP6794_tig_103404_1	LG1	WNWW01000088.1	99.44	8756	22	13	2776	11515	184743	193487	0	15873
SNP6793_tig_103404_1	LG1	WNWW01000088.1	99.44	8756	22	13	2776	11515	184743	193487	0	15873
SNP4549_tig_96604_1	LG1	WNWW01000088.1	98.494	17200	90	48	4	17170	14236	31299	0	30171
SNP4548_tig_96604_1	LG1	WNWW01000088.1	98.494	17200	90	48	4	17170	14236	31299	0	30171
SNP9096_tig_83576_1	LG1	WNWW01000480.1	98.928	5035	12	6	966	5998	298296	303290	0	8961
SNP1855_tig_102802_1	LG1	WNWW01000956.1	97.517	8215	77	47	12282	20438	421252	429397	0	13967
SNP1550_tig_82484_1	LG1	WNWW01000956.1	99.957	4705	2	0	3245	7949	388223	383519	0	8678
SNP5933_tig_101193_1	LG1	WNWW01000002.1	99.584	8887	10	3	9639	18498	57065	48179	0	16185
SNP2422_tig_96214_1	LG1	WNWW01000606.1	99.156	6397	12	4	1	6362	66799	73188	0	11478
SNP2745_tig_102775_1	LG1	WNWW01000873.1	99.897	13614	7	3	19147	32759	145939	132332	0	25056
SNP7897_tig_101944_1	LG1	WNWW01000201.1	99.851	10080	2	4	3885	13955	797082	807157	0	18521
SNP4329_tig_102323_1	LG1	WNWW01000139.1	99.531	13002	12	16	1	12953	647870	634869	0	23629
SNP5809_tig_93716_1	LG1	WNWW01000559.1	99.588	2186	3	2	1	2180	37073	39258	0	3984
SNP73_tig_13237_1	LG1	WNWW01000861.1	100	563	0	0	1	563	51801	51239	0	1040
SNP7482_tig_87339_1	LG1	WNWW01000358.1	99.407	5394	24	4	217	5607	459292	464680	0	9777
SNP9289_tig_79597_1	LG1	WNWW01000358.1	98.468	3590	9	11	1	3576	356302	359859	0	6283
SNP967_tig_103241_1	LG1	WNWW01000358.1	98.854	6019	21	29	1822	7819	308900	314891	0	10689
SNP966_tig_103241_1	LG1	WNWW01000358.1	98.854	6019	21	29	1822	7819	308900	314891	0	10689
SNP5730_tig_81489_1	LG1	WNWW01000358.1	99.085	3827	8	3	1	3813	297066	293253	0	6848
SNP6262_tig_93153_1	LG1	WNWW01000358.1	98.886	1975	19	2	1	1973	244442	246415	0	3554
SNP5173_tig_95927_1	LG1	WNWW01000358.1	96.701	4244	44	18	1718	5924	197235	193051	0	6974
SNP1186_tig_98752_1	LG1	WNWW01000620.1	99.696	8543	20	3	14486	23026	14559	23097	0	15627
SNP4093_tig_79535_1	LG1	WNWW01000620.1	99.679	14347	22	8	1	14323	148524	134178	0	26218
SNP4852_tig_83100_1	LG1	WNWW01000620.1	99.423	5542	7	3	3563	9079	157637	152096	0	10033
SNP3697_tig_103518_1	LG1	WNWW01000706.1	99.231	21859	50	17	10982	32759	246776	224955	0	39329
SNP2708_tig_80979_1	LG1	WNWW01000706.1	99.14	9304	37	10	1	9286	445884	455162	0	16698
SNP2566_tig_98388_1	LG1	WNWW01000924.1	99.457	29846	76	19	1	29766	168470	198309	0	54139
SNP8565_tig_90883_1	LG1	WNWW01000900.1	99.517	9311	24	7	1	9292	256079	246771	0	16925
SNP5948_tig_91420_1	LG1	WNWW01000331.1	99.31	5510	11	4	4720	10203	687450	692958	0	9939
SNP6923_tig_99229_1	LG1	WNWW01000331.1	98.34	9278	69	26	5	9255	613443	604224	0	16201
SNP1643_tig_103074_1	LG1	WNWW01000748.1	99.239	8668	46	8	8345	17007	59116	50464	0	15642
SNP1506_tig_26979_1	LG1	WNWW01000748.1	98.509	6709	43	28	1	6683	90878	84201	0	11782
SNP5088_tig_83469_1	LG1	WNWW01000748.1	98.858	9982	27	13	1	9915	22593	32554	0	17721
SNP8471_tig_100298_1	LG1	WNWW01000483.1	99.375	20964	47	25	1	20895	673958	694906	0	37912
SNP6908_tig_102115_1	LG1	WNWW01000326.1	97.596	13604	126	68	10	13523	54623	68115	0	23124
SNP7418_tig_97021_1	LG1	WNWW01000331.1	99.78	18659	18	6	9470	28111	251714	270366	0	34208
SNP4897_tig_97683_1	LG1	WNWW01000331.1	99.517	4759	12	2	7442	12189	26178	30936	0	8652
SNP8695_tig_70337_1	LG1	WNWW01000823.1	99.926	4052	2	1	2738	6788	519675	523726	0	7465
SNP5293_tig_84439_1	LG1	WNWW01000778.1	99.264	10729	18	10	9300	20003	458865	469557	0	19320
SNP675_tig_84455_1	LG1	WNWW01000038.1	99.818	15895	20	3	1	15894	283960	299846	0	29183
SNP6804_tig_97210_1	LG1	WNWW01000483.1	99.199	12604	21	17	1	12545	839427	826845	0	22642
SNP9315_tig_89117_1	LG1	WNWW01000483.1	98.593	4334	30	8	1	4303	788815	793148	0	7638
SNP8757_tig_85554_1	LG1	WNWW01000285.1	96.185	2752	43	28	1	2715	396803	399529	0	4446
SNP311_tig_99669_1	LG1	WNWW01000578.1	98.669	12545	78	17	16513	28981	81564	94095	0	22199
SNP8071_tig_88574_1	LG1	WNWW01000197.1	99.897	5798	5	1	248	6044	20389	14592	0	10672
SNP8053_tig_89895_1	LG1	WNWW01000424.1	98.975	6729	13	27	11323	18005	6719	1	0	11993
SNP3826_tig_101918_1	LG1	WNWW01000332.1	98.405	8086	41	29	4288	12300	16850	24920	0	14139
SNP6670_tig_99295_1	LG1	WNWW01000326.1	97.788	5290	70	19	2206	7464	39009	44282	0	9077
SNP4582_tig_22189_1	LG1	WNWW01000778.1	99.677	930	3	0	1	930	382288	381359	0	1701
SNP5865_tig_47143_1	LG1	WNWW01000457.1	99.782	459	1	0	1	459	209969	209511	0	843
SNP7431_tig_94101_1	LG1	WNWW01000784.1	99.939	6571	3	1	1	6570	125089	118519	0	12111
SNP8360_tig_85912_1	LG1	WNWW01000331.1	95.531	2439	37	33	3366	5770	314249	311849	0	3834
SNP7676_tig_99206_1	LG1	WNWW01000331.1	97.19	3665	44	33	3501	7126	306062	302418	0	6143
SNP7690_tig_90835_1	LG1	WNWW01000331.1	98.774	3343	16	11	1	3336	295162	298486	0	5923
SNP8933_tig_101341_1	LG1	WNWW01000300.1	99.652	9766	14	8	4744	14503	217885	227636	0	17828
SNP1082_tig_66116_1	LG1	WNWW01000185.1	83.652	575	46	21	1	550	1610419	1609868	1.93e-139	497
SNP2416_tig_88578_1	LG1	WNWW01000185.1	83.478	230	30	7	1413	1640	1595443	1595666	1.12e-51	207
SNP3270_tig_90787_1	LG1	WNWW01000323.1	97.783	6495	60	51	1	6435	236329	242799	0	11119
SNP1661_tig_88880_1	LG1	WNWW01000073.1	99.822	7867	1	1	1796	9662	7855	2	0	14438
SNP171_tig_97583_1	LG1	WNWW01000163.1	98.732	8280	41	21	2812	11052	270763	262509	0	14650
SNP6877_tig_102869_1	LG1	WNWW01000163.1	98.965	8214	27	18	2820	11017	426348	434519	0	14645
SNP7050_tig_24277_1	LG1	WNWW01000163.1	95.982	448	8	1	1	438	467135	467582	0	719
SNP8794_tig_96929_1	LG1	WNWW01000372.1	99.346	16974	29	9	1	16947	402753	385835	0	30655
SNP7956_tig_78835_1	LG1	WNWW01000025.1	97.439	820	4	4	1	803	7424	6605	0	1382
SNP54_tig_92481_1	LG1	WNWW01000025.1	99.938	8111	0	3	1	8108	82276	74168	0	14946
SNP5862_tig_102160_1	LG1	WNWW01000336.1	98.459	17460	71	66	8184	25505	32613	50012	0	30570
SNP2631_tig_93997_1	LG1	WNWW01000185.1	99.727	11354	16	6	1318	12665	1070177	1058833	0	20781
SNP5863_tig_102160_1	LG1	WNWW01000336.1	98.459	17460	71	66	8184	25505	32613	50012	0	30570
SNP6956_tig_102740_1	LG1	WNWW01000185.1	99.834	20456	12	8	10687	31127	942455	962903	0	37574
SNP2994_tig_81694_1	LG1	WNWW01000591.1	98.571	3079	8	5	1	3044	174992	178069	0	5409
SNP4301_tig_90600_1	LG1	WNWW01000395.1	98.274	7534	52	24	1	7494	285211	292706	0	13121
SNP9153_tig_101713_1	LG1	WNWW01000300.1	97.539	9590	64	56	1409	10908	411440	401933	0	16244
SNP1718_tig_90749_1	LG1	WNWW01000358.1	99.845	3235	2	1	1	3235	708672	711903	0	5945
SNP4165_tig_84096_7.11	LG2	WNWW01001531.1	99.494	3357	14	3	526	3881	509	3863	0	6102
SNP6391_tig_86013_7.11	LG2	WNWW01000325.1	99.181	2932	5	2	1	2914	35478	38408	0	5265
SNP5327_tig_100325_7.11	LG2	WNWW01000129.1	99.325	6373	10	7	3914	10263	88763	82401	0	11500
SNP5333_tig_100325_7.11	LG2	WNWW01000129.1	99.325	6373	10	7	3914	10263	88763	82401	0	11500
SNP3853_tig_98707_7.11	LG2	WNWW01000129.1	99.755	5306	9	2	150	5451	14106	19411	0	9725
SNP2671_tig_99836_7.11	LG2	WNWW01000514.1	99.925	5358	3	1	1	5358	78220	72864	0	9871
SNP3026_tig_102847_7.11	LG2	WNWW01000514.1	99.592	6368	17	1	1	6359	563782	570149	0	11607
SNP1735_tig_22583_7.11	LG2	WNWW01000514.1	99.643	1681	4	1	1	1681	678055	679733	0	3070
SNP8588_tig_94153_7.11	LG2	WNWW01000514.1	97.567	3535	29	25	2	3505	748626	745118	0	5999
SNP7086_tig_98520_7.11	LG2	WNWW01000514.1	97.933	12866	86	63	3528	16287	709128	721919	0	22122
SNP3312_tig_93874_7.11	LG2	WNWW01000182.1	98.591	3052	9	6	1	3049	1874049	1871029	0	5367
SNP5421_tig_102330_7.11	LG2	WNWW01000182.1	99.135	11905	24	24	6042	17886	1924223	1936108	0	21342
SNP1122_tig_87505_7.11	LG2	WNWW01000274.1	98.908	3296	30	4	1	3294	304732	308023	0	5919
SNP4223_tig_79680_7.11	LG2	WNWW01000274.1	98.492	1525	5	2	1	1523	101668	103176	0	2673
SNP865_tig_100807_7.11	LG2	WNWW01000301.1	98.335	5166	40	4	6564	11724	219258	224382	0	9022
SNP7266_tig_103217_7.11	LG2	WNWW01000673.1	99.407	9446	25	7	5395	14815	123738	114299	0	17106
SNP6518_tig_20688_7.11	LG2	WNWW01001769.1	98.932	843	6	3	1	842	6125	6965	0	1504
SNP6569_tig_92600_7.11	LG2	WNWW01000244.1	99.555	8311	25	5	1	8301	129258	120950	0	15132
SNP4948_tig_101431_7.11	LG2	WNWW01000427.1	97.893	6074	57	32	10422	16460	82162	88199	0	10445
SNP5312_tig_97224_7.11	LG2	WNWW01000976.1	99.157	10792	35	13	7058	17816	856703	845935	0	19389
SNP9232_tig_100602_7.11	LG2	WNWW01000976.1	98.97	4370	23	7	8019	12378	584645	589002	0	7801
SNP1579_tig_100418_7.11	LG2	WNWW01000976.1	98.325	6685	31	14	16253	22901	558879	565518	0	11651
SNP1581_tig_100418_7.11	LG2	WNWW01000976.1	98.325	6685	31	14	16253	22901	558879	565518	0	11651
SNP3738_tig_97095_7.11	LG2	WNWW01000383.1	99.28	19033	45	19	1	18972	754545	773546	0	34304
SNP4777_tig_97488_7.11	LG2	WNWW01000383.1	99.736	26163	31	8	13	26151	674456	648308	0	47897
SNP1701_tig_101600_7.11	LG2	WNWW01000535.1	97.757	6196	56	14	10639	16776	212214	218384	0	10597
SNP8314_tig_97806_7.11	LG2	WNWW01000535.1	97.614	7753	56	47	8313	16018	93049	85379	0	13173
SNP4653_tig_97033_7.11	LG2	WNWW01000254.1	97.437	2263	17	17	3076	5315	955425	957669	0	3819
SNP6414_tig_91040_7.11	LG2	WNWW01000254.1	100	2519	0	0	3980	6498	569733	572251	0	4652
SNP4937_tig_100746_7.11	LG2	WNWW01000894.1	99.342	5468	18	10	4828	10278	415917	421383	0	9882
SNP1991_tig_99645_7.11	LG2	WNWW01000894.1	98.337	10105	73	37	12676	22727	119684	129746	0	17642
SNP7028_tig_101248_7.11	LG2	WNWW01000754.1	99.836	12188	4	3	7071	19256	43	12216	0	22382
SNP3863_tig_62360_7.11	LG2	WNWW01000914.1	91.884	345	11	9	1	345	3724	3397	6.72e-130	466
SNP2651_tig_102881_7.11	LG2	WNWW01000315.1	99.224	7600	24	25	5362	12943	322557	330139	0	13677
SNP1827_tig_99589_7.11	LG2	WNWW01000315.1	98.215	6329	21	31	6661	12962	428619	422356	0	10977
SNP1271_tig_103101_7.11	LG2	WNWW01000157.1	99.186	14124	36	16	1	14067	444503	458604	0	25372
SNP6380_tig_98954_7.11	LG2	WNWW01000315.1	99.018	12526	24	34	1	12451	443433	455934	0	22364
SNP8432_tig_97098_7.11	LG2	WNWW01000773.1	98.457	10825	75	22	17319	28076	128090	138889	0	18980
SNP8429_tig_97098_7.11	LG2	WNWW01000773.1	98.457	10825	75	22	17319	28076	128090	138889	0	18980
SNP9468_tig_29220_7.11	LG2	WNWW01000905.1	98.789	743	4	3	1	741	480517	479778	0	1317
SNP1587_tig_84819_7.11	LG2	WNWW01000905.1	99.861	1438	2	0	910	2347	456257	454820	0	2645
SNP5180_tig_101775_7.11	LG2	WNWW01000905.1	98.975	2147	9	7	4761	6900	433508	435648	0	3831
SNP6596_tig_88969_7.11	LG2	WNWW01000451.1	97.677	6112	44	23	1	6024	18067	24168	0	10410
SNP6986_tig_81186_7.11	LG2	WNWW01000036.1	99.193	6565	21	14	1	6548	150198	143649	0	11801
SNP2596_tig_81484_7.11	LG2	WNWW01000196.1	98.505	602	1	1	1	602	97208	97801	0	1055
SNP5807_tig_95725_7.11	LG2	WNWW01000835.1	99.469	12238	17	7	1	12233	180219	192413	0	22196
SNP3364_tig_97225_7.11	LG2	WNWW01000954.1	99.263	18053	82	15	1	18037	237924	255941	0	32590
SNP1882_tig_100555_7.11	LG2	WNWW01000459.1	99.193	16100	68	16	16688	32759	108709	124774	0	28954
SNP6182_tig_88016_7.11	LG2	WNWW01000354.1	99.311	32801	62	35	6	32759	273315	305998	0	59171
SNP4102_tig_92624_7.11	LG2	WNWW01000532.1	83.832	2140	201	76	2185	4234	67333	69417	0	1901
SNP4370_tig_87490_7.11	LG2	WNWW01000778.1	99.472	8718	13	10	9721	18411	315604	324315	0	15815
SNP3897_tig_98085_7.11	LG2	WNWW01000961.1	99.282	20471	68	22	1	20437	36833	16408	0	36915
SNP6817_tig_86105_7.11	LG2	WNWW01000035.1	99.307	7213	29	7	8334	15542	11199	4004	0	13023
SNP3375_tig_97343_7.11	LG2	WNWW01000035.1	99.797	13276	15	5	1	13267	29520	42792	0	24358
SNP2322_tig_85092_7.11	LG2	WNWW01000401.1	99.252	7620	28	12	21	7631	234221	226622	0	13729
SNP9253_tig_83451_7.11	LG2	WNWW01000724.1	99.941	3392	2	0	1	3392	79617	76226	0	6253
SNP1326_tig_97882_7.11	LG2	WNWW01000195.1	99.259	18755	59	37	5834	24531	1752	20483	0	33828
SNP1029_tig_102486_7.11	LG2	WNWW01000446.1	78.802	1302	142	73	4275	5483	131520	130260	0	752
SNP4815_tig_99819_7.11	LG2	WNWW01000244.1	99.744	3901	4	1	3749	7649	813658	817552	0	7151
SNP64_tig_78724_7.11	LG2	WNWW01000650.1	99.011	12029	53	38	1	11992	90622	102621	0	21494
SNP2258_tig_97403_7.11	LG2	WNWW01000650.1	98.371	16450	75	76	1	16329	33888	50265	0	28714
SNP3086_tig_85060_7.11	LG2	WNWW01000219.1	99.162	6685	34	13	3279	9955	177502	170832	0	12015
SNP2292_tig_92798_7.11	LG2	WNWW01000436.1	98.733	16736	97	52	1672	18340	193136	209823	0	29626
SNP4733_tig_102963_7.11	LG2	WNWW01000436.1	99.096	4869	16	7	5348	10196	43333	38473	0	8722
SNP2524_tig_88812_7.11	LG2	WNWW01000824.1	99.279	6935	18	20	3	6916	8141	15064	0	12501
SNP4427_tig_81540_7.11	LG2	WNWW01000526.1	99.534	1287	4	2	1	1286	114209	115494	0	2342
SNP247_tig_85426_7.11	LG2	WNWW01000526.1	96.285	9207	127	91	1	9088	85687	94797	0	14909
SNP239_tig_26691_7.11	LG2	WNWW01000526.1	99.674	9209	22	7	8017	17224	10518	1317	0	16833
SNP4081_tig_100701_7.11	LG2	WNWW01000972.1	99.59	9760	14	3	11923	21680	15886	6151	0	17778
SNP3427_tig_92747_7.11	LG2	WNWW01000972.1	99.594	6151	11	9	1	6137	36711	30561	0	11208
SNP8474_tig_50050_7.11	LG2	WNWW01000263.1	90.187	907	59	18	1	901	530510	529628	0	1155
SNP6056_tig_96937_7.11	LG2	WNWW01000024.1	99.682	13520	31	6	4557	18073	476518	463008	0	24718
SNP6057_tig_96937_7.11	LG2	WNWW01000024.1	99.682	13520	31	6	4557	18073	476518	463008	0	24718
SNP2357_tig_84522_7.11	LG2	WNWW01000552.1	99.128	16063	39	15	1	16025	43011	59010	0	28794
SNP2192_tig_98308_7.11	LG2	WNWW01001019.1	99.106	13648	56	13	12140	25772	27365	40961	0	24471
SNP176_tig_95331_7.11	LG2	WNWW01000442.1	98.727	3298	16	8	1	3295	29772	26498	0	5834
SNP7243_tig_103334_7.11	LG2	WNWW01000037.1	99.784	12961	21	3	9158	22112	15856	28815	0	23780
SNP2234_tig_93217_7.11	LG2	WNWW01000037.1	100	4252	0	0	1	4252	4474	223	0	7853
SNP2754_tig_93578_7.11	LG2	WNWW01000693.1	99.296	9097	5	8	1	9057	198891	189814	0	16390
SNP3292_tig_100097_7.11	LG2	WNWW01000693.1	98.815	10376	25	21	1144	11466	240648	250978	0	18393
SNP3293_tig_100097_7.11	LG2	WNWW01000693.1	98.815	10376	25	21	1144	11466	240648	250978	0	18393
SNP399_tig_99381_7.11	LG2	WNWW01000542.1	99.679	10589	9	6	2242	12813	42695	53275	0	19342
SNP3675_tig_92505_7.11	LG2	WNWW01000653.1	99.4	12499	29	9	1	12479	39611	27139	0	22626
SNP165_tig_83806_7.11	LG2	WNWW01000178.1	97.837	2358	13	7	1	2322	114366	116721	0	4037
SNP8889_tig_100877_7.11	LG2	WNWW01000495.1	96.893	7370	92	30	1	7293	219937	227246	0	12216
SNP5596_tig_98217_7.11	LG2	WNWW01000380.1	97.083	2400	48	8	4654	7052	342422	344800	0	4024
SNP1398_tig_15355_7.11	LG2	WNWW01000399.1	97.556	532	7	6	1	526	32218	31687	0	905
SNP4390_tig_100334_7.11	LG2	WNWW01001800.1	97.961	5591	30	15	9986	15527	5691	136	0	9618
SNP2835_tig_85001_7.11	LG2	WNWW01000572.1	97.914	4218	25	17	1	4208	52933	48769	0	7243
SNP2871_tig_90872_7.11	LG2	WNWW01000572.1	98.643	1621	12	3	123	1741	33681	35293	0	2863
SNP4248_tig_94033_7.11	LG2	WNWW01000572.1	98.401	6631	37	34	1	6583	103555	110164	0	11594
SNP7024_tig_99379_7.11	LG2	WNWW01000851.1	98.907	14085	43	16	5242	19271	334741	320713	0	25060
SNP1499_tig_103096_7.11	LG2	WNWW01000851.1	99.607	5095	10	5	1	5090	203181	208270	0	9289
SNP3723_tig_101996_7.11	LG2	WNWW01000987.1	99.554	6949	12	9	6102	13041	102898	95960	0	12643
SNP8326_tig_83825_7.11	LG2	WNWW01000987.1	99.307	2166	11	3	1	2166	95982	93821	0	3916
SNP3584_tig_98635_7.11	LG2	WNWW01000987.1	98.87	4070	12	11	3589	7624	137203	133134	0	7245
SNP3722_tig_101996_7.11	LG2	WNWW01000987.1	99.554	6949	12	9	6102	13041	102898	95960	0	12643
SNP8574_tig_97850_7.11	LG2	WNWW01000987.1	98.421	2534	8	6	1918	4421	239133	236602	0	4429
SNP7876_tig_101543_7.11	LG2	WNWW01000365.1	99.086	9844	31	14	2865	12678	227218	237032	0	17634
SNP8113_tig_98549_7.11	LG2	WNWW01000425.1	99.29	9013	29	6	1	8989	95240	86239	0	16259
SNP5534_tig_93171_7.11	LG2	WNWW01000555.1	99.85	13302	4	6	1	13290	151539	164836	0	24439
SNP1302_tig_41659_7_11	LG2	WNWW01000037.1	100	260	0	0	1	260	5361	5620	8.68e-135	481
SNP3717_tig_82820_7_11	LG2	WNWW01000535.1	99.881	6734	6	2	1	6732	250352	243619	0	12390
SNP3579_tig_55897_7_11	LG2	WNWW01000288.1	99.01	303	3	0	1	303	42906	43208	1.29e-153	544
SNP375_tig_72064_7_11	LG2	WNWW01000037.1	100	979	0	0	1	979	4467	5445	0	1808
SNP5118_tig_8760_7_11	LG2	WNWW01000443.1	88.976	254	20	5	1	254	372861	372616	1.55e-82	307
SNP5343_tig_35037_7_11	LG2	WNWW01000675.1	88.087	277	30	3	1	275	17719	17444	4.58e-88	326
SNP6442_tig_91850_7_11	LG2	WNWW01001677.1	86.315	1498	172	14	849	2339	1	1472	0	1600
SNP9157_tig_76207_7_11	LG2	WNWW01000885.1	85.886	666	77	11	1	657	321420	322077	0	693
SNP8703_tig_102873_7_11	LG2	WNWW01000130.1	99.627	17716	33	9	1	17698	359132	341432	0	32319
SNP7486_tig_103111_7_11	LG2	WNWW01000436.1	98.462	15153	68	55	26	15064	178235	163134	0	26541
SNP4617_tig_101399_7_11	LG2	WNWW01000185.1	97.52	4960	32	30	7822	12730	892549	887630	0	8394
SNP6052_tig_97842_7_11	LG2	WNWW01000444.1	99.329	21468	32	40	1	21401	107498	128920	0	38747
SNP8621_tig_82334_7_11	LG2	WNWW01000401.1	98.884	9231	36	27	274	9459	234589	243797	0	16414
SNP8560_tig_102111_7_11	LG2	WNWW01000526.1	99.577	14409	30	9	8830	23233	41738	27356	0	26242
SNP7757_tig_89384_7_11	LG2	WNWW01000526.1	97.727	3564	29	13	3267	6794	73227	76774	0	6085
SNP3610_tig_85440_7_11	LG2	WNWW01000213.1	98.994	7157	17	11	1	7130	231482	224354	0	12768
SNP4842_tig_93198_7_11	LG2	WNWW01000213.1	93.003	2844	58	79	1	2724	208062	205240	0	4019
SNP6464_tig_81511_7_11	LG2	WNWW01000213.1	98.469	1764	9	8	1	1757	196357	198109	0	3092
SNP6945_tig_103382_7_11	LG2	WNWW01000693.1	99.798	5930	5	5	1	5924	213947	208019	0	10879
SNP4157_tig_101921_7_11	LG2	WNWW01000411.1	98.534	6547	24	19	9540	16058	7677	1175	0	11502
SNP8023_tig_84501_7_11	LG2	WNWW01000972.1	99.628	15336	25	21	1481	16800	52036	36717	0	27979
SNP4321_tig_98182_7_11	LG2	WNWW01000222.1	99.827	17306	11	2	1	17287	99412	82107	0	31776
SNP6784_tig_80699_7_11	LG2	WNWW01000315.1	86.327	746	54	12	3	714	1914	2645	0	769
SNP7883_tig_99745_7_11	LG2	WNWW01000914.1	99.865	3715	5	0	1075	4789	4189	475	0	6833
SNP8245_tig_52872_7_11	LG2	WNWW01000914.1	81.967	671	56	26	138	801	1785	1173	1.46e-142	508
SNP899_tig_72894_7_11	LG2	WNWW01000315.1	89.45	436	33	5	13	448	2645	2223	9.16e-152	538
SNP4696_tig_46560_7_11	LG2	WNWW01000315.1	91.799	378	29	1	1	378	2289	1914	5.98e-148	525
SNP6985_tig_100706_7_11	LG2	WNWW01000778.1	98.691	11535	49	38	6062	17576	335902	324450	0	20371
SNP7259_tig_97630_7_11	LG2	WNWW01000972.1	99.627	5900	4	2	1	5883	5968	70	0	10757
SNP9226_tig_84702_7_11	LG2	WNWW01000254.1	99.454	4944	19	4	3055	7994	1095258	1100197	0	8973
SNP9317_tig_102596_7_11	LG2	WNWW01000254.1	99.295	14894	32	29	1	14854	1017337	1002477	0	26855
SNP4912_tig_98158_7_11	LG2	WNWW01000254.1	98.891	6129	38	10	4008	10122	978933	972821	0	10914
SNP5259_tig_100399_7_11	LG2	WNWW01000254.1	99.291	19592	56	39	1033	20592	1071755	1052215	0	35340
SNP7370_tig_103173_7_11	LG2	WNWW01000921.1	98.161	10766	69	40	1	10699	37804	48507	0	18665
SNP781_tig_101490_7_11	LG2	WNWW01000436.1	95.317	6001	115	79	6308	12288	27498	33352	0	9372
SNP7369_tig_103173_7_11	LG2	WNWW01000921.1	98.161	10766	69	40	1	10699	37804	48507	0	18665
SNP8371_tig_102949_7_11	LG2	WNWW01000964.1	98.088	9151	71	53	9282	18365	23005	32118	0	15837
SNP6588_tig_89038_7_11	LG2	WNWW01000434.1	98.415	1514	9	6	1741	3253	48112	46613	0	2649
SNP6891_tig_95647_7_11	LG2	WNWW01000434.1	97.989	2337	24	10	2082	4411	13209	15529	0	4034
SNP4915_tig_103234_7_11	LG2	WNWW01000400.1	98.217	5160	21	19	549	5703	242523	237430	0	8953
SNP4749_tig_58782_7_11	LG2	WNWW01000434.1	99.728	1104	3	0	350	1453	51574	52677	0	2023
SNP258_tig_103104_7_11	LG2	WNWW01000218.1	99.636	3847	12	1	2407	6253	3845	1	0	7025
SNP1349_tig_44997_7_11	LG2	WNWW01000218.1	94.667	225	8	3	35	259	3480	3700	3.29e-94	346
SNP2012_tig_45355_7_11	LG2	WNWW01000434.1	97.292	480	9	4	1	478	133598	133121	0	811
SNP3043_tig_102560_7_11	LG2	WNWW01000434.1	96.913	3823	59	30	1136	4943	37740	33962	0	6351
SNP49_tig_89039_7_11	LG2	WNWW01000434.1	97.941	2283	23	23	184	2452	48971	51243	0	3934
SNP8836_tig_80910_7_11	LG2	WNWW01000434.1	99.66	1469	5	0	1	1469	8037	9505	0	2686
SNP8598_tig_96756_7_11	LG2	WNWW01000221.1	97.331	4234	51	26	1	4206	520195	515996	0	7136
SNP1853_tig_84289_7_11	LG2	WNWW01000572.1	99.232	2473	17	2	1	2472	95434	92963	0	4460
SNP5472_tig_103545_7_11	LG2	WNWW01000078.1	99.201	21283	86	22	11495	32759	33579	54795	0	38285
SNP6770_tig_101974_7_11	LG2	WNWW01000399.1	98.374	5103	33	12	7211	12307	105511	100453	0	8918
SNP4401_tig_103092_3	LG3	WNWW01001651.1	98.917	4615	11	8	8553	13163	1	4580	0	8209
SNP1590_tig_93096_3	LG3	WNWW01000593.1	98.929	6819	26	19	1	6804	179188	172402	0	12146
SNP5141_tig_98216_3	LG3	WNWW01000593.1	98.454	17075	89	49	15766	32759	20542	37522	0	29920
SNP5020_tig_97893_3	LG3	WNWW01000355.1	98.456	8484	47	20	10136	18581	29619	38056	0	14864
SNP2089_tig_102028_3	LG3	WNWW01000308.1	98.953	20911	101	35	3887	24743	364751	385597	0	37303
SNP4479_tig_88624_3	LG3	WNWW01000308.1	98.456	3562	10	3	4080	7599	470181	466623	0	6231
SNP3749_tig_97023_3	LG3	WNWW01000240.1	99.488	11714	25	9	4717	16416	5791	17483	0	21267
SNP8826_tig_98143_3	LG3	WNWW01000889.1	97.714	9099	75	37	6739	15738	131231	140295	0	15527
SNP6636_tig_102359_3	LG3	WNWW01000001.1	98.18	13190	85	39	16986	30106	114691	101588	0	22884
SNP1444_tig_103080_3	LG3	WNWW01000978.1	98.761	12107	78	18	14994	27066	49432	37364	0	21461
SNP3592_tig_102189_3	LG3	WNWW01000443.1	98.625	10038	50	27	22784	32756	718309	708295	0	17692
SNP4044_tig_98100_3	LG3	WNWW01000443.1	98.562	19122	91	45	12425	31449	608825	627859	0	33621
SNP9217_tig_101373_3	LG3	WNWW01000443.1	98.903	9204	69	12	13515	22702	502219	493032	0	16408
SNP1323_tig_92967_3	LG3	WNWW01000443.1	98.716	4983	21	11	50	5022	447844	452793	0	8807
SNP1645_tig_103219_3	LG3	WNWW01000443.1	99.074	7667	29	12	1	7635	444974	437318	0	13727
SNP4290_tig_94649_3	LG3	WNWW01000182.1	98.999	10185	35	8	4551	14697	1523775	1533930	0	18183
SNP1713_tig_90231_3	LG3	WNWW01000035.1	98.884	9771	38	19	7552	17281	271735	261995	0	17374
SNP3811_tig_96980_3	LG3	WNWW01000717.1	99.148	10328	38	17	2	10291	33431	23116	0	18539
SNP7092_tig_90725_3	LG3	WNWW01000140.1	89.593	663	40	14	1165	1802	1017362	1016704	0	815
SNP2843_tig_100527_3	LG3	WNWW01000140.1	99.573	16386	25	11	1	16369	1380734	1364377	0	29830
SNP117_tig_103119_3	LG3	WNWW01000140.1	99.168	11057	27	20	1	11023	1107043	1096018	0	19848
SNP5900_tig_103555_3	LG3	WNWW01000140.1	98.918	15153	40	25	9318	24374	93408	108532	0	26962
SNP6929_tig_98196_3	LG3	WNWW01000140.1	98.807	21701	111	37	84	21703	50944	29311	0	38503
SNP8905_tig_101747_3	LG3	WNWW01000137.1	97.934	12248	86	43	20637	32759	406736	418941	0	21064
SNP2355_tig_97475_3	LG3	WNWW01000137.1	98.834	11493	51	19	1	11466	354156	365592	0	20404
SNP6575_tig_78923_3	LG3	WNWW01000137.1	97.889	7106	66	48	4453	11519	328909	321849	0	12214
SNP3775_tig_96797_3	LG3	WNWW01000933.1	98.573	15839	75	37	9967	25736	168833	184589	0	27857
SNP3973_tig_100255_3	LG3	WNWW01000933.1	99.626	25120	39	21	1	25078	546164	571270	0	45818
SNP3974_tig_100255_3	LG3	WNWW01000933.1	99.626	25120	39	21	1	25078	546164	571270	0	45818
SNP4169_tig_99136_3	LG3	WNWW01000228.1	99.006	30979	94	34	4	30883	429678	398815	0	55308
SNP8220_tig_93379_3	LG3	WNWW01000228.1	99.223	32824	123	40	8	32759	581021	613784	0	59080
SNP7180_tig_101836_3	LG3	WNWW01000228.1	98.558	17748	88	45	1	17624	709707	727410	0	31224
SNP3194_tig_91617_3	LG3	WNWW01000586.1	99.741	4640	8	2	39	4674	155759	151120	0	8499
SNP9373_tig_80865_3	LG3	WNWW01000857.1	99.625	3199	10	1	1	3197	195985	199183	0	5840
SNP1669_tig_98024_3	LG3	WNWW01000458.1	99.523	2306	5	2	4408	6709	85211	82908	0	4193
SNP2102_tig_93244_3	LG3	WNWW01000372.1	98.637	11444	67	19	1	11409	186563	197952	0	20186
SNP3486_tig_97106_3	LG3	WNWW01000738.1	99.316	9940	14	8	14240	24171	29930	39823	0	17930
SNP5341_tig_96381_3	LG3	WNWW01000738.1	98.469	1894	8	2	1	1893	90150	88277	0	3317
SNP4518_tig_97511_3	LG3	WNWW01000738.1	99.094	4084	22	11	1	4075	137873	141950	0	7323
SNP5561_tig_103397_3	LG3	WNWW01000738.1	99.093	9477	27	13	1	9423	373578	383049	0	16969
SNP7436_tig_103041_3	LG3	WNWW01000738.1	98.95	12955	49	20	10785	23691	466475	453560	0	23089
SNP3704_tig_101710_3	LG3	WNWW01000342.1	98.615	6497	24	22	4728	11163	352002	358493	0	11439
SNP583_tig_80927_3	LG3	WNWW01000342.1	99.729	3695	8	1	1	3693	270020	273714	0	6767
SNP3371_tig_101137_3	LG3	WNWW01000342.1	98.203	2615	15	7	2831	5434	257289	259882	0	4540
SNP1968_tig_96632_3	LG3	WNWW01000342.1	99.247	29473	65	32	1	29362	201850	172424	0	53060
SNP5289_tig_95546_3	LG3	WNWW01000342.1	99.546	5505	9	7	1	5495	202201	207699	0	10013
SNP3003_tig_99456_3	LG3	WNWW01000342.1	99.333	7492	14	11	7255	14715	100706	108192	0	13525
SNP223_tig_102278_3	LG3	WNWW01000258.1	99.426	5403	18	2	2678	8073	281378	286774	0	9793
SNP1245_tig_102714_3	LG3	WNWW01000845.1	99.609	18411	15	22	1	18376	171189	189577	0	33547
SNP2383_tig_97207_3	LG3	WNWW01000845.1	98.763	13820	83	24	848	14623	92385	78610	0	24493
SNP6190_tig_97807_3	LG3	WNWW01000536.1	99.22	23201	76	23	9600	32759	52101	28965	0	41746
SNP4633_tig_102196_3	LG3	WNWW01000920.1	99.674	32805	49	17	1	32759	143182	110390	0	59935
SNP9323_tig_11183_3	LG3	WNWW01000648.1	98.934	12851	59	30	1	12828	741660	754455	0	22901
SNP8099_tig_100505_3	LG3	WNWW01000508.1	99.219	11013	48	10	3	10982	177610	188617	0	19828
SNP655_tig_86721_3	LG3	WNWW01000821.1	99.027	32897	108	60	1	32759	234785	201963	0	58783
SNP6024_tig_98338_3	LG3	WNWW01000068.1	99.464	18478	43	21	465	18916	121875	103428	0	33525
SNP3259_tig_101935_3	LG3	WNWW01000285.1	99.548	20568	37	18	1	20553	1182539	1162013	0	37416
SNP9252_tig_101648_3	LG3	WNWW01000426.1	99.717	17682	13	6	1	17660	179653	197319	0	32343
SNP6682_tig_101577_3	LG3	WNWW01000565.1	99.983	5894	1	0	2898	8791	209837	203944	0	10879
SNP9492_tig_83194_3	LG3	WNWW01000565.1	100	2438	0	0	1	2438	220237	222674	0	4503
SNP2378_tig_35176_3	LG3	WNWW01000536.1	93.158	380	21	3	1	380	1125	1499	2.74e-156	553
SNP2380_tig_35176_3	LG3	WNWW01000536.1	93.158	380	21	3	1	380	1125	1499	2.74e-156	553
SNP4730_tig_100826_3	LG3	WNWW01000040.1	99.852	12124	5	5	15715	27835	485795	473682	0	22277
SNP8948_tig_27018_3	LG3	WNWW01000040.1	99.391	493	3	0	1	493	546666	547158	0	894
SNP2621_tig_1369_3	LG3	WNWW01001658.1	92.697	671	26	6	1	657	3592	4253	0	946
SNP5001_tig_99128_3	LG3	WNWW01000891.1	99.028	16254	79	31	1	16193	82018	65783	0	29067
SNP6399_tig_101660_3	LG3	WNWW01000751.1	99.154	24475	90	30	8364	32759	290207	314643	0	43942
SNP5583_tig_100568_3	LG3	WNWW01000295.1	99.93	14209	7	3	5186	19391	19242	5034	0	26181
SNP6288_tig_94899_3	LG3	WNWW01000999.1	99.963	21889	5	3	10874	32759	44365	22477	0	40374
SNP5536_tig_64568_3	LG3	WNWW01000958.1	89.918	486	19	14	29	512	1	458	4.76e-170	599
SNP7319_tig_100319_3	LG3	WNWW01000129.1	99.277	12723	23	11	2566	15266	174519	187194	0	22921
SNP2342_tig_59805_3	LG3	WNWW01000129.1	100	449	0	0	1	449	201335	200887	0	830
SNP5028_tig_95180_3	LG3	WNWW01000034.1	97.993	8670	77	24	1592	10219	540398	531784	0	14957
SNP4608_tig_87165_3	LG3	WNWW01000034.1	99.352	6791	23	9	1	6775	561290	568075	0	12277
SNP9456_tig_35115_3	LG3	WNWW01000788.1	99.628	269	1	0	1	269	112648	112380	4.17e-138	492
SNP5516_tig_81288_3	LG3	WNWW01000493.1	82.111	2113	226	81	1891	3919	320259	318215	0	1668
SNP6034_tig_82062_3	LG3	WNWW01000330.1	99.681	627	0	2	1	627	212090	212714	0	1146
SNP5657_tig_100837_3	LG3	WNWW01000075.1	98.571	4900	14	7	5496	10341	7252	12149	0	8610
SNP7292_tig_102489_3	LG3	WNWW01000960.1	98.955	3828	22	5	1548	5370	66022	62208	0	6831
SNP6134_tig_102698_3	LG3	WNWW01000241.1	99.507	13594	34	5	1	13564	405064	391474	0	24701
SNP7441_tig_96196_3	LG3	WNWW01000241.1	98.526	2918	14	6	1	2908	345019	342121	0	5123
SNP167_tig_95613_3	LG3	WNWW01000820.1	99.55	1334	5	1	1	1333	1334	1	0	2429
SNP4279_tig_67531_3	LG3	WNWW01000820.1	99.816	2172	1	1	1	2169	228984	231155	0	3986
SNP4449_tig_99423_3	LG3	WNWW01000837.1	99.029	11331	65	20	1	11309	52979	64286	0	20273
SNP2196_tig_99433_3	LG3	WNWW01000282.1	99.086	4488	12	8	1	4484	58025	62487	0	8034
SNP8128_tig_87637_3	LG3	WNWW01000068.1	98.358	1401	13	9	1	1397	43622	42228	0	2451
SNP1161_tig_87308_3	LG3	WNWW01000162.1	99.926	12194	5	3	4426	16619	26881	14692	0	22465
SNP1181_tig_90278_3	LG3	WNWW01000426.1	98.767	2189	27	0	48	2236	18146	15958	0	3943
SNP9189_tig_99606_3	LG3	WNWW01000285.1	99.581	16716	33	7	14822	31511	1281218	1264514	0	30446
SNP1395_tig_101131_3	LG3	WNWW01000648.1	99.196	28972	87	40	3238	32128	613138	642044	0	52076
SNP4339_tig_96444_3	LG3	WNWW01000372.1	99.21	5952	15	6	3410	9336	182303	176359	0	10702
SNP2127_tig_96708_3	LG3	WNWW01000788.1	99.126	3317	15	6	2772	6085	21557	24862	0	5952
SNP2146_tig_93188_3	LG3	WNWW01000034.1	96.844	3581	35	40	4566	8093	547389	543834	0	5915
SNP8718_tig_79645_3	LG3	WNWW01001325.1	92.609	663	49	0	1	663	796	1458	0	953
SNP934_tig_89916_3	LG3	WNWW01000265.1	97.958	2596	15	4	1	2575	13077	15655	0	4468
SNP3561_tig_94565_3	LG3	WNWW01000241.1	99.604	2273	8	1	3423	5695	277617	275346	0	4146
SNP4325_tig_82766_3	LG3	WNWW01000727.1	98.336	3365	14	9	1	3351	107693	111029	0	5866
SNP880_tig_90211_3	LG3	WNWW01000727.1	98.206	2954	18	21	1	2954	139775	142693	0	5129
SNP599_tig_100104_3	LG3	WNWW01001674.1	99.285	5316	17	9	2908	8212	5	5310	0	9587
SNP5385_tig_34669_3	LG3	WNWW01000903.1	97.656	256	4	1	1	256	455929	455676	5.21e-122	438
SNP5955_tig_99932_3	LG3	WNWW01000241.1	97.622	5089	32	30	782	5835	452849	447815	0	8645
SNP4334_tig_96954_3	LG3	WNWW01000304.1	97.986	2085	22	4	1791	3863	396352	394276	0	3600
SNP4389_tig_84564_3	LG3	WNWW01000508.1	99.768	15954	9	4	10620	26545	65531	81484	0	29233
SNP5395_tig_89664_3	LG3	WNWW01000648.1	99.012	28049	134	42	1	27998	318794	346750	0	50133
SNP7430_tig_80461_3	LG3	WNWW01000903.1	98.877	2850	17	4	1	2838	530717	527871	0	5072
SNP6613_tig_99949_3	LG3	WNWW01000903.1	99.502	6021	17	5	70	6087	511480	517490	0	10940
SNP5228_tig_78546_3	LG3	WNWW01000903.1	99.104	7362	28	9	1	7329	520547	527903	0	13195
SNP5434_tig_101445_3	LG3	WNWW01000903.1	98.699	3535	11	8	2714	6229	539679	536161	0	6240
SNP5435_tig_101445_3	LG3	WNWW01000903.1	98.699	3535	11	8	2714	6229	539679	536161	0	6240
SNP8640_tig_100209_3	LG3	WNWW01000738.1	98.907	8604	62	11	2920	11512	404514	413096	0	15339
SNP7641_tig_82518_3	LG3	WNWW01000821.1	100	5007	0	0	1	5007	140694	145700	0	9247
SNP9048_tig_90597_3	LG3	WNWW01000137.1	97.529	5059	51	15	129	5127	291831	286787	0	8582
SNP663_tig_102171_3	LG3	WNWW01000738.1	98.965	4929	25	13	4285	9194	437886	442807	0	8796
SNP1283_tig_8226_3	LG3	WNWW01000753.1	99.918	2425	2	0	1	2425	8191	10615	0	4468
SNP7354_tig_103557_3	LG3	WNWW01000033.1	98.534	10979	51	21	17379	28276	292119	281170	0	19281
SNP4018_tig_101956_3	LG3	WNWW01000645.1	99.081	18071	53	27	1	17993	85542	67507	0	32347
SNP3557_tig_88698_3	LG3	WNWW01000645.1	97.841	12413	88	45	7880	20191	100375	112708	0	21272
SNP4888_tig_102484_3	LG3	WNWW01000443.1	98.571	8750	45	24	1	8692	681300	672573	0	15394
SNP4701_tig_102633_3	LG3	WNWW01000443.1	98.381	15809	59	40	7215	22925	249106	233397	0	27597
SNP2257_tig_100935_2	LG4	WNWW01000942.1	96.844	7256	99	51	1848	9083	16251	9106	0	12011
SNP182_tig_79134_2	LG4	WNWW01000942.1	99.761	2934	6	1	1	2933	39831	36898	0	5378
SNP4557_tig_83205_2	LG4	WNWW01000942.1	98.846	2340	8	5	190	2518	3948	1617	0	4156
SNP4434_tig_100015_2	LG4	WNWW01000662.1	99.92	8713	7	0	6236	14948	47403	56115	0	16052
SNP5112_tig_101762_2	LG4	WNWW01000114.1	99.538	16464	11	9	856	17276	1	16442	0	29922
SNP8939_tig_103359_2	LG4	WNWW01000806.1	99.322	6046	23	10	1178	7212	95662	101700	0	10922
SNP5495_tig_82356_2	LG4	WNWW01000806.1	99.939	14694	4	2	1	14690	21210	6518	0	27080
SNP5084_tig_99065_2	LG4	WNWW01000168.1	99.442	7703	16	12	10394	18070	331292	338993	0	13961
SNP9129_tig_92578_2	LG4	WNWW01000168.1	96.843	1964	22	27	90	2015	471773	473734	0	3247
SNP8601_tig_102231_2	LG4	WNWW01000168.1	99.926	8100	3	3	13260	21357	649303	641205	0	14922
SNP1971_tig_87348_2	LG4	WNWW01000540.1	99.373	6381	18	8	1	6375	235982	242346	0	11542
SNP9155_tig_97133_2	LG4	WNWW01000898.1	99.637	4686	9	6	232	4914	187077	182397	0	8552
SNP7267_tig_103123_2	LG4	WNWW01000305.1	99.501	6013	17	7	1	6013	151001	145002	0	10925
SNP9350_tig_103402_2	LG4	WNWW01000387.1	99.424	5212	8	3	1	5196	1455	6660	0	9439
SNP7951_tig_101023_2	LG4	WNWW01000361.1	97.276	5690	75	29	1	5665	52413	46779	0	9575
SNP9293_tig_101976_2	LG4	WNWW01000588.1	99.143	6415	4	3	5245	11652	260306	266676	0	11494
SNP2277_tig_46552_2	LG4	WNWW01000180.1	98.54	274	3	1	1	273	391677	391950	2.68e-135	483
SNP943_tig_93559_2	LG4	WNWW01000180.1	98.388	7194	25	20	1	7118	540772	547950	0	12560
SNP381_tig_97215_2	LG4	WNWW01000418.1	99.374	6867	18	7	6816	13661	1760660	1753798	0	12419
SNP5905_tig_86381_2	LG4	WNWW01000418.1	98.648	5993	20	5	1	5993	1791674	1785743	0	10562
SNP380_tig_97215_2	LG4	WNWW01000418.1	99.374	6867	18	7	6816	13661	1760660	1753798	0	12419
SNP2330_tig_87288_2	LG4	WNWW01000418.1	99.398	5979	28	4	6375	12351	1848729	1842757	0	10835
SNP917_tig_86741_2	LG4	WNWW01000418.1	99.433	4060	11	3	2162	6209	1707221	1711280	0	7360
SNP783_tig_89307_2	LG4	WNWW01000418.1	99.21	6076	5	6	4	6067	1657730	1663774	0	10914
SNP5500_tig_96324_2	LG4	WNWW01000418.1	99.462	10596	17	7	1	10562	1559369	1569958	0	19215
SNP8418_tig_98961_2	LG4	WNWW01000912.1	98.625	8220	54	22	1	8175	669707	677912	0	14499
SNP4682_tig_99970_2	LG4	WNWW01000912.1	98.045	6854	45	27	1648	8442	639320	632497	0	11832
SNP8323_tig_98133_2	LG4	WNWW01000912.1	99.035	5908	21	9	288	6187	547646	541767	0	10562
SNP7425_tig_102297_2	LG4	WNWW01000641.1	97.744	9663	84	65	10245	19866	15358	5789	0	16513
SNP7562_tig_94232_2	LG4	WNWW01000659.1	99.492	4919	14	5	1	4910	544549	539633	0	8935
SNP7422_tig_102297_2	LG4	WNWW01000641.1	97.744	9663	84	65	10245	19866	15358	5789	0	16513
SNP3927_tig_102208_2	LG4	WNWW01000592.1	98.627	7429	50	15	3822	11235	86938	94329	0	13106
SNP360_tig_85892_2	LG4	WNWW01000188.1	98.757	3943	20	8	1	3920	647347	643411	0	6983
SNP3788_tig_100117_2	LG4	WNWW01000661.1	97.773	4176	35	10	2997	7128	87963	83802	0	7143
SNP7619_tig_101903_2	LG4	WNWW01000560.1	94.589	3179	49	57	1	3069	73870	77035	0	4804
SNP8367_tig_4640_2	LG4	WNWW01000830.1	99.514	2262	9	1	1	2262	8084	10343	0	4115
SNP4241_tig_82638_2	LG4	WNWW01000249.1	96.899	4289	50	40	1650	5869	566436	562162	0	7107
SNP8590_tig_94957_2	LG4	WNWW01000249.1	98.741	5004	30	6	1	4990	532122	537106	0	8861
SNP3870_tig_102395_2	LG4	WNWW01000249.1	99.6	13508	25	9	1	13490	650131	663627	0	24618
SNP3542_tig_96910_2	LG4	WNWW01000499.1	99.561	12742	23	14	15521	28245	70453	83178	0	23191
SNP5550_tig_98277_2	LG4	WNWW01000500.1	99.207	13123	41	16	19658	32759	170646	157566	0	23599
SNP2401_tig_93759_2	LG4	WNWW01000500.1	99.455	10456	25	10	11456	21887	242951	232504	0	18966
SNP700_tig_98819_2	LG4	WNWW01000060.1	98.629	8022	38	11	12225	20202	352555	344562	0	14139
SNP9334_tig_98894_2	LG4	WNWW01000241.1	99.335	13687	27	11	7600	21241	121156	107489	0	24714
SNP52_tig_102735_2	LG4	WNWW01000357.1	99.043	9404	38	13	1	9379	628549	619173	0	16820
SNP7698_tig_95737_2	LG4	WNWW01000357.1	99.184	10176	49	10	1	10150	206688	216855	0	18301
SNP7282_tig_101398_2	LG4	WNWW01000433.1	98.167	3765	23	17	1	3745	448401	444663	0	6529
SNP3311_tig_100306_2	LG4	WNWW01000433.1	98.948	3136	11	4	7188	10311	464846	461721	0	5589
SNP1164_tig_80007_2	LG4	WNWW01000433.1	97.879	2829	19	19	1	2791	518465	521290	0	4854
SNP3238_tig_94721_2	LG4	WNWW01000433.1	99.056	8902	38	17	1200	10078	589192	580314	0	15932
SNP8335_tig_91240_2	LG4	WNWW01000750.1	98.979	4506	16	8	1	4500	59898	64379	0	8039
SNP2968_tig_101666_2	LG4	WNWW01000372.1	99.535	6448	12	5	1	6430	236512	230065	0	11725
SNP6727_tig_94602_2	LG4	WNWW01000366.1	99.633	13356	10	9	1	13322	129440	116090	0	24358
SNP7172_tig_51463_2	LG4	WNWW01000173.1	100	482	0	0	1	482	237653	238134	0	891
SNP9080_tig_88592_2	LG4	WNWW01000158.1	99.301	5006	20	6	4442	9435	356165	361167	0	9036
SNP3081_tig_101054_2	LG4	WNWW01000726.1	99.686	32808	35	11	1	32759	99633	132421	0	59963
SNP3625_tig_83591_2	LG4	WNWW01000277.1	99.741	30549	35	8	1	30520	1143244	1112711	0	55937
SNP1261_tig_103339_2	LG4	WNWW01000930.1	99.2	10630	18	6	1	10578	247658	258272	0	19097
SNP8752_tig_103478_2	LG4	WNWW01001018.1	98.357	6876	43	16	6248	13110	80008	73190	0	12008
SNP7343_tig_100844_2	LG4	WNWW01000218.1	98.514	11237	39	44	1	11199	66597	77743	0	19708
SNP6301_tig_81194_2	LG4	WNWW01000482.1	98.766	3484	23	6	196	3675	174697	178164	0	6178
SNP374_tig_102732_2	LG4	WNWW01000945.1	99.334	11561	41	15	2788	14319	59006	47453	0	20890
SNP184_tig_36050_2	LG4	WNWW01000218.1	99.784	925	2	0	1	925	114452	113528	0	1698
SNP2868_tig_71488_2	LG4	WNWW01000129.1	99.887	886	1	0	1	886	257044	257929	0	1631
SNP6331_tig_97378_2	LG4	WNWW01000221.1	99.103	5353	8	14	1	5343	44879	50201	0	9583
SNP1317_tig_93753_2	LG4	WNWW01000416.1	96.607	3183	46	37	1	3178	220788	223913	0	5247
SNP2727_tig_98793_2	LG4	WNWW01000416.1	99.452	14241	32	10	1	14224	349079	363290	0	25828
SNP1620_tig_81532_2	LG4	WNWW01000171.1	98.504	3074	10	9	1	3048	234640	237703	0	5389
SNP1622_tig_81532_2	LG4	WNWW01000171.1	98.504	3074	10	9	1	3048	234640	237703	0	5389
SNP1621_tig_81532_2	LG4	WNWW01000171.1	98.504	3074	10	9	1	3048	234640	237703	0	5389
SNP594_tig_100608_2	LG4	WNWW01000171.1	99.8	3005	1	2	2211	5210	280995	277991	0	5511
SNP5323_tig_100354_2	LG4	WNWW01000171.1	99.427	23924	45	22	1	23897	551944	528086	0	43338
SNP4475_tig_96288_2	LG4	WNWW01000171.1	99.511	10217	16	9	1	10195	584569	594773	0	18559
SNP3445_tig_88183_2	LG4	WNWW01000171.1	98.519	2971	3	7	997	3959	703279	700342	0	5204
SNP3050_tig_7521_2	LG4	WNWW01000739.1	99.875	800	1	0	1	800	200271	201070	0	1472
SNP4118_tig_93402_2	LG4	WNWW01000171.1	96.372	3583	50	41	287	3808	733144	729581	0	5825
SNP3350_tig_86683_2	LG4	WNWW01000739.1	97.851	4933	48	28	6490	11393	116663	111760	0	8469
SNP6514_tig_100142_2	LG4	WNWW01000739.1	99.398	14458	22	11	9777	24175	72610	87061	0	26157
SNP5254_tig_103450_2	LG4	WNWW01000862.1	99.574	10810	26	7	4509	15310	267862	278659	0	19690
SNP5255_tig_103450_2	LG4	WNWW01000862.1	99.574	10810	26	7	4509	15310	267862	278659	0	19690
SNP7694_tig_99693_2	LG4	WNWW01000131.1	98.69	7097	21	32	1	7039	410137	403055	0	12525
SNP1044_tig_102315_2	LG4	WNWW01000131.1	99.619	7618	13	5	1	7612	437820	445427	0	13897
SNP357_tig_99343_2	LG4	WNWW01000131.1	99.859	25536	19	6	1194	26725	453942	479464	0	46941
SNP7604_tig_90839_2	LG4	WNWW01000131.1	98.647	3548	5	4	1	3515	625974	622437	0	6248
SNP3751_tig_86615_2	LG4	WNWW01000131.1	98.724	1332	9	2	1	1325	897049	898379	0	2359
SNP9382_tig_14554_2	LG4	WNWW01000187.1	100	450	0	0	1	450	151946	152395	0	832
SNP5263_tig_100369_2	LG4	WNWW01000131.1	99.019	8662	27	28	1864	10487	425370	434011	0	15474
SNP1289_tig_100017_2	LG4	WNWW01000592.1	98.401	2501	24	12	1	2496	113527	116016	0	4383
SNP4421_tig_101927_2	LG4	WNWW01000416.1	99.456	11390	25	16	12929	24293	160974	149597	0	20655
SNP9085_tig_89277_2	LG4	WNWW01000416.1	99.651	9160	19	6	1	9156	205063	195913	0	16726
SNP1501_tig_101026_2	LG4	WNWW01000592.1	98.934	5439	31	20	2824	8250	57038	51615	0	9697
SNP2471_tig_94310_2	LG4	WNWW01000259.1	98.974	20084	76	22	6725	26725	382670	362634	0	35829
SNP892_tig_100668_2	LG4	WNWW01000609.1	99.379	13526	41	12	4451	17963	18352	4857	0	24474
SNP7513_tig_79970_2	LG4	WNWW01000218.1	99.723	2530	7	0	1	2530	114456	116985	0	4634
SNP2048_tig_102860_2	LG4	WNWW01000061.1	99.609	4349	1	1	1	4333	3371	7719	0	7925
SNP4695_tig_99994_2	LG4	WNWW01000357.1	99.468	12773	32	10	5574	18316	484994	472228	0	23178
SNP2223_tig_101269_2	LG4	WNWW01000357.1	99.06	13301	43	38	383	13652	572215	585464	0	23797
SNP7271_tig_89933_2	LG4	WNWW01000245.1	99.745	3525	7	1	1	3525	415162	411640	0	6458
SNP3519_tig_78895_2	LG4	WNWW01000418.1	99.292	9034	17	7	1	9000	1864599	1855579	0	16284
SNP8202_tig_89797_2	LG4	WNWW01000015.1	98.724	4074	18	6	20	4073	153099	157158	0	7204
SNP2425_tig_95680_2	LG4	WNWW01000417.1	99.373	3989	15	5	56	4042	36032	40012	0	7219
SNP3627_tig_85942_2	LG4	WNWW01000015.1	99.027	2363	4	4	1	2346	227840	230200	0	4218
SNP6339_tig_26294_2	LG4	WNWW01000357.1	85.045	662	67	22	2179	2834	543305	543940	0	645
SNP7071_tig_95768_2	LG4	WNWW01000387.1	99.397	2156	8	3	1	2154	65569	67721	0	3904
SNP7565_tig_101810_2	LG4	WNWW01000479.1	99.434	10422	15	9	4948	15364	163064	152682	0	18881
SNP9365_tig_99988_2	LG4	WNWW01000503.1	98.778	13744	55	22	1	13663	341722	328011	0	24345
SNP6245_tig_83762_2	LG4	WNWW01000830.1	99.256	4568	11	6	1	4547	15379	10814	0	8226
SNP4030_tig_89436_2	LG4	WNWW01000249.1	99.281	2782	7	3	1	2782	318859	321627	0	5016
SNP7708_tig_100096_2	LG4	WNWW01000479.1	98.158	4615	26	10	8554	13136	99121	94534	0	8000
SNP4317_tig_102133_2	LG4	WNWW01000577.1	99.622	3703	1	2	1	3691	293289	289588	0	6748
SNP9296_tig_93313_2	LG4	WNWW01000418.1	99.242	2376	6	2	4	2371	1417829	1415458	0	4277
SNP6508_tig_99502_2	LG4	WNWW01000171.1	99.011	5158	26	16	7710	12843	272785	277941	0	9219
SNP9165_tig_102399_2	LG4	WNWW01000357.1	99.075	2379	7	1	3696	6074	337181	334818	0	4257
SNP8547_tig_90001_12	LG5	WNWW01000517.1	98.76	3547	20	9	1	3534	84842	88377	0	6285
SNP6417_tig_35778_12	LG5	WNWW01001716.1	99.781	914	2	0	1	914	1057	144	0	1677
SNP9395_tig_95274_12	LG5	WNWW01000440.1	99.838	3711	3	1	1	3708	44141	47851	0	6817
SNP3591_tig_103265_12	LG5	WNWW01000250.1	99.235	7844	28	9	1	7825	818815	810985	0	14126
SNP7508_tig_81846_12	LG5	WNWW01000250.1	99.506	810	4	0	1	810	793815	794624	0	1474
SNP9052_tig_99122_12	LG5	WNWW01000250.1	99.329	4623	12	7	1	4616	754836	750226	0	8347
SNP4894_tig_96279_12	LG5	WNWW01000575.1	99.281	13211	19	18	1	13162	20768	7585	0	23800
SNP3603_tig_95199_12	LG5	WNWW01000965.1	95.484	1683	42	4	3	1657	300799	299123	0	2706
SNP4711_tig_99958_12	LG5	WNWW01000384.1	97.689	4977	13	18	2728	7680	117366	112468	0	8460
SNP9069_tig_83841_12	LG5	WNWW01000135.1	99.623	19090	22	7	1	19048	28245	9164	0	34810
SNP8046_tig_97964_12	LG5	WNWW01000759.1	99.292	10587	47	11	573	11141	320961	310385	0	19130
SNP8738_tig_91555_12	LG5	WNWW01000759.1	99.12	14993	52	19	1	14959	166634	151688	0	26882
SNP5247_tig_98286_12	LG5	WNWW01000212.1	99.757	18090	21	7	1593	19669	264437	246358	0	33141
SNP8988_tig_101550_12	LG5	WNWW01000212.1	99.57	20255	49	11	12526	32759	93749	73512	0	36947
SNP8065_tig_98031_12	LG5	WNWW01000897.1	98.598	11626	54	49	1	11548	241426	229832	0	20465
SNP2971_tig_102841_12	LG5	WNWW01000530.1	99.985	32761	2	2	1	32759	286779	319538	0	60467
SNP9010_tig_100283_12	LG5	WNWW01000897.1	99.285	4613	23	4	7709	12317	189155	193761	0	8327
SNP4439_tig_83534_12	LG5	WNWW01000551.1	99.103	8028	27	10	10098	18103	161894	153890	0	14384
SNP5712_tig_103139_12	LG5	WNWW01000203.1	99.437	29301	71	21	2268	31553	116658	145879	0	53108
SNP3298_tig_101343_12	LG5	WNWW01000520.1	96.244	5618	48	24	4345	9903	231296	225783	0	9055
SNP7210_tig_25999_12	LG5	WNWW01000267.1	100	676	0	0	1	676	564	1239	0	1249
SNP3185_tig_101475_12	LG5	WNWW01000107.1	98.831	7787	36	23	5770	13519	94934	102702	0	13826
SNP1904_tig_101359_12	LG5	WNWW01000783.1	97.78	15273	109	77	16592	31716	227459	242649	0	26114
SNP3438_tig_101895_12	LG5	WNWW01000454.1	99.042	5322	26	5	1	5308	236570	231260	0	9522
SNP4481_tig_102109_12	LG5	WNWW01000454.1	97.685	2721	43	20	1	2710	236916	239627	0	4658
SNP3037_tig_91858_12	LG5	WNWW01000176.1	99.887	32759	32	4	1	32759	217874	185121	0	60284
SNP447_tig_87454_12	LG5	WNWW01000176.1	98.519	2430	18	13	10	2436	14810	12396	0	4272
SNP8802_tig_99101_12	LG5	WNWW01000133.1	98.429	9740	91	41	3923	13629	54611	44901	0	17082
SNP7463_tig_101387_12	LG5	WNWW01000133.1	99.034	8279	33	20	4277	12533	151319	159572	0	14802
SNP8616_tig_98301_12	LG5	WNWW01000133.1	97.861	6731	56	34	1	6701	169501	176173	0	11553
SNP5211_tig_102306_12	LG5	WNWW01000935.1	98.053	8063	42	54	4819	12862	11636	3670	0	13913
SNP620_tig_97234_12	LG5	WNWW01000935.1	96.947	4127	59	30	6093	10178	49358	53458	0	6861
SNP1752_tig_89777_12	LG5	WNWW01000597.1	97.867	5017	45	30	1	5004	21297	16330	0	8615
SNP4509_tig_97084_12	LG5	WNWW01000879.1	97.015	5863	68	35	1780	7631	103728	109494	0	9758
SNP3842_tig_100329_12	LG5	WNWW01000376.1	99.12	10678	51	14	10423	21068	17607	6941	0	19171
SNP4213_tig_100250_12	LG5	WNWW01000659.1	98.62	7971	40	24	11014	18950	59021	51087	0	14046
SNP1520_tig_91812_12	LG5	WNWW01001007.1	99.164	4548	6	7	1	4548	4550	35	0	8159
SNP3554_tig_39648_12	LG5	WNWW01000459.1	99.65	858	3	0	1	858	354922	355779	0	1568
SNP2068_tig_90529_12	LG5	WNWW01000110.1	78.46	1416	195	60	2244	3579	7280	8665	0	824
SNP222_tig_20289_12	LG5	WNWW01000656.1	99.301	2145	7	4	1	2142	58105	55966	0	3871
SNP221_tig_20289_12	LG5	WNWW01000656.1	99.301	2145	7	4	1	2142	58105	55966	0	3871
SNP7838_tig_102908_12	LG5	WNWW01000745.1	99.309	12154	47	8	5804	17938	1	12136	0	21944
SNP4675_tig_100089_12	LG5	WNWW01001029.1	86.707	2663	252	45	12488	15108	6326	8928	0	2867
SNP1246_tig_101923_12	LG5	WNWW01000133.1	98.285	4840	31	9	4258	9078	117486	112680	0	8432
SNP5826_tig_102700_12	LG5	WNWW01000133.1	97.472	6487	59	35	7871	14298	27534	21094	0	10996
SNP1250_tig_101923_12	LG5	WNWW01000133.1	98.285	4840	31	9	4258	9078	117486	112680	0	8432
SNP2815_tig_96966_12	LG5	WNWW01000133.1	98.998	8786	20	11	9330	18048	97114	88330	0	15675
SNP4835_tig_86161_12	LG5	WNWW01000133.1	98.668	8861	46	18	379	9209	69570	60752	0	15644
SNP3646_tig_98408_12	LG5	WNWW01000459.1	99.236	13868	42	15	1	13823	338874	352722	0	24965
SNP2777_tig_83273_12	LG5	WNWW01000879.1	99.417	3428	13	6	3088	6512	76605	73182	0	6213
SNP2774_tig_83273_12	LG5	WNWW01000879.1	99.417	3428	13	6	3088	6512	76605	73182	0	6213
SNP338_tig_99541_12	LG5	WNWW01000879.1	98.889	3151	5	3	8068	11210	57965	54837	0	5598
SNP4465_tig_90104_12	LG5	WNWW01000597.1	98.881	3575	17	7	1615	5188	30160	26608	0	6359
SNP8127_tig_31021_12	LG5	WNWW01000879.1	99.02	510	5	0	1	510	86115	85606	0	915
SNP8379_tig_57919_12	LG5	WNWW01000422.1	97.267	4684	37	25	1	4625	7985	12636	0	7856
SNP8726_tig_83347_12	LG5	WNWW01000422.1	94.17	4477	87	74	1	4325	13216	17670	0	6661
SNP4466_tig_90104_12	LG5	WNWW01000597.1	98.881	3575	17	7	1615	5188	30160	26608	0	6359
SNP7735_tig_95949_12	LG5	WNWW01000422.1	97.188	2276	27	12	648	2905	18101	20357	0	3814
SNP333_tig_99541_12	LG5	WNWW01000879.1	98.889	3151	5	3	8068	11210	57965	54837	0	5598
SNP5222_tig_90158_12	LG5	WNWW01000133.1	98.507	7366	48	9	1	7349	10682	3362	0	12936
SNP2533_tig_102822_12	LG5	WNWW01000176.1	98.32	6368	46	17	1707	8065	33686	27371	0	11110
SNP4206_tig_100709_12	LG5	WNWW01000176.1	99.211	3296	22	3	5520	8813	4220	927	0	5939
SNP5223_tig_90158_12	LG5	WNWW01000133.1	98.507	7366	48	9	1	7349	10682	3362	0	12936
SNP5834_tig_102700_12	LG5	WNWW01000133.1	97.472	6487	59	35	7871	14298	27534	21094	0	10996
SNP6535_tig_101227_12	LG5	WNWW01000176.1	98.266	8189	23	19	10323	18471	66463	74572	0	14227
SNP6691_tig_102348_12	LG5	WNWW01000176.1	98.605	6665	29	11	5608	12243	124318	130947	0	11734
SNP6697_tig_83132_12	LG5	WNWW01000176.1	99.319	3820	16	6	774	4587	41409	45224	0	6902
SNP6949_tig_98528_12	LG5	WNWW01000176.1	97.481	5240	71	45	5907	11123	110083	104882	0	8889
SNP2812_tig_86182_12	LG5	WNWW01000631.1	88.664	247	24	4	1595	1840	311211	311454	8.4e-79	298
SNP3633_tig_87753_12	LG5	WNWW01001636.1	83.612	659	94	12	3755	4404	2856	3509	4.08e-171	606
SNP5673_tig_97164_12	LG5	WNWW01001007.1	99.006	6540	17	18	1	6500	48652	55183	0	11673
SNP5980_tig_92142_12	LG5	WNWW01001007.1	99.555	4271	10	7	1076	5341	39594	43860	0	7773
SNP6284_tig_40287_12	LG5	WNWW01000872.1	90.391	281	20	5	1	281	34415	34142	3.6e-99	363
SNP7722_tig_96909_12	LG5	WNWW01001007.1	99.069	13321	60	20	12743	26041	74493	87771	0	23854
SNP6760_tig_102541_12	LG5	WNWW01000879.1	98.557	7274	15	11	25542	32759	143727	136488	0	12768
SNP6748_tig_102541_12	LG5	WNWW01000879.1	98.557	7274	15	11	25542	32759	143727	136488	0	12768
SNP6753_tig_102541_12	LG5	WNWW01000879.1	98.557	7274	15	11	25542	32759	143727	136488	0	12768
SNP6759_tig_102541_12	LG5	WNWW01000879.1	98.557	7274	15	11	25542	32759	143727	136488	0	12768
SNP3908_tig_99702_12	LG5	WNWW01000422.1	95.97	2233	17	35	2062	4229	2100	4324	0	3557
SNP3910_tig_99702_12	LG5	WNWW01000422.1	95.97	2233	17	35	2062	4229	2100	4324	0	3557
SNP123_tig_102035_12	LG5	WNWW01000497.1	99.876	4822	1	1	1	4822	112165	107349	0	8866
SNP1901_tig_101359_12	LG5	WNWW01000783.1	97.78	15273	109	77	16592	31716	227459	242649	0	26114
SNP1945_tig_97071_12	LG5	WNWW01000454.1	97.869	12576	80	48	1	12502	321283	333744	0	21566
SNP1957_tig_97071_12	LG5	WNWW01000454.1	97.869	12576	80	48	1	12502	321283	333744	0	21566
SNP2266_tig_97243_12	LG5	WNWW01000454.1	98.824	15390	58	29	5856	21198	286570	271257	0	27303
SNP2458_tig_100947_12	LG5	WNWW01000107.1	98.166	6815	37	32	4856	11599	135132	141929	0	11815
SNP2748_tig_88750_12	LG5	WNWW01000107.1	98.156	2006	3	5	1	1987	114690	112700	0	3470
SNP295_tig_90998_12	LG5	WNWW01000783.1	97.449	6351	48	26	2451	8737	172846	179146	0	10726
SNP4806_tig_16902_12	LG5	WNWW01000783.1	98.22	1180	7	3	1	1168	192352	191175	0	2050
SNP5781_tig_98309_12	LG5	WNWW01000454.1	96.595	4170	90	18	1038	5193	292798	296929	0	6866
SNP6117_tig_93725_12	LG5	WNWW01000783.1	99.879	6601	8	0	1	6601	200921	207521	0	12146
SNP2260_tig_97243_12	LG5	WNWW01000454.1	98.824	15390	58	29	5856	21198	286570	271257	0	27303
SNP1942_tig_97071_12	LG5	WNWW01000454.1	97.869	12576	80	48	1	12502	321283	333744	0	21566
SNP4268_tig_97532_12	LG5	WNWW01000454.1	98.041	7147	65	25	2	7100	321288	314169	0	12353
SNP1951_tig_97071_12	LG5	WNWW01000454.1	97.869	12576	80	48	1	12502	321283	333744	0	21566
SNP3877_tig_90294_12	LG5	WNWW01000460.1	99.512	10863	17	9	1	10835	232952	222098	0	19736
SNP8452_tig_101949_12	LG5	WNWW01000497.1	99.757	4522	10	1	8737	13257	60675	65196	0	8288
SNP6587_tig_101201_12	LG5	WNWW01000107.1	99.731	21945	38	8	1	21934	47299	25365	0	40178
SNP5662_tig_38098_12	LG5	WNWW01001011.1	98.851	870	10	0	2	871	161436	160567	0	1552
SNP6094_tig_100491_12	LG5	WNWW01001011.1	99.55	17105	61	5	11	17103	159488	142388	0	31146
SNP786_tig_85273_4	LG6	WNWW01000375.1	98.855	1659	3	5	218	1860	26067	27725	0	2944
SNP5700_tig_100219_4	LG6	WNWW01000375.1	99.07	18172	50	45	1	18097	81898	63771	0	32515
SNP3859_tig_103484_4	LG6	WNWW01000353.1	99.525	11375	16	11	7542	18886	780572	769206	0	20672
SNP5203_tig_100251_4	LG6	WNWW01000353.1	99.592	9548	22	8	8963	18502	586694	577156	0	17400
SNP9114_tig_100714_4	LG6	WNWW01000412.1	98.464	7619	14	13	1	7592	550715	543173	0	13339
SNP7254_tig_90209_4	LG6	WNWW01000412.1	99.201	11643	43	20	12	11639	386244	397851	0	20942
SNP1268_tig_88402_4	LG6	WNWW01000412.1	99.607	11969	33	9	1249	13210	140827	152788	0	21830
SNP4588_tig_92408_4	LG6	WNWW01000314.1	99.274	4959	13	9	1	4940	132760	127806	0	8937
SNP8685_tig_100312_4	LG6	WNWW01000314.1	99.076	8872	33	11	12925	21772	148349	139503	0	15884
SNP1356_tig_100300_4	LG6	WNWW01000314.1	99.282	9186	7	10	5	9139	192564	183387	0	16543
SNP7312_tig_94069_4	LG6	WNWW01000314.1	98.37	5768	20	23	1	5733	247890	242162	0	10065
SNP4359_tig_81093_4	LG6	WNWW01000335.1	99.511	1023	4	1	1	1022	27389	28411	0	1860
SNP9475_tig_102193_4	LG6	WNWW01000666.1	98.911	11847	24	12	3780	15543	96887	85063	0	21067
SNP82_tig_103383_4	LG6	WNWW01000279.1	98.097	2890	8	18	1	2844	393015	395903	0	4988
SNP6737_tig_96858_4	LG6	WNWW01000502.1	99.805	23079	18	7	5660	28720	27485	50554	0	42348
SNP9427_tig_96197_4	LG6	WNWW01000502.1	98.126	3468	12	19	761	4213	137409	140838	0	5997
SNP1205_tig_100811_4	LG6	WNWW01000502.1	98.934	3189	24	7	1686	4865	185094	181907	0	5692
SNP7134_tig_96662_4	LG6	WNWW01000477.1	98.819	1948	3	1	1560	3507	33119	35046	0	3452
SNP4382_tig_86026_4	LG6	WNWW01000906.1	99.471	1513	6	2	373	1884	51354	49843	0	2748
SNP4513_tig_99340_4	LG6	WNWW01000906.1	99.419	7576	18	9	1	7562	34547	42110	0	13725
SNP6405_tig_96836_4	LG6	WNWW01000028.1	99.552	17427	19	16	1	17411	17577	194	0	31695
SNP3174_tig_40193_4	LG6	WNWW01000028.1	100	598	0	0	1	598	84579	83982	0	1105
SNP3682_tig_100109_4	LG6	WNWW01000028.1	99.112	4053	4	5	1	4031	116789	120831	0	7256
SNP5578_tig_101597_4	LG6	WNWW01000799.1	97.631	4644	62	29	2271	6894	171802	167187	0	7952
SNP9229_tig_93635_4	LG6	WNWW01000799.1	99.586	7240	13	9	1751	8981	67808	60577	0	13188
SNP9383_tig_90719_4	LG6	WNWW01000822.1	98.58	9298	36	17	827	10038	134485	143772	0	16355
SNP1294_tig_98770_4	LG6	WNWW01000822.1	99.009	8884	49	14	2695	11565	239675	230818	0	15882
SNP7930_tig_100742_4	LG6	WNWW01000250.1	99.841	17568	17	3	8585	26145	454430	471993	0	32276
SNP7665_tig_83470_4	LG6	WNWW01000498.1	98.98	16366	60	22	1	16326	75836	59538	0	29198
SNP536_tig_99869_4	LG6	WNWW01000498.1	97.958	8327	59	23	4760	13008	91478	99771	0	14332
SNP3933_tig_82884_4	LG6	WNWW01000498.1	99.132	18196	55	20	5217	23375	144640	162769	0	32651
SNP9441_tig_71281_4	LG6	WNWW01000475.1	99.826	11488	16	2	1	11484	204128	215615	0	21100
SNP2914_tig_102843_4	LG6	WNWW01000475.1	98.246	9294	51	27	14632	23820	104594	95308	0	16164
SNP4460_tig_103626_4	LG6	WNWW01000493.1	99.52	25213	44	15	1	25159	416103	390914	0	45825
SNP6439_tig_102691_4	LG6	WNWW01000670.1	99.585	23637	22	18	1	23572	36045	12420	0	43040
SNP6440_tig_102691_4	LG6	WNWW01000670.1	99.585	23637	22	18	1	23572	36045	12420	0	43040
SNP418_tig_86612_4	LG6	WNWW01000168.1	99.526	22553	38	16	9949	32439	219431	241976	0	40991
SNP8283_tig_100989_4	LG6	WNWW01000309.1	98.567	7677	40	13	1	7661	281779	289401	0	13503
SNP3258_tig_95116_4	LG6	WNWW01000911.1	98.742	12879	57	37	7733	20562	101956	114778	0	22788
SNP875_tig_91438_4	LG6	WNWW01000558.1	99.58	20252	41	13	9950	30181	182871	162644	0	36887
SNP3984_tig_101667_4	LG6	WNWW01000603.1	98.853	6363	29	17	9247	15588	12711	19050	0	11306
SNP4926_tig_46484_4	LG6	WNWW01000364.1	98.467	4239	30	17	1	4218	109133	104909	0	7435
SNP2910_tig_102396_4	LG6	WNWW01000364.1	99.605	5826	14	1	3566	9382	120476	126301	0	10623
SNP5713_tig_101247_4	LG6	WNWW01000364.1	99.822	7290	12	1	10064	17352	248239	255528	0	13389
SNP5714_tig_101247_4	LG6	WNWW01000364.1	99.822	7290	12	1	10064	17352	248239	255528	0	13389
SNP2975_tig_99012_4	LG6	WNWW01000496.1	99.804	14778	18	2	7518	22295	71204	85970	0	27139
SNP9309_tig_97813_4	LG6	WNWW01000146.1	98.506	6828	28	23	8545	15323	603134	609936	0	11976
SNP4874_tig_99435_4	LG6	WNWW01000146.1	99.642	24051	35	12	1	24020	953353	929323	0	43890
SNP1200_tig_97321_4	LG6	WNWW01000158.1	98.903	16776	67	39	4361	21073	42775	26054	0	29854
SNP2881_tig_79225_4	LG6	WNWW01000329.1	99.347	1378	8	1	1	1377	311130	309753	0	2494
SNP2644_tig_103587_4	LG6	WNWW01000170.1	99.505	10302	36	8	1	10297	90500	80209	0	18729
SNP4977_tig_99088_4	LG6	WNWW01000486.1	98.39	3789	35	7	5	3789	1	3767	0	6674
SNP7696_tig_95360_4	LG6	WNWW01000189.1	99.317	3223	6	3	1	3207	602087	598865	0	5816
SNP4130_tig_100286_4	LG6	WNWW01000189.1	99.101	7232	34	22	926	8140	413947	406730	0	12970
SNP1461_tig_95381_4	LG6	WNWW01000189.1	99.655	9558	7	4	15836	25367	326982	317425	0	17446
SNP1070_tig_59605_4	LG6	WNWW01001002.1	99.961	2535	1	0	1	2535	103896	101362	0	4676
SNP2747_tig_100006_4	LG6	WNWW01000742.1	99.586	15941	31	14	16841	32759	285593	301520	0	29041
SNP69_tig_101505_4	LG6	WNWW01000834.1	98.862	15207	74	33	1	15144	580987	565817	0	27032
SNP3720_tig_58890_4	LG6	WNWW01000269.1	99.242	5806	18	7	1	5795	157914	163704	0	10455
SNP4763_tig_97798_4	LG6	WNWW01000323.1	99.747	28814	16	10	1	28758	169028	197840	0	52754
SNP2980_tig_99987_4	LG6	WNWW01000926.1	99.984	6385	0	1	4447	10831	567735	574118	0	11784
SNP2965_tig_102958_4	LG6	WNWW01000926.1	99.818	23138	24	6	6578	29705	556444	533315	0	42479
SNP7847_tig_99151_4	LG6	WNWW01000926.1	99.416	8905	32	9	7842	16736	346418	355312	0	16138
SNP2933_tig_96299_4	LG6	WNWW01000926.1	99.652	7761	17	4	2236	9994	440279	432527	0	14174
SNP7113_tig_92140_4	LG6	WNWW01000926.1	99.002	9314	23	12	3077	12378	450967	441712	0	16620
SNP8690_tig_83437_4	LG6	WNWW01000926.1	99.716	32792	46	15	1	32759	102238	69461	0	59996
SNP8688_tig_83437_4	LG6	WNWW01000926.1	99.716	32792	46	15	1	32759	102238	69461	0	59996
SNP3457_tig_101998_4	LG6	WNWW01000283.1	98.849	16072	83	36	16716	32759	262732	278729	0	28561
SNP3180_tig_97625_4	LG6	WNWW01000225.1	99.313	9320	31	6	345	9661	223998	214709	0	16825
SNP993_tig_102586_4	LG6	WNWW01000922.1	99.744	32773	40	15	1	32759	283956	316698	0	60015
SNP3765_tig_97024_4	LG6	WNWW01000912.1	99.315	23215	72	28	3382	26577	170364	193510	0	41908
SNP5602_tig_50569_4	LG6	WNWW01000174.1	80.675	326	59	4	1	324	93844	94167	3.39e-65	250
SNP1670_tig_102759_4	LG6	WNWW01000182.1	99.39	10663	37	9	1	10637	1980400	1991060	0	19305
SNP5010_tig_95695_4	LG6	WNWW01000208.1	99.893	28874	16	9	822	29691	57158	28296	0	53134
SNP2995_tig_95659_4	LG6	WNWW01000279.1	99.1	5109	13	10	1	5103	304859	309940	0	9149
SNP8346_tig_93999_4	LG6	WNWW01000028.1	98.741	6355	25	20	1	6317	110290	103953	0	11260
SNP5080_tig_100702_4	LG6	WNWW01000314.1	98.962	7804	19	30	1	7755	359123	351333	0	13908
SNP5625_tig_94581_4	LG6	WNWW01000314.1	96.999	2066	15	15	1	2040	314630	316674	0	3428
SNP6633_tig_96252_4	LG6	WNWW01000314.1	99.248	1995	8	4	467	2458	412702	410712	0	3594
SNP7359_tig_88280_4	LG6	WNWW01000314.1	99.421	5180	9	11	31	5203	253390	248225	0	9380
SNP6911_tig_87118_4	LG6	WNWW01000353.1	97.477	3844	19	10	1	3776	601730	605563	0	6490
SNP6103_tig_95690_4	LG6	WNWW01000198.1	99.631	7862	5	5	1	7849	689591	697441	0	14336
SNP8981_tig_12813_4	LG6	WNWW01000329.1	91.837	343	17	7	1	338	309501	309837	9.01e-131	468
SNP3332_tig_99672_4	LG6	WNWW01000319.1	99.905	11610	8	3	5995	17602	32485	44093	0	21376
SNP9002_tig_93378_4	LG6	WNWW01000475.1	99.36	7969	13	5	3738	11678	8019	61	0	14399
SNP2984_tig_103583_4	LG6	WNWW01000364.1	99.397	16588	31	15	16211	32759	88935	72378	0	30014
SNP3874_tig_89853_4	LG6	WNWW01000558.1	99.338	20227	37	22	1	20180	222316	202140	0	36520
SNP6860_tig_101595_4	LG6	WNWW01000146.1	98.506	9569	41	23	5832	15304	558739	549177	0	16809
SNP6854_tig_101595_4	LG6	WNWW01000146.1	98.506	9569	41	23	5832	15304	558739	549177	0	16809
SNP3939_tig_91159_4	LG6	WNWW01000146.1	99.86	14333	4	9	512	14830	579868	594198	0	26343
SNP5847_tig_97134_4	LG6	WNWW01000498.1	98.927	10714	43	21	19683	30360	12525	23202	0	19082
SNP7503_tig_98247_4	LG6	WNWW01000428.1	98.616	6288	21	7	4210	10470	958210	964458	0	11071
SNP7629_tig_90127_4	LG6	WNWW01000179.1	95.312	1792	27	25	1	1747	81516	79737	0	2808
SNP3930_tig_93426_4	LG6	WNWW01000977.1	98.271	2198	15	7	1	2182	77310	79500	0	3827
SNP5316_tig_102617_4	LG6	WNWW01000170.1	96.342	4183	70	38	2703	6866	121999	117881	0	6800
SNP7846_tig_102990_4	LG6	WNWW01000138.1	99.448	30060	60	35	1	30010	340405	310402	0	54493
SNP944_tig_99874_4	LG6	WNWW01000225.1	99.243	8317	30	8	1	8300	3368	11668	0	14979
SNP3186_tig_74958_4	LG6	WNWW01000922.1	98.242	853	5	3	1	852	103858	103015	0	1483
SNP6925_tig_76760_4	LG6	WNWW01000225.1	98.736	1108	7	5	12	1116	45123	44020	0	1962
SNP7858_tig_100315_4	LG6	WNWW01000679.1	97.65	9320	57	40	16738	25949	30882	21617	0	15849
SNP1117_tig_91376_6	LG7	WNWW01000639.1	99.125	7890	32	10	6	7873	26167	34041	0	14155
SNP840_tig_101197_6	LG7	WNWW01000780.1	97.516	7569	70	43	19282	26796	39197	46701	0	12827
SNP5788_tig_79690_6	LG7	WNWW01000268.1	99.5	800	4	0	1	800	95159	94360	0	1456
SNP7186_tig_81304_6	LG7	WNWW01000268.1	98.67	2631	24	4	5	2628	181168	183794	0	4654
SNP3578_tig_100121_6	LG7	WNWW01000268.1	95.053	1880	38	37	1	1844	200934	202794	0	2905
SNP1209_tig_98151_6	LG7	WNWW01000339.1	99.89	6343	7	0	1	6343	200353	206695	0	11675
SNP1129_tig_94664_6	LG7	WNWW01000339.1	96.676	5084	69	34	3196	8240	243995	238973	0	8360
SNP6050_tig_86984_6	LG7	WNWW01000339.1	99.436	3192	9	2	1	3183	292740	289549	0	5786
SNP4643_tig_85095_6	LG7	WNWW01000548.1	99.895	2861	3	0	1	2861	57960	55100	0	5267
SNP2464_tig_96226_6	LG7	WNWW01000548.1	99.862	7981	9	1	1	7979	66304	58324	0	14676
SNP4238_tig_103446_6	LG7	WNWW01000162.1	99.777	7609	3	2	1	7595	123956	131564	0	13945
SNP2683_tig_81012_6	LG7	WNWW01000537.1	99.663	2968	3	2	1	2961	104215	107182	0	5419
SNP6019_tig_101473_6	LG7	WNWW01000537.1	99.142	12350	49	16	7699	20019	70044	57723	0	22166
SNP2010_tig_80315_6	LG7	WNWW01000885.1	98.458	973	5	6	1	969	142091	143057	0	1705
SNP1513_tig_96716_6	LG7	WNWW01000160.1	98.418	5817	12	10	1	5777	196537	202313	0	10159
SNP4162_tig_95934_6	LG7	WNWW01000160.1	99.115	17746	63	28	1	17679	74761	92479	0	31815
SNP6902_tig_103516_6	LG7	WNWW01000012.1	98.851	4785	16	8	1	4757	16199	11426	0	8495
SNP5229_tig_83447_6	LG7	WNWW01000515.1	99.136	3125	6	3	3021	6125	184446	181323	0	5602
SNP5976_tig_89296_6	LG7	WNWW01000291.1	99.578	4506	9	2	1	4504	365182	360685	0	8207
SNP452_tig_101183_6	LG7	WNWW01000236.1	99.031	7843	25	13	1	7800	300718	292884	0	14017
SNP6012_tig_97871_6	LG7	WNWW01000660.1	99.775	10214	15	4	1	10213	23775	33981	0	18731
SNP6104_tig_97767_6	LG7	WNWW01001748.1	97.446	3993	17	11	6009	9968	2761	6701	0	6730
SNP3206_tig_98962_6	LG7	WNWW01000871.1	98.049	8917	66	28	1548	10395	1838	10715	0	15405
SNP6221_tig_102665_6	LG7	WNWW01000557.1	98.631	5551	24	20	1	5519	96696	91166	0	9782
SNP6141_tig_84288_6	LG7	WNWW01000543.1	99.307	6634	23	19	1493	8118	18549	25167	0	11974
SNP8006_tig_98575_6	LG7	WNWW01000937.1	99.462	7431	9	2	1	7415	338979	331564	0	13472
SNP8963_tig_90608_6	LG7	WNWW01000937.1	98.765	3563	22	16	81	3632	23984	27535	0	6316
SNP8960_tig_90608_6	LG7	WNWW01000937.1	98.765	3563	22	16	81	3632	23984	27535	0	6316
SNP3489_tig_80494_6	LG7	WNWW01000247.1	99.77	2613	6	0	1	2613	1512629	1510017	0	4793
SNP7611_tig_101730_6	LG7	WNWW01000247.1	98.95	7715	25	22	6008	13698	1593325	1585643	0	13747
SNP6199_tig_85520_6	LG7	WNWW01000247.1	98.522	5006	12	36	4414	9417	1685777	1680832	0	8778
SNP6939_tig_24671_6	LG7	WNWW01000355.1	92.857	336	24	0	97	432	691241	691576	9.09e-137	488
SNP2255_tig_89480_6	LG7	WNWW01000355.1	99.576	16021	36	9	14583	30582	710592	726601	0	29180
SNP3379_tig_88121_6	LG7	WNWW01000376.1	99.312	4939	20	3	4353	9278	73271	78208	0	8920
SNP6740_tig_102608_6	LG7	WNWW01000152.1	98.815	7342	24	14	4433	11772	1695936	1703216	0	13018
SNP5682_tig_97182_6	LG7	WNWW01000152.1	99.069	4621	30	12	2320	6935	1589095	1584483	0	8283
SNP6130_tig_93322_6	LG7	WNWW01000152.1	99.748	9124	15	2	1	9120	1423693	1432812	0	16716
SNP2493_tig_84079_6	LG7	WNWW01000299.1	99.331	2838	5	3	3319	6148	32763	35594	0	5123
SNP7880_tig_93345_6	LG7	WNWW01000470.1	98.849	5473	19	20	1	5442	18987	13528	0	9720
SNP8744_tig_98915_6	LG7	WNWW01000470.1	98.235	5496	25	18	1	5454	47603	42138	0	9546
SNP8746_tig_98915_6	LG7	WNWW01000470.1	98.235	5496	25	18	1	5454	47603	42138	0	9546
SNP1119_tig_83533_6	LG7	WNWW01000229.1	99.753	4855	9	2	1	4853	304544	299691	0	8896
SNP1121_tig_83533_6	LG7	WNWW01000229.1	99.753	4855	9	2	1	4853	304544	299691	0	8896
SNP6426_tig_91699_6	LG7	WNWW01000849.1	99.088	7020	23	9	1	6993	17548	24553	0	12571
SNP8619_tig_95838_6	LG7	WNWW01000686.1	99.858	2117	2	1	347	2463	152281	150166	0	3892
SNP6359_tig_95611_6	LG7	WNWW01000686.1	98.332	10249	98	33	12457	22654	100400	90174	0	17913
SNP3534_tig_102038_6	LG7	WNWW01000877.1	99.773	11015	16	4	1	11013	27525	38532	0	20194
SNP7551_tig_89101_6	LG7	WNWW01000707.1	98.21	3129	14	13	1	3120	23846	26941	0	5430
SNP7770_tig_101941_6	LG7	WNWW01000324.1	98.285	12655	77	29	6967	19570	252220	264785	0	22039
SNP2060_tig_88581_6	LG7	WNWW01000324.1	98.517	7082	17	23	2199	9245	37938	44966	0	12416
SNP5822_tig_97751_6	LG7	WNWW01000285.1	99.319	3964	22	2	2484	6442	901859	905822	0	7166
SNP5108_tig_95436_6	LG7	WNWW01000285.1	98.213	7665	50	17	4072	11663	943607	951257	0	13352
SNP5097_tig_100779_6	LG7	WNWW01000491.1	99.271	21539	58	30	106	21578	1	21506	0	38815
SNP9205_tig_88261_6	LG7	WNWW01000723.1	99.577	7807	7	8	875	8657	120414	128218	0	14211
SNP9015_tig_85820_6	LG7	WNWW01000285.1	99.77	4341	5	3	2136	6474	33	4370	0	7956
SNP5769_tig_95217_6	LG7	WNWW01000618.1	99.593	9345	24	2	1	9333	47712	38370	0	17034
SNP3743_tig_103162_6	LG7	WNWW01000618.1	99.462	21384	45	14	2816	24158	24840	3486	0	38789
SNP8444_tig_100088_6	LG7	WNWW01000952.1	99.519	14348	19	7	9888	24232	17551	31851	0	26070
SNP3840_tig_93214_6	LG7	WNWW01000313.1	98.24	2386	10	5	1	2358	37951	35570	0	4145
SNP9022_tig_99171_6	LG7	WNWW01000893.1	99.77	13460	1	5	14572	28006	42685	29231	0	24659
SNP1577_tig_83922_6	LG7	WNWW01000294.1	82.135	459	59	7	64	510	32735	33182	3.37e-103	379
SNP6106_tig_97934_6	LG7	WNWW01000184.1	99.236	9552	28	9	23233	32759	277455	267924	0	17193
SNP4352_tig_94111_6	LG7	WNWW01000877.1	98.522	16305	89	36	1	16234	141455	125232	0	28637
SNP835_tig_99849_6	LG7	WNWW01000748.1	98.314	10086	64	25	1	10054	119829	109818	0	17586
SNP1080_tig_93337_6	LG7	WNWW01000761.1	99.835	3638	6	0	1462	5099	92727	89090	0	6685
SNP1131_tig_103112_6	LG7	WNWW01000285.1	98.973	8766	33	9	14488	23206	1025362	1034117	0	15636
SNP8366_tig_84759_6	LG7	WNWW01000285.1	97.998	5295	37	26	2045	7308	975115	969859	0	9127
SNP6815_tig_101205_6	LG7	WNWW01000324.1	98.603	7444	43	12	1	7427	179013	171614	0	13143
SNP6608_tig_93505_6	LG7	WNWW01000324.1	97.973	4835	49	10	1	4824	1993	6789	0	8388
SNP8299_tig_100942_6	LG7	WNWW01000064.1	98.125	8748	61	21	1	8726	89027	80361	0	15151
SNP6294_tig_103097_6	LG7	WNWW01000355.1	99.239	18144	30	25	3378	21472	691576	673492	0	32644
SNP2308_tig_94901_6	LG7	WNWW01000618.1	99.523	13008	28	9	15	13000	110483	97488	0	23647
SNP8998_tig_94282_6	LG7	WNWW01000299.1	99.727	5487	12	2	1	5485	21720	16235	0	10046
SNP3814_tig_94386_6	LG7	WNWW01000624.1	97.532	10980	118	68	1494	12415	61342	50458	0	18633
SNP5743_tig_78750_6	LG7	WNWW01000763.1	99.426	4007	9	4	1	3996	66997	71000	0	7260
SNP718_tig_90160_6	LG7	WNWW01000763.1	99.807	2597	5	0	1	2597	84964	87560	0	4769
SNP7015_tig_93870_6	LG7	WNWW01000557.1	99.259	6344	17	5	5033	11364	65378	59053	0	11428
SNP6729_tig_85137_6	LG7	WNWW01000376.1	98.681	2729	5	1	1	2698	96371	99099	0	4811
SNP833_tig_99849_6	LG7	WNWW01000748.1	98.314	10086	64	25	1	10054	119829	109818	0	17586
SNP7701_tig_100351_6	LG7	WNWW01000131.1	99.988	8575	0	1	1	8574	215130	206556	0	15828
SNP4850_tig_90478_6	LG7	WNWW01000339.1	98.183	1266	9	7	1	1266	225650	226901	0	2198
SNP3192_tig_94110_6	LG7	WNWW01000339.1	98.401	3439	13	5	1	3403	163489	160057	0	6008
SNP1616_tig_99189_6	LG7	WNWW01000458.1	98.205	2953	15	8	520	3469	208285	205368	0	5125
SNP1975_tig_93541_6	LG7	WNWW01000458.1	99.527	2957	7	5	1	2956	159402	162352	0	5376
SNP7468_tig_89552_6	LG7	WNWW01000268.1	97.852	4608	16	10	1	4546	88710	84124	0	7886
SNP3563_tig_99591_6	LG7	WNWW01000458.1	99.949	3934	2	0	1	3934	151407	155340	0	7254
SNP457_tig_47501_6	LG7	WNWW01000268.1	98.292	527	3	1	1	527	83008	83528	0	918
SNP1797_tig_93832_6	LG7	WNWW01000168.1	99.213	3684	10	6	1	3684	63781	60117	0	6625
SNP7395_tig_91600_6	LG7	WNWW01000885.1	98.283	4658	26	8	2041	6647	195096	199750	0	8109
SNP319_tig_93436_6	LG7	WNWW01000474.1	98.63	2700	18	6	1	2697	14504	11821	0	4763
SNP5906_tig_95152_6	LG7	WNWW01000160.1	99.528	9328	16	9	1	9314	114805	124118	0	16957
SNP6309_tig_99238_5	LG8	WNWW01000612.1	99.671	18238	24	6	1	18237	117344	99142	0	33314
SNP4470_tig_73378_5	LG8	WNWW01000264.1	99.205	1384	6	2	1	1384	309919	308541	0	2490
SNP4659_tig_85756_5	LG8	WNWW01000264.1	98.866	2821	10	8	2181	4996	2804	1	0	5012
SNP4658_tig_85756_5	LG8	WNWW01000264.1	98.866	2821	10	8	2181	4996	2804	1	0	5012
SNP4628_tig_97554_5	LG8	WNWW01000264.1	99.572	10757	16	10	3614	14367	115703	104974	0	19582
SNP2706_tig_102872_5	LG8	WNWW01000818.1	98.944	21306	73	41	7632	28832	99527	78269	0	37959
SNP5801_tig_101824_5	LG8	WNWW01000818.1	99.328	18008	58	18	14786	32759	35962	53940	0	32526
SNP8219_tig_95870_5	LG8	WNWW01000818.1	98.389	5462	29	13	1	5411	9025	3572	0	9544
SNP5559_tig_102391_5	LG8	WNWW01000970.1	98.825	4169	25	8	7841	11991	49167	53329	0	7406
SNP821_tig_82355_5	LG8	WNWW01000382.1	99.6	1998	8	0	1	1998	25065	27062	0	3646
SNP3918_tig_102725_5	LG8	WNWW01000970.1	98.539	8969	94	14	21483	30445	12338	21275	0	15802
SNP3251_tig_97072_5	LG8	WNWW01000989.1	99.471	15697	30	13	17102	32759	99068	83386	0	28489
SNP8627_tig_98803_5	LG8	WNWW01000346.1	98.519	7156	47	31	9808	16906	32067	39220	0	12573
SNP6713_tig_103578_5	LG8	WNWW01001815.1	98.276	8003	81	20	17569	25560	7957	1	0	13961
SNP6160_tig_102077_5	LG8	WNWW01000346.1	96.235	4994	113	48	660	5607	20079	15115	0	8111
SNP639_tig_102199_5	LG8	WNWW01000167.1	99.757	13592	27	4	4885	18471	378503	364913	0	24912
SNP3991_tig_102056_5	LG8	WNWW01000021.1	99.525	14962	23	11	12583	27536	155313	140392	0	27194
SNP3410_tig_39948_5	LG8	WNWW01000567.1	95.782	403	6	1	4	395	97995	97593	0	640
SNP3664_tig_85729_5	LG8	WNWW01000567.1	98.167	12551	74	58	9906	22379	219656	232127	0	21760
SNP3658_tig_85729_5	LG8	WNWW01000567.1	98.167	12551	74	58	9906	22379	219656	232127	0	21760
SNP3663_tig_85729_5	LG8	WNWW01000567.1	98.167	12551	74	58	9906	22379	219656	232127	0	21760
SNP3668_tig_85729_5	LG8	WNWW01000567.1	98.167	12551	74	58	9906	22379	219656	232127	0	21760
SNP1429_tig_49634_5	LG8	WNWW01000567.1	98.092	524	6	2	1	520	151133	151656	0	909
SNP3661_tig_85729_5	LG8	WNWW01000567.1	98.167	12551	74	58	9906	22379	219656	232127	0	21760
SNP279_tig_103108_5	LG8	WNWW01000015.1	99.65	19741	33	9	7605	27321	117661	97933	0	36042
SNP2576_tig_100379_5	LG8	WNWW01000993.1	99.279	14433	61	18	9706	24130	10034	24431	0	26037
SNP3800_tig_101428_5	LG8	WNWW01000242.1	98.805	11800	54	35	208	11969	276408	288158	0	20929
SNP4100_tig_102244_5	LG8	WNWW01000255.1	99.046	7125	33	11	1	7105	237357	230248	0	12754
SNP8105_tig_81305_5	LG8	WNWW01000168.1	99.025	923	3	1	4	926	303472	302556	0	1650
SNP8702_tig_33427_5	LG8	WNWW01000520.1	89.119	919	53	26	129	1012	106986	106080	0	1099
SNP4447_tig_90426_5	LG8	WNWW01000520.1	100	4332	0	0	1580	5911	118648	114317	0	8000
SNP6866_tig_37118_5	LG8	WNWW01000285.1	100	387	0	0	1	387	1452462	1452076	0	715
SNP7329_tig_99019_5	LG8	WNWW01000018.1	99.984	12436	0	1	1	12434	177489	165054	0	22953
SNP5554_tig_99059_5	LG8	WNWW01000264.1	98.595	14801	77	46	18030	32759	578601	593341	0	26059
SNP5348_tig_93103_5	LG8	WNWW01000206.1	99.702	18762	20	8	3816	22560	176320	195062	0	34304
SNP2057_tig_102279_5	LG8	WNWW01000206.1	99.242	11866	30	14	1	11828	375896	387739	0	21359
SNP3474_tig_100197_5	LG8	WNWW01000875.1	99.679	10577	20	5	9154	19718	54981	44407	0	19331
SNP5113_tig_86569_5	LG8	WNWW01000909.1	99.469	14112	33	15	4419	18520	1241431	1227352	0	25617
SNP2521_tig_88349_5	LG8	WNWW01000909.1	99.751	13637	9	6	1	13620	1017510	1031138	0	24971
SNP143_tig_100937_5	LG8	WNWW01000909.1	98.846	11697	58	18	6161	17845	888989	900620	0	20781
SNP6796_tig_83668_5	LG8	WNWW01000909.1	98.847	7547	30	5	1	7500	55079	47543	0	13444
SNP7799_tig_664_5	LG8	WNWW01000502.1	100	2419	0	0	1	2419	257949	255531	0	4468
SNP3264_tig_101511_5	LG8	WNWW01000876.1	99.962	5253	1	1	5057	10309	123600	118349	0	9688
SNP9081_tig_99695_5	LG8	WNWW01000281.1	99.273	14577	45	19	18204	32759	984760	970224	0	26275
SNP1762_tig_101568_5	LG8	WNWW01000281.1	99.613	10069	10	9	22703	32759	1335794	1345845	0	18351
SNP3521_tig_86518_5	LG8	WNWW01000281.1	99.675	10784	8	4	1544	12319	1553461	1542697	0	19695
SNP1803_tig_101617_5	LG8	WNWW01000281.1	99.258	7677	21	7	9443	17083	1799011	1806687	0	13852
SNP6438_tig_94240_5	LG8	WNWW01000281.1	99.707	11945	17	4	1	11931	1811697	1823637	0	21848
SNP8605_tig_101365_5	LG8	WNWW01000281.1	99.668	5125	12	3	91	5211	1991513	1986390	0	9365
SNP5748_tig_81405_5	LG8	WNWW01000263.1	99.714	3845	8	2	1	3842	197519	201363	0	7036
SNP208_tig_3527_5	LG8	WNWW01000487.1	100	394	0	0	1	394	34777	35170	0	728
SNP5946_tig_93192_5	LG8	WNWW01000487.1	99.58	18584	32	18	1	18563	153410	171968	0	33846
SNP4399_tig_103292_5	LG8	WNWW01000215.1	97.771	6686	31	31	1078	7689	137463	130822	0	11418
SNP1560_tig_86507_5	LG8	WNWW01000215.1	99.41	2372	6	3	192	2558	47454	45086	0	4296
SNP2558_tig_100380_5	LG8	WNWW01000483.1	98.083	4538	18	10	499	4982	384473	379951	0	7834
SNP4096_tig_103221_5	LG8	WNWW01000254.1	99.507	8724	9	8	1	8711	405587	396885	0	15841
SNP1354_tig_24011_5	LG8	WNWW01000254.1	98.95	1333	10	2	1	1331	347879	346549	0	2381
SNP8759_tig_89852_5	LG8	WNWW01000254.1	96.577	2045	5	3	1	2025	324911	322912	0	3330
SNP287_tig_93661_5	LG8	WNWW01000254.1	99.509	16102	47	25	5882	21972	245617	261697	0	29268
SNP6639_tig_81982_5	LG8	WNWW01000254.1	99.331	3586	15	4	1	3585	103201	99624	0	6481
SNP1846_tig_100278_5	LG8	WNWW01000385.1	99.046	6183	16	7	421	6576	21865	15699	0	11051
SNP1847_tig_100278_5	LG8	WNWW01000385.1	99.046	6183	16	7	421	6576	21865	15699	0	11051
SNP3618_tig_99321_5	LG8	WNWW01000254.1	99.264	2719	14	6	1	2713	8884	6166	0	4905
SNP2500_tig_36503_5	LG8	WNWW01000134.1	99.807	4138	4	2	720	4857	292462	288329	0	7594
SNP2630_tig_98656_5	LG8	WNWW01000239.1	99.33	11485	32	8	5409	16872	156378	144918	0	20748
SNP3836_tig_101099_5	LG8	WNWW01000483.1	99.565	5287	12	5	6893	12172	307971	313253	0	9625
SNP4793_tig_101948_5	LG8	WNWW01000483.1	98.578	10967	44	28	2222	13122	297256	286336	0	19285
SNP4960_tig_86549_5	LG8	WNWW01000215.1	97.933	4450	32	22	2015	6443	81626	77216	0	7653
SNP2129_tig_89484_5	LG8	WNWW01000254.1	99.305	4892	16	5	1	4876	185018	189907	0	8831
SNP8582_tig_101420_5	LG8	WNWW01000483.1	99.946	29868	7	4	2901	32759	421225	451092	0	55062
SNP2805_tig_88045_5	LG8	WNWW01000254.1	99.411	2378	8	3	1156	3532	104655	107027	0	4309
SNP8877_tig_81229_5	LG8	WNWW01000215.1	99.616	2342	9	0	1	2342	156878	159219	0	4276
SNP9147_tig_103170_5	LG8	WNWW01000847.1	99.948	3823	0	1	2289	6109	72399	76221	0	7047
SNP1108_tig_87332_5	LG8	WNWW01000285.1	98.9	11361	27	28	557	11839	1446749	1435409	0	20199
SNP80_tig_85050_5	LG8	WNWW01000847.1	98.017	12407	77	57	1	12320	45050	57374	0	21394
SNP8389_tig_101721_5	LG8	WNWW01000242.1	99.458	11077	31	7	16119	27174	128745	139813	0	20098
SNP3948_tig_101479_5	LG8	WNWW01000382.1	98.629	9479	52	18	8199	17670	40753	31346	0	16713
SNP6248_tig_103511_5	LG8	WNWW01000678.1	99.489	6462	19	7	1	6458	7763	14214	0	11738
SNP6315_tig_85208_5	LG8	WNWW01000630.1	98.462	12287	48	30	1	12177	42694	54949	0	21512
SNP974_tig_83371_5	LG8	WNWW01000847.1	99.637	20131	17	18	12639	32759	135642	155726	0	36719
SNP709_tig_92632_5	LG8	WNWW01000847.1	99.971	6971	0	1	1	6971	79625	86593	0	12861
SNP79_tig_32645_5	LG8	WNWW01000847.1	99.372	8437	14	11	1	8423	86761	95172	0	15250
SNP8858_tig_84164_5	LG8	WNWW01000168.1	99.407	10616	33	18	680	11283	291473	302070	0	19228
SNP8398_tig_101848_5	LG8	WNWW01000716.1	98.959	15555	80	19	5618	21128	21617	37133	0	27798
SNP7264_tig_103161_5	LG8	WNWW01000281.1	99.763	12227	16	5	1	12215	1246180	1233955	0	22406
SNP8944_tig_97020_5	LG8	WNWW01000281.1	99.508	14214	16	15	13431	27618	1181432	1167247	0	25811
SNP5720_tig_101130_8	LG9	WNWW01000405.1	99.491	17280	37	12	6494	23756	691756	709001	0	31375
SNP6941_tig_73508_8	LG9	WNWW01000243.1	100	375	0	0	1	375	154257	153883	0	693
SNP4482_tig_81207_8	LG9	WNWW01000147.1	98.666	3074	20	7	1	3064	443495	446557	0	5430
SNP5936_tig_99811_8	LG9	WNWW01000147.1	99.902	6139	3	2	5873	12011	452668	446533	0	11300
SNP6460_tig_22494_8	LG9	WNWW01000159.1	93.697	714	40	3	1	712	54712	55422	0	1064
SNP9073_tig_92290_8	LG9	WNWW01000060.1	98.471	2289	8	12	882	3147	273374	271090	0	4008
SNP1872_tig_95650_8	LG9	WNWW01000060.1	97.922	5582	38	11	511	6037	190876	196434	0	9624
SNP5353_tig_72619_8	LG9	WNWW01000270.1	99.348	920	6	0	1	920	114817	115736	0	1666
SNP4488_tig_100202_8	LG9	WNWW01000270.1	97.667	2700	43	13	1	2694	82627	85312	0	4626
SNP9028_tig_101608_8	LG9	WNWW01000040.1	95.635	2245	43	33	1839	4052	402919	400699	0	3552
SNP6445_tig_85127_8	LG9	WNWW01000139.1	99.305	4603	1	2	4361	8949	4592	7	0	8296
SNP1216_tig_82624_8	LG9	WNWW01000676.1	99.925	9395	0	3	1	9392	47071	56461	0	17304
SNP328_tig_88305_8	LG9	WNWW01000214.1	99.93	5746	0	2	1	5742	253268	259013	0	10586
SNP5335_tig_97550_8	LG9	WNWW01000214.1	99.087	6134	30	20	10886	16999	270478	276605	0	10994
SNP4068_tig_87989_8	LG9	WNWW01000214.1	100	7449	0	0	1	7449	357853	365301	0	13756
SNP169_tig_87517_8	LG9	WNWW01000214.1	99.965	5769	0	1	1	5769	522743	516977	0	10641
SNP802_tig_100539_8	LG9	WNWW01000214.1	100	16359	0	0	2	16360	567164	550806	0	30210
SNP5074_tig_97096_8	LG9	WNWW01000214.1	99.983	28807	2	2	1	28807	570505	599308	0	53166
SNP4825_tig_98713_8	LG9	WNWW01000214.1	99.947	16850	0	3	4916	21760	764809	781654	0	31058
SNP8175_tig_102054_8	LG9	WNWW01000460.1	99.927	9654	4	1	1	9651	62556	52903	0	17788
SNP2490_tig_103024_8	LG9	WNWW01000462.1	99.952	12541	2	2	1	12539	1944725	1957263	0	23123
SNP2441_tig_101881_8	LG9	WNWW01000807.1	98.726	12320	47	28	20516	32759	342777	355062	0	21782
SNP7055_tig_102880_8	LG9	WNWW01000807.1	99.068	17702	81	41	1	17676	446137	463780	0	31698
SNP3283_tig_98502_8	LG9	WNWW01000807.1	96.524	6501	91	52	146	6596	525252	518837	0	10628
SNP7935_tig_98005_8	LG9	WNWW01000807.1	99.366	15920	34	25	1	15896	393841	377965	0	28777
SNP7052_tig_102880_8	LG9	WNWW01000807.1	99.068	17702	81	41	1	17676	446137	463780	0	31698
SNP8416_tig_97126_8	LG9	WNWW01000807.1	99.667	8700	7	3	9663	18360	585347	594026	0	15886
SNP218_tig_100956_8	LG9	WNWW01000807.1	99.796	32772	18	15	1	32759	564578	531843	0	60102
SNP4821_tig_11111_8	LG9	WNWW01001022.1	99.342	3646	15	4	1	3642	89013	85373	0	6591
SNP3176_tig_98368_8	LG9	WNWW01000511.1	99.301	19327	35	12	1	19239	19315	1	0	34851
SNP1764_tig_88711_8	LG9	WNWW01000216.1	99.939	3298	0	1	1	3298	26360	29655	0	6078
SNP1438_tig_82944_8	LG9	WNWW01000304.1	98.909	4582	22	9	1	4577	338069	333511	0	8159
SNP5843_tig_98349_8	LG9	WNWW01000831.1	97.487	4696	34	18	1	4651	20652	25308	0	7941
SNP5839_tig_98349_8	LG9	WNWW01000831.1	97.487	4696	34	18	1	4651	20652	25308	0	7941
SNP3773_tig_98397_8	LG9	WNWW01000396.1	98.65	4518	22	5	1074	5562	8249	12756	0	7969
SNP7719_tig_89936_8	LG9	WNWW01000396.1	97.952	2978	31	11	93	3045	2	2974	0	5134
SNP634_tig_97425_8	LG9	WNWW01000473.1	99.296	4548	21	7	146	4685	57574	53030	0	8211
SNP650_tig_92667_8	LG9	WNWW01000165.1	97.123	2294	32	9	1138	3413	25628	23351	0	3840
SNP856_tig_84687_8	LG9	WNWW01000207.1	99.619	4990	3	3	2610	7595	57958	52981	0	9095
SNP5750_tig_83535_8	LG9	WNWW01000215.1	99.769	4329	8	1	136	4462	791274	786946	0	7938
SNP349_tig_96766_8	LG9	WNWW01000582.1	98.188	3256	21	6	1	3221	912198	908946	0	5651
SNP506_tig_46218_8	LG9	WNWW01000219.1	100	688	0	0	3	690	462119	461432	0	1271
SNP9041_tig_102017_8	LG9	WNWW01000219.1	99.067	4286	15	9	4382	8667	313497	309237	0	7670
SNP9043_tig_102017_8	LG9	WNWW01000219.1	99.067	4286	15	9	4382	8667	313497	309237	0	7670
SNP964_tig_90584_8	LG9	WNWW01000352.1	99.48	8840	7	7	1	8812	72606	63778	0	16033
SNP6377_tig_81575_8	LG9	WNWW01000797.1	100	907	0	0	1	907	208028	207122	0	1676
SNP7939_tig_101152_8	LG9	WNWW01000260.1	99.11	4719	7	3	1	4690	4962	250	0	8449
SNP6299_tig_100917_8	LG9	WNWW01000260.1	99.461	8343	1	4	1	8300	86889	95230	0	15117
SNP2602_tig_89051_8	LG9	WNWW01000792.1	99.049	3471	9	4	1	3469	185222	181774	0	6205
SNP6418_tig_101471_8	LG9	WNWW01000792.1	98.992	3175	3	10	2412	5561	227489	224319	0	5659
SNP9134_tig_101067_8	LG9	WNWW01000792.1	99.044	2406	9	3	1408	3800	104285	106689	0	4305
SNP3604_tig_102116_8	LG9	WNWW01000364.1	99.528	11876	25	9	7608	19458	373105	384974	0	21592
SNP946_tig_93149_8	LG9	WNWW01000364.1	99.351	3546	14	3	1	3538	313836	310292	0	6412
SNP8263_tig_102350_8	LG9	WNWW01000364.1	99.479	4794	9	3	2825	7615	300025	295245	0	8700
SNP2898_tig_101293_8	LG9	WNWW01000192.1	98.832	4365	15	8	1	4330	138056	142419	0	7747
SNP861_tig_99942_8	LG9	WNWW01000192.1	99.064	7797	16	12	1	7749	153687	161474	0	13941
SNP862_tig_99942_8	LG9	WNWW01000192.1	99.064	7797	16	12	1	7749	153687	161474	0	13941
SNP8863_tig_101322_8	LG9	WNWW01000004.1	99.69	5803	3	3	3841	9629	299983	305784	0	10604
SNP4698_tig_100990_8	LG9	WNWW01000060.1	98.691	5654	38	8	3267	8907	225881	220251	0	10011
SNP2938_tig_96384_8	LG9	WNWW01000060.1	98.381	6360	33	17	1	6325	236408	242732	0	11112
SNP8266_tig_78817_8	LG9	WNWW01000060.1	98.333	2160	30	3	1	2154	253033	250874	0	3784
SNP2340_tig_92059_8	LG9	WNWW01000364.1	98.395	5295	25	11	719	5961	387257	392543	0	9252
SNP3235_tig_101999_8	LG9	WNWW01000139.1	100	15372	0	0	17344	32715	56213	71584	0	28387
SNP3960_tig_100679_8	LG9	WNWW01000582.1	98.775	3674	8	4	1945	5582	927100	930772	0	6501
SNP6451_tig_99813_8	LG9	WNWW01000214.1	100	13746	0	0	1	13746	355239	341494	0	25385
SNP4781_tig_99801_8	LG9	WNWW01000352.1	99.165	8861	47	20	1596	10442	12999	4152	0	15956
SNP5939_tig_83441_8	LG9	WNWW01000285.1	99.118	2721	24	0	1	2721	1708842	1711562	0	4935
SNP8913_tig_103439_8	LG9	WNWW01000060.1	99.892	13908	8	4	1	13906	11079	24981	0	25593
SNP5966_tig_101915_8	LG9	WNWW01000370.1	98.87	6460	17	27	1534	7959	40768	34331	0	11483
SNP791_tig_82248_8	LG9	WNWW01000370.1	98.76	1048	5	3	1	1047	60252	61292	0	1857
SNP8807_tig_83446_8	LG9	WNWW01000260.1	99.729	5532	6	3	1	5525	59349	53820	0	10126
SNP8970_tig_94133_10	LG10	WNWW01001073.1	84.656	1499	172	29	319	1774	1484	1	0	1441
SNP1736_tig_35979_10	LG10	WNWW01000294.1	100	293	0	0	1	293	166331	166039	4.48e-153	542
SNP4880_tig_90989_10	LG10	WNWW01000294.1	99.937	20791	3	3	1	20788	124364	103581	0	38317
SNP4231_tig_95644_10	LG10	WNWW01001025.1	98.644	7963	27	18	1	7914	73348	65418	0	14033
SNP7640_tig_79761_10	LG10	WNWW01001025.1	98.675	302	3	1	1	302	3971	3671	7.75e-151	534
SNP1482_tig_91279_10	LG10	WNWW01000918.1	98.991	1685	5	2	1	1673	350920	349236	0	3009
SNP3167_tig_94077_10	LG10	WNWW01000226.1	99.412	6125	13	7	1	6120	11812	5706	0	11090
SNP1137_tig_98180_10	LG10	WNWW01000918.1	99.648	6252	12	1	1	6242	467199	460948	0	11415
SNP1996_tig_101422_10	LG10	WNWW01000368.1	99.82	5568	7	2	9441	15006	103424	108990	0	10224
SNP1511_tig_99540_10	LG10	WNWW01000357.1	97.606	3425	23	12	3301	6692	698854	702252	0	5816
SNP6123_tig_95164_10	LG10	WNWW01000522.1	99.331	8675	28	11	1	8660	720712	712053	0	15671
SNP6125_tig_95164_10	LG10	WNWW01000522.1	99.331	8675	28	11	1	8660	720712	712053	0	15671
SNP1982_tig_80774_10	LG10	WNWW01000522.1	98.782	2380	11	5	1	2380	532759	530398	0	4218
SNP6914_tig_101979_10	LG10	WNWW01000328.1	99.307	9374	29	6	7067	16436	223254	213913	0	16918
SNP4255_tig_93731_10	LG10	WNWW01000328.1	99.778	16233	22	5	2617	18839	50160	33932	0	29767
SNP5445_tig_101557_10	LG10	WNWW01000987.1	99.738	8771	12	3	1	8763	30380	39147	0	16061
SNP5449_tig_101557_10	LG10	WNWW01000987.1	99.738	8771	12	3	1	8763	30380	39147	0	16061
SNP5447_tig_101557_10	LG10	WNWW01000987.1	99.738	8771	12	3	1	8763	30380	39147	0	16061
SNP1841_tig_87080_10	LG10	WNWW01000089.1	99.67	29725	27	15	1	29655	389101	418824	0	54287
SNP88_tig_99982_10	LG10	WNWW01000022.1	98.531	4971	15	13	5239	10207	53323	58237	0	8724
SNP540_tig_101813_10	LG10	WNWW01000200.1	98.896	23181	68	43	6359	29418	99601	76488	0	41216
SNP3581_tig_97000_10	LG10	WNWW01000828.1	99.369	32822	77	34	1	32759	86697	53943	0	59345
SNP771_tig_99434_10	LG10	WNWW01000749.1	99.142	8274	29	10	19603	27838	260978	252709	0	14872
SNP8229_tig_97621_10	LG10	WNWW01000248.1	99.264	12777	43	16	1	12764	257398	244660	0	23026
SNP3914_tig_95428_10	LG10	WNWW01000643.1	98.743	8116	45	25	3	8086	28148	36238	0	14369
SNP1776_tig_90141_10	LG10	WNWW01000883.1	99.151	19192	44	25	1	19156	149274	130166	0	34428
SNP8549_tig_98407_10	LG10	WNWW01000248.1	99.181	14531	40	25	3	14479	729820	744325	0	26101
SNP6968_tig_101085_10	LG10	WNWW01000029.1	99.371	9217	14	12	14729	23921	89928	80732	0	16659
SNP2763_tig_100985_10	LG10	WNWW01000250.1	98.697	7827	43	16	2863	10643	655118	647305	0	13834
SNP4514_tig_102692_10	LG10	WNWW01000266.1	99.377	6579	21	5	1	6572	12369	5804	0	11904
SNP140_tig_100400_10	LG10	WNWW01000450.1	99.489	4108	13	4	1	4102	192894	188789	0	7463
SNP5875_tig_97465_10	LG10	WNWW01000371.1	99.803	23853	13	8	8931	32759	300387	276545	0	43757
SNP2199_tig_103570_10	LG10	WNWW01000371.1	99.211	11028	26	13	18665	29639	41661	52680	0	19826
SNP7579_tig_102946_10	LG10	WNWW01000279.1	99.77	24750	23	3	1	24716	163851	139102	0	45401
SNP4799_tig_101843_10	LG10	WNWW01000126.1	99.821	15044	0	6	17740	32759	19197	4157	0	27606
SNP4717_tig_95839_10	LG10	WNWW01000478.1	98.723	1880	9	2	1	1865	59959	58080	0	3325
SNP2420_tig_85979_10	LG10	WNWW01000478.1	99.675	11370	24	4	1683	13050	31107	42465	0	20779
SNP9038_tig_95683_10	LG10	WNWW01000961.1	99.696	2634	7	1	216	2848	819449	816816	0	4819
SNP5757_tig_95656_10	LG10	WNWW01000239.1	99.168	3364	6	4	1	3346	616743	613384	0	6039
SNP3498_tig_101798_10	LG10	WNWW01000856.1	99.547	5519	12	4	1	5510	19080	24594	0	10043
SNP6320_tig_78740_10	LG10	WNWW01000229.1	99.553	1566	7	0	1	1566	998702	1000267	0	2854
SNP3368_tig_84881_10	LG10	WNWW01000704.1	99.359	7804	17	9	2668	10448	80858	73065	0	14103
SNP8810_tig_95016_10	LG10	WNWW01000422.1	98.672	5574	14	6	1	5541	71191	65645	0	9828
SNP8207_tig_99675_10	LG10	WNWW01000422.1	99.738	3821	7	2	1421	5240	106793	102975	0	6998
SNP7356_tig_79497_10	LG10	WNWW01001633.1	99.796	1963	2	2	22	1982	1	1963	0	3602
SNP3571_tig_102936_10	LG10	WNWW01000306.1	99.301	3864	13	10	3343	7194	21126	17265	0	6974
SNP3414_tig_86019_10	LG10	WNWW01000310.1	99.799	21352	12	6	1	21329	183968	162625	0	39163
SNP3532_tig_89978_10	LG10	WNWW01000567.1	99.903	3077	1	2	2296	5370	262881	259805	0	5664
SNP1591_tig_100604_10	LG10	WNWW01000248.1	99.799	13906	18	6	9644	23541	72042	58139	0	25516
SNP1788_tig_102014_10	LG10	WNWW01000525.1	98.109	7350	33	38	9287	16561	61151	53833	0	12706
SNP7764_tig_101413_10	LG10	WNWW01000525.1	99.052	12127	31	20	723	12809	74579	86661	0	21680
SNP688_tig_89572_10	LG10	WNWW01000279.1	98.698	4456	26	31	2593	7033	229704	225266	0	7878
SNP2183_tig_89467_10	LG10	WNWW01000279.1	99.641	11986	19	12	2068	14048	249575	237609	0	21874
SNP3962_tig_100759_10	LG10	WNWW01000279.1	99.284	7681	10	7	1	7643	254028	261701	0	13838
SNP4336_tig_90047_10	LG10	WNWW01000879.1	92.35	1830	81	35	626	2433	40245	42037	0	2549
SNP9375_tig_98213_10	LG10	WNWW01000248.1	99.066	6743	24	12	12628	19357	715455	722171	0	12067
SNP6043_tig_103614_10	LG10	WNWW01000191.1	98.808	4529	38	8	5342	9867	109302	113817	0	8052
SNP7574_tig_98602_10	LG10	WNWW01000912.1	98.606	13846	61	34	3763	17524	272477	258680	0	24380
SNP1767_tig_79981_10	LG10	WNWW01000538.1	98.229	2202	26	8	1852	4043	2766	4964	0	3838
SNP9145_tig_100093_10	LG10	WNWW01000522.1	98.907	6589	45	22	2867	9448	536226	542794	0	11745
SNP416_tig_85403_10	LG10	WNWW01000538.1	99.868	3776	5	0	999	4774	8996	5221	0	6946
SNP7603_tig_95168_10	LG10	WNWW01000538.1	98.102	4056	27	20	1	4016	15024	19069	0	7018
SNP9339_tig_100925_10	LG10	WNWW01000538.1	98.07	4248	22	9	1	4209	113517	109291	0	7336
SNP4356_tig_100085_10	LG10	WNWW01000328.1	98.758	6682	41	36	5274	11939	124960	118305	0	11841
SNP654_tig_80083_10	LG10	WNWW01000934.1	99.196	4227	5	3	1	4198	262610	258384	0	7590
SNP4428_tig_98086_10	LG10	WNWW01000548.1	89.652	1923	187	5	6453	8364	200735	198814	0	2438
SNP7702_tig_85147_10	LG10	WNWW01000250.1	98.776	2533	9	5	1	2530	93434	90921	0	4486
SNP7017_tig_102746_10	LG10	WNWW01000199.1	96.243	2076	40	3	1326	3400	16670	18708	0	3367
SNP1610_tig_101514_10	LG10	WNWW01000464.1	99.955	17589	7	1	1	17589	185304	167717	0	32435
SNP587_tig_95674_10	LG10	WNWW01000464.1	99.932	2959	2	0	1394	4352	91523	94481	0	5454
SNP805_tig_93656_10	LG10	WNWW01001633.1	97.457	2831	6	5	5	2786	4710	1897	0	4769
SNP7556_tig_94147_10	LG10	WNWW01000422.1	99.331	2543	2	2	1	2531	187816	190355	0	4590
SNP4905_tig_101586_9	LG11	WNWW01000533.1	99.608	10709	26	4	14552	25252	42815	32115	0	19529
SNP9162_tig_83016_9	LG11	WNWW01000629.1	98.978	30248	155	38	1	30152	92211	62022	0	54006
SNP2177_tig_103431_9	LG11	WNWW01000185.1	98.647	8946	56	34	6835	15736	170978	179902	0	15789
SNP6776_tig_102756_9	LG11	WNWW01000185.1	99.352	28097	63	51	1	28075	137263	109264	0	50767
SNP8895_tig_83731_9	LG11	WNWW01000185.1	99.241	18711	45	18	14097	32759	65601	84262	0	33676
SNP4263_tig_100768_9	LG11	WNWW01000251.1	99.508	15655	45	11	11105	26733	853604	869252	0	28456
SNP4854_tig_96838_9	LG11	WNWW01000251.1	99.387	5872	12	3	1060	6927	763715	757864	0	10623
SNP979_tig_98588_9	LG11	WNWW01000251.1	99.016	22158	106	29	7574	29691	25129	47214	0	39608
SNP8500_tig_96900_9	LG11	WNWW01000116.1	99.793	12569	11	8	15398	27958	39731	27170	0	23052
SNP5300_tig_102211_9	LG11	WNWW01000855.1	99.712	28832	19	16	3983	32759	44714	15892	0	52724
SNP5774_tig_91221_9	LG11	WNWW01000116.1	99.312	3490	8	6	3	3490	58908	55433	0	6298
SNP7894_tig_100790_9	LG11	WNWW01000338.1	99.506	13552	17	8	8643	22149	549741	563287	0	24609
SNP196_tig_98697_9	LG11	WNWW01000338.1	99.857	11211	3	3	21559	32759	386565	397772	0	20604
SNP195_tig_98697_9	LG11	WNWW01000338.1	99.857	11211	3	3	21559	32759	386565	397772	0	20604
SNP197_tig_98697_9	LG11	WNWW01000338.1	99.857	11211	3	3	21559	32759	386565	397772	0	20604
SNP5837_tig_102288_9	LG11	WNWW01000191.1	99.598	32805	49	18	1	32759	479524	512291	0	59773
SNP7592_tig_100660_9	LG11	WNWW01000912.1	99.569	16703	20	9	16083	32759	885392	868716	0	30398
SNP7590_tig_100660_9	LG11	WNWW01000912.1	99.569	16703	20	9	16083	32759	885392	868716	0	30398
SNP6343_tig_90610_9	LG11	WNWW01000175.1	99.443	17939	55	18	3459	21375	384009	401924	0	32531
SNP7353_tig_91470_9	LG11	WNWW01000332.1	99.109	8979	28	12	1	8954	206487	215438	0	16092
SNP8834_tig_102418_9	LG11	WNWW01000923.1	99.654	19667	21	10	1	19626	199345	179685	0	35898
SNP3269_tig_82459_9	LG11	WNWW01000923.1	99.841	9437	4	4	1	9433	438824	429395	0	17333
SNP8587_tig_102566_9	LG11	WNWW01000038.1	99.86	18526	6	4	8513	27038	156056	137551	0	34049
SNP4425_tig_82497_9	LG11	WNWW01000476.1	99.324	25432	86	24	1	25403	61971	87345	0	45932
SNP6446_tig_84080_9	LG11	WNWW01000431.1	97.553	6989	74	51	2965	9923	6922	1	0	11869
SNP7521_tig_97972_9	LG11	WNWW01000339.1	97.721	8250	61	39	1	8154	55428	63646	0	14081
SNP5266_tig_84303_9	LG11	WNWW01000562.1	99.497	29443	54	26	1	29376	88307	58892	0	53465
SNP4761_tig_100431_9	LG11	WNWW01000956.1	99.1	10662	47	17	3677	14323	159621	148994	0	19112
SNP4759_tig_100431_9	LG11	WNWW01000956.1	99.1	10662	47	17	3677	14323	159621	148994	0	19112
SNP4754_tig_100431_9	LG11	WNWW01000956.1	99.1	10662	47	17	3677	14323	159621	148994	0	19112
SNP6612_tig_98051_9	LG11	WNWW01000239.1	99.8	5487	5	4	5767	11250	40764	46247	0	10067
SNP8259_tig_91614_9	LG11	WNWW01000815.1	99.373	5742	21	3	7410	13142	7874	13609	0	10392
SNP1377_tig_103554_9	LG11	WNWW01000344.1	99.034	28557	111	65	1	28458	77061	48571	0	51053
SNP9031_tig_99124_9	LG11	WNWW01000252.1	99.456	14529	27	13	18262	32759	116189	101682	0	26345
SNP423_tig_83139_9	LG11	WNWW01000141.1	98.978	20746	72	31	1	20648	60564	81267	0	37009
SNP6045_tig_99538_9	LG11	WNWW01000896.1	99.114	7334	17	9	1	7289	24263	31593	0	13141
SNP1783_tig_95701_9	LG11	WNWW01000896.1	99.348	12118	42	15	1	12095	32650	44753	0	21906
SNP3405_tig_101354_9	LG11	WNWW01000263.1	99.35	13228	51	15	19563	32759	66022	79245	0	23918
SNP3056_tig_100647_9	LG11	WNWW01000428.1	99.911	6730	6	0	12555	19284	774745	781474	0	12395
SNP5441_tig_101712_9	LG11	WNWW01000428.1	99.318	32821	79	35	1	32759	455335	422598	0	59249
SNP4642_tig_101010_9	LG11	WNWW01000428.1	98.515	18514	113	40	14361	32759	235855	254321	0	32516
SNP321_tig_89145_9	LG11	WNWW01000690.1	99.811	14843	13	3	1	14834	157417	172253	0	27241
SNP7076_tig_100468_9	LG11	WNWW01000289.1	99.011	10211	28	14	9884	20065	484588	474422	0	18229
SNP2216_tig_97377_9	LG11	WNWW01000289.1	99.3	22711	45	24	6	22680	447382	424750	0	40985
SNP1671_tig_98148_9	LG11	WNWW01000289.1	99.89	20011	10	2	1	20002	165201	185208	0	36821
SNP231_tig_100285_9	LG11	WNWW01000623.1	99.597	7199	4	4	1	7176	26130	18934	0	13110
SNP8632_tig_89443_9	LG11	WNWW01000146.1	97.349	6789	56	62	2247	8984	279302	272587	0	11426
SNP1014_tig_91974_9	LG11	WNWW01000146.1	97.256	6304	80	37	1	6282	190345	184113	0	10597
SNP6328_tig_101868_9	LG11	WNWW01000441.1	99.581	6924	13	9	18810	25721	30	6949	0	12611
SNP3295_tig_95515_9	LG11	WNWW01000001.1	98.531	3268	29	8	1	3266	236379	239629	0	5766
SNP4278_tig_86545_9	LG11	WNWW01000554.1	98.554	4081	15	10	1	4073	145801	149845	0	7169
SNP2779_tig_88561_9	LG11	WNWW01000001.1	98.951	5626	18	12	1	5612	282533	288131	0	10024
SNP7588_tig_96014_9	LG11	WNWW01000580.1	99.938	1615	0	1	575	2188	464745	466359	0	2976
SNP666_tig_103318_9	LG11	WNWW01000188.1	99.524	5040	11	3	4604	9639	411454	406424	0	9162
SNP1300_tig_97510_9	LG11	WNWW01000188.1	98.82	14491	51	17	895	15290	234882	220417	0	25712
SNP4531_tig_103120_9	LG11	WNWW01000298.1	99.115	5762	25	16	1	5747	152908	147158	0	10336
SNP4376_tig_97586_9	LG11	WNWW01000441.1	98.758	9665	54	28	3436	13055	180910	171267	0	17126
SNP4882_tig_91034_9	LG11	WNWW01000441.1	99.323	13290	33	9	5267	18500	326178	312890	0	23990
SNP684_tig_97829_9	LG11	WNWW01000146.1	98.749	11913	55	25	1	11860	168529	180400	0	21088
SNP4176_tig_97026_9	LG11	WNWW01000773.1	97.521	10246	101	50	8078	18238	485356	475179	0	17372
SNP7034_tig_98828_9	LG11	WNWW01000554.1	98.69	3587	15	7	1828	5398	234488	230918	0	6336
SNP5410_tig_99309_9	LG11	WNWW01000554.1	97.926	7279	36	56	18655	25904	265746	272938	0	12499
SNP6475_tig_82768_9	LG11	WNWW01000441.1	99.529	11877	33	12	428	12295	73356	61494	0	21601
SNP8193_tig_102632_9	LG11	WNWW01000441.1	98.394	11772	50	36	8277	19997	121161	132844	0	20565
SNP3191_tig_98064_9	LG11	WNWW01000185.1	99.589	8997	20	6	8075	17060	6510	15500	0	16393
SNP505_tig_36105_17	LG12	WNWW01000707.1	90.889	450	39	2	1	449	161504	161952	3.21e-171	603
SNP4467_tig_50683_17	LG12	WNWW01000707.1	90.494	789	73	2	1	789	161280	162066	0	1040
SNP906_tig_93589_17	LG12	WNWW01000889.1	99.648	12484	20	11	1	12478	38495	26030	0	22790
SNP4159_tig_36951_17	LG12	WNWW01001011.1	87.831	378	43	2	7	384	159355	159729	2.25e-122	440
SNP4160_tig_36951_17	LG12	WNWW01001011.1	87.831	378	43	2	7	384	159355	159729	2.25e-122	440
SNP4324_tig_103477_17	LG12	WNWW01000566.1	98.794	4561	13	5	1	4545	138468	133934	0	8082
SNP2736_tig_94792_17	LG12	WNWW01000185.1	99.493	7300	17	8	1	7280	649228	656527	0	13258
SNP8993_tig_5585_17	LG12	WNWW01000163.1	99.647	283	1	0	1	283	899874	900156	7.27e-146	518
SNP2303_tig_96249_17	LG12	WNWW01000185.1	99.378	4178	6	5	3599	7771	821239	817077	0	7553
SNP6654_tig_93608_17	LG12	WNWW01000779.1	99.149	5992	20	8	1	5977	100409	106384	0	10756
SNP3950_tig_94773_17	LG12	WNWW01000153.1	99.185	4417	15	8	3975	8379	48169	43762	0	7938
SNP5850_tig_101434_17	LG12	WNWW01000153.1	98.215	5714	33	11	1	5683	91498	85823	0	9925
SNP1334_tig_100403_17	LG12	WNWW01000493.1	99.056	4556	14	5	5909	10447	17242	12699	0	8150
SNP2030_tig_103288_17	LG12	WNWW01000626.1	99.005	7234	16	11	12716	19919	157	7364	0	12914
SNP6562_tig_99089_17	LG12	WNWW01000186.1	99.042	7932	37	11	7452	15366	91043	98952	0	14190
SNP1651_tig_97648_17	LG12	WNWW01000186.1	98.678	13917	52	31	1	13839	138032	124170	0	24559
SNP6204_tig_100578_17	LG12	WNWW01000186.1	99.19	4815	20	11	1	4797	178729	173916	0	8658
SNP1_tig_92085_17	LG12	WNWW01000564.1	98.561	8895	32	25	1	8889	175839	184643	0	15629
SNP1069_tig_89230_17	LG12	WNWW01000927.1	99.563	4117	8	9	1	4113	128316	132426	0	7494
SNP3546_tig_93698_17	LG12	WNWW01000927.1	98.533	2454	14	9	943	3384	56857	59300	0	4313
SNP3031_tig_100084_17	LG12	WNWW01000326.1	99.174	3389	4	5	2620	5993	800404	803783	0	6082
SNP5557_tig_97935_17	LG12	WNWW01000326.1	99.218	1791	6	5	1	1789	856692	854908	0	3223
SNP7239_tig_102166_17	LG12	WNWW01000326.1	96.738	8552	126	78	494	8960	891054	899537	0	14105
SNP7656_tig_99448_17	LG12	WNWW01000539.1	98.434	5876	33	18	5526	11347	240203	234333	0	10286
SNP6978_tig_22576_17	LG12	WNWW01000539.1	98.808	671	3	3	2	672	210865	211530	0	1190
SNP2360_tig_12638_17	LG12	WNWW01000539.1	99.744	15986	22	6	1	15980	227608	211636	0	29276
SNP7866_tig_87602_17	LG12	WNWW01000539.1	98.437	9020	52	24	1	8959	148467	139476	0	15795
SNP7403_tig_103207_17	LG12	WNWW01000038.1	96.5	5714	60	72	4630	10266	78093	72443	0	9317
SNP1808_tig_69886_17	LG12	WNWW01000854.1	99.201	3130	6	3	1	3117	45253	48376	0	5624
SNP2299_tig_79806_17	LG12	WNWW01000564.1	99.952	6209	1	2	4210	10416	198727	204935	0	11448
SNP4219_tig_85752_17	LG12	WNWW01000854.1	99.507	9121	11	4	1	9093	50467	59581	0	16565
SNP5543_tig_86681_17	LG12	WNWW01000927.1	98.339	4153	30	9	305	4430	174422	178562	0	7251
SNP3851_tig_93397_17	LG12	WNWW01000153.1	99.394	8247	28	6	6889	15126	177441	185674	0	14933
SNP1331_tig_100403_17	LG12	WNWW01000493.1	99.056	4556	14	5	5909	10447	17242	12699	0	8150
SNP3708_tig_88903_17	LG12	WNWW01000186.1	99.697	1320	4	0	1	1320	114980	113661	0	2416
SNP520_tig_82636_17	LG12	WNWW01000185.1	98.903	3554	14	14	21	3558	797905	794361	0	6324
SNP7368_tig_83452_17	LG12	WNWW01000185.1	99.974	3836	1	0	1929	5764	707544	703709	0	7079
SNP2327_tig_38308_17	LG12	WNWW01000186.1	99.468	940	5	0	1	940	180249	179310	0	1709
SNP3699_tig_101886_17	LG12	WNWW01000564.1	99.06	15750	33	22	1	15695	15482	31171	0	28160
SNP4455_tig_80363_17	LG12	WNWW01000564.1	98.295	352	2	1	1	352	99719	99372	1.14e-174	614
SNP2541_tig_93900_17	LG12	WNWW01000539.1	96.398	9801	115	108	2644	12329	286493	296170	0	15924
SNP2542_tig_93900_17	LG12	WNWW01000539.1	96.398	9801	115	108	2644	12329	286493	296170	0	15924
SNP922_tig_83377_17	LG12	WNWW01000326.1	99.705	5416	6	2	1	5406	793101	787686	0	9904
SNP3881_tig_101672_17	LG12	WNWW01000927.1	98.562	7721	42	13	1597	9286	66659	74341	0	13579
SNP658_tig_93800_17	LG12	WNWW01000927.1	99.769	16895	10	7	1	16869	112643	95752	0	30958
SNP3903_tig_103631_17	LG12	WNWW01000539.1	98.313	10549	36	16	1	10526	14295	24724	0	18364
SNP8818_tig_98683_17	LG12	WNWW01000539.1	99.142	10261	43	15	7133	17359	107368	117617	0	18419
SNP8494_tig_100248_17	LG12	WNWW01000038.1	99.082	14481	27	16	12602	27041	38912	53327	0	25907
SNP5321_tig_100385_17	LG12	WNWW01000988.1	82.81	2804	276	96	2062	4749	1231	3944	0	2318
SNP6164_tig_97366_17	LG12	WNWW01000359.1	97.214	14647	139	77	4530	19054	14848	349	0	24539
SNP8663_tig_100233_17	LG12	WNWW01000326.1	99.452	7659	12	6	2199	9840	869502	861857	0	13884
SNP9271_tig_100340_17	LG12	WNWW01000488.1	99.847	32700	10	6	1	32668	32692	1	0	60076
SNP9282_tig_80296_13	LG13	WNWW01000646.1	99.091	1100	4	2	1	1095	155391	156489	0	1971
SNP8373_tig_93414_13	LG13	WNWW01000271.1	99.274	3857	13	4	1	3853	117738	121583	0	6953
SNP9506_tig_101541_13	LG13	WNWW01000292.1	97.163	3454	40	37	1	3437	120620	117208	0	5782
SNP987_tig_86583_13	LG13	WNWW01000292.1	97.889	1800	9	4	1	1774	212837	211041	0	3086
SNP5736_tig_92530_13	LG13	WNWW01000292.1	98.213	6266	38	21	262	6490	355564	349336	0	10883
SNP5734_tig_92530_13	LG13	WNWW01000292.1	98.213	6266	38	21	262	6490	355564	349336	0	10883
SNP7682_tig_85168_13	LG13	WNWW01000276.1	98.926	4468	14	13	1	4465	135148	139584	0	7956
SNP5502_tig_94671_13	LG13	WNWW01000125.1	84.891	2396	220	51	6307	8643	15345	17657	0	2289
SNP9487_tig_88886_13	LG13	WNWW01000275.1	99.482	11389	16	10	2981	14358	1137	12493	0	20665
SNP8720_tig_83198_13	LG13	WNWW01000275.1	99.51	22257	57	18	1	22239	15145	37367	0	40450
SNP2197_tig_88019_13	LG13	WNWW01000224.1	99.255	9533	32	12	1375	10889	578346	568835	0	17174
SNP1479_tig_63595_13	LG13	WNWW01000459.1	99.899	2974	3	0	1	2974	232948	229975	0	5476
SNP9392_tig_99160_13	LG13	WNWW01000459.1	99.024	2869	22	2	1651	4519	95583	98445	0	5138
SNP1180_tig_98136_13	LG13	WNWW01000392.1	99.742	4648	5	2	2118	6765	41808	46448	0	8510
SNP3005_tig_92824_13	LG13	WNWW01000392.1	97.862	2573	27	19	1091	3656	151997	154548	0	4421
SNP330_tig_15222_13	LG13	WNWW01000392.1	100	351	0	0	1	351	232613	232963	0	649
SNP6728_tig_89293_13	LG13	WNWW01000143.1	98.977	13686	18	23	1	13625	61181	47557	0	24386
SNP4551_tig_94873_13	LG13	WNWW01000035.1	82.826	2201	224	66	52	2162	441986	444122	0	1829
SNP86_tig_93234_13	LG13	WNWW01000545.1	98.658	1565	7	3	1463	3014	111380	112943	0	2761
SNP8019_tig_92965_13	LG13	WNWW01000238.1	99.367	4740	17	4	52	4779	9607	14345	0	8575
SNP2810_tig_99725_13	LG13	WNWW01000238.1	98.793	8533	38	13	22844	31370	97899	106372	0	15127
SNP1483_tig_102926_13	LG13	WNWW01000137.1	99.836	19493	18	5	1	19493	77982	97460	0	35807
SNP4346_tig_102117_13	LG13	WNWW01000137.1	99.271	16047	31	18	1	15996	168197	184208	0	28908
SNP4437_tig_58724_13	LG13	WNWW01000491.1	87.747	253	25	3	1	249	35725	35975	2.07e-77	291
SNP8020_tig_103167_13	LG13	WNWW01000986.1	99.122	18337	85	25	14008	32314	14293	32583	0	32901
SNP3477_tig_40079_13	LG13	WNWW01000903.1	99.609	512	2	0	1	512	110606	110095	0	935
SNP3643_tig_101101_13	LG13	WNWW01000986.1	100	1560	0	0	1932	3491	99110	97551	0	2881
SNP1406_tig_103372_13	LG13	WNWW01000530.1	99.984	24667	2	1	8093	32759	183951	208615	0	45528
SNP5078_tig_84324_13	LG13	WNWW01000233.1	99.162	13600	53	16	4336	17907	63984	50418	0	24428
SNP5350_tig_96650_13	LG13	WNWW01000411.1	99.247	4513	8	2	1061	5573	878091	882577	0	8122
SNP6188_tig_81928_13	LG13	WNWW01000152.1	98.625	5529	37	11	1	5511	547281	541774	0	9753
SNP1612_tig_103473_13	LG13	WNWW01000152.1	99.033	15923	43	40	15389	31269	568527	552674	0	28448
SNP6266_tig_102511_13	LG13	WNWW01000135.1	99.523	23488	47	11	6432	29898	398098	421541	0	42695
SNP2463_tig_93508_13	LG13	WNWW01000135.1	99.935	7673	4	1	2455	10127	118707	111036	0	14140
SNP6619_tig_103600_13	LG13	WNWW01001027.1	99.256	17484	57	40	1	17430	5389	22853	0	31501
SNP6705_tig_96942_13	LG13	WNWW01000135.1	99.058	3821	12	12	2363	6173	666823	663017	0	6835
SNP3111_tig_90485_13	LG13	WNWW01000135.1	99.63	7571	14	5	743	8307	805541	797979	0	13814
SNP8508_tig_82108_13	LG13	WNWW01000435.1	99.479	2112	8	2	1	2110	138647	136537	0	3836
SNP2865_tig_87925_13	LG13	WNWW01000459.1	98.996	6971	34	24	54	7013	226403	219458	0	12453
SNP2391_tig_102122_13	LG13	WNWW01000411.1	99.215	8023	19	9	3290	11279	935052	927041	0	14428
SNP96_tig_102263_13	LG13	WNWW01000392.1	99.516	3097	12	3	1	3095	301633	304728	0	5633
SNP4962_tig_9015_13	LG13	WNWW01000515.1	100	497	0	0	1	497	87560	87064	0	918
SNP4595_tig_93830_13	LG13	WNWW01000683.1	98.157	2984	18	5	1	2966	153043	156007	0	5171
SNP4414_tig_91246_13	LG13	WNWW01000276.1	98.597	3064	20	5	1	3042	163468	160406	0	5398
SNP7102_tig_93875_13	LG13	WNWW01000152.1	99.316	5848	9	6	3833	9680	510049	515865	0	10549
SNP3479_tig_102524_15	LG14	WNWW01000991.1	99.706	13584	33	2	4169	17752	71049	84625	0	24857
SNP7898_tig_102577_15	LG14	WNWW01000418.1	99.491	27925	62	24	1	27907	129966	102104	0	50708
SNP8327_tig_102185_15	LG14	WNWW01000418.1	98.387	4712	28	11	3182	7870	200583	205269	0	8237
SNP2220_tig_83026_15	LG14	WNWW01000418.1	99.39	4263	13	5	1	4255	1061621	1065878	0	7716
SNP910_tig_80244_15	LG14	WNWW01000418.1	98.79	909	7	2	1	905	1186011	1186919	0	1615
SNP3040_tig_89661_15	LG14	WNWW01000418.1	98.439	3779	18	5	1526	5266	1239725	1235950	0	6613
SNP4028_tig_94634_15	LG14	WNWW01000420.1	98.427	5532	23	13	1	5477	279777	274255	0	9677
SNP6600_tig_15013_15	LG14	WNWW01000420.1	99.477	3249	3	1	1	3235	154045	150797	0	5893
SNP1837_tig_98814_15	LG14	WNWW01000420.1	98.739	5711	19	15	1	5675	203038	197345	0	10098
SNP1597_tig_59393_15	LG14	WNWW01000242.1	99.529	1912	9	0	1	1912	415480	417391	0	3482
SNP1795_tig_91277_15	LG14	WNWW01000400.1	98.848	5989	12	10	1981	7936	47587	53551	0	10624
SNP1321_tig_102351_15	LG14	WNWW01000916.1	95.308	6159	137	87	7042	13092	38514	44628	0	9635
SNP3687_tig_28173_15	LG14	WNWW01000250.1	99.74	385	1	0	1	385	985639	986023	0	706
SNP3129_tig_96315_15	LG14	WNWW01000250.1	99.794	21868	14	7	1	21852	1022324	1000472	0	40104
SNP1240_tig_94592_15	LG14	WNWW01000221.1	96.854	1176	18	14	1	1172	522401	523561	0	1949
SNP597_tig_89193_15	LG14	WNWW01001738.1	95.577	1628	34	36	10	1613	3255	4868	0	2573
SNP7767_tig_102496_15	LG14	WNWW01000522.1	99.008	9881	45	13	1	9834	332121	341995	0	17655
SNP1972_tig_84756_15	LG14	WNWW01000766.1	94.788	3262	99	30	1	3220	38325	35093	0	5016
SNP6029_tig_95061_15	LG14	WNWW01000421.1	99.143	6767	21	7	1	6738	47950	41192	0	12142
SNP3058_tig_92911_15	LG14	WNWW01000188.1	97.487	1154	12	1	342	1478	45770	46923	0	1954
SNP1031_tig_80321_15	LG14	WNWW01000964.1	98.9	727	5	1	1	727	10024	10747	0	1295
SNP458_tig_9870_15	LG14	WNWW01000256.1	100	408	0	0	1	408	18114	18521	0	754
SNP3018_tig_97068_15	LG14	WNWW01000345.1	99.453	9695	26	8	1	9680	483593	473911	0	17584
SNP2337_tig_57356_15	LG14	WNWW01000203.1	98.82	339	3	1	1	338	783149	782811	2.37e-171	603
SNP4156_tig_101494_15	LG14	WNWW01000565.1	98.432	4146	18	5	2342	6468	86280	90397	0	7254
SNP2155_tig_102803_15	LG14	WNWW01000565.1	99.338	22653	68	26	8275	30879	37231	59849	0	40926
SNP3493_tig_99550_15	LG14	WNWW01000021.1	99.808	4164	1	1	1	4157	6726	2563	0	7638
SNP5314_tig_102854_15	LG14	WNWW01000755.1	99.311	5515	3	5	4477	9962	71827	66319	0	9943
SNP736_tig_102005_15	LG14	WNWW01000719.1	99.329	19812	33	14	11061	30816	21133	1366	0	35757
SNP738_tig_102005_15	LG14	WNWW01000719.1	99.329	19812	33	14	11061	30816	21133	1366	0	35757
SNP6307_tig_99355_15	LG14	WNWW01000040.1	99.245	4898	6	3	9349	14223	94598	89709	0	8813
SNP2616_tig_103564_14	LG15	WNWW01000455.1	98.916	20572	60	39	5476	25949	11585	32091	0	36605
SNP2614_tig_103564_14	LG15	WNWW01000455.1	98.916	20572	60	39	5476	25949	11585	32091	0	36605
SNP1115_tig_63426_14	LG15	WNWW01000652.1	100	1129	0	0	1	1129	149121	150249	0	2085
SNP2926_tig_96224_14	LG15	WNWW01001021.1	99.301	9442	20	15	1	9409	36312	45740	0	17029
SNP3093_tig_99961_14	LG15	WNWW01000054.1	99.216	8414	36	17	3286	11672	306013	314423	0	15145
SNP8576_tig_94394_14	LG15	WNWW01000054.1	98.656	7141	38	32	5	7112	253312	260427	0	12602
SNP907_tig_85793_14	LG15	WNWW01000054.1	99.282	7108	12	12	582	7651	58306	65412	0	12809
SNP8033_tig_101706_14	LG15	WNWW01000783.1	99.381	21814	28	25	3695	25474	27265	5525	0	39438
SNP7158_tig_93658_14	LG15	WNWW01000140.1	99.413	14151	53	8	5125	19264	1543340	1529209	0	25645
SNP5893_tig_98374_14	LG15	WNWW01000687.1	99.016	16359	51	31	16451	32759	107690	91392	0	29216
SNP5895_tig_98374_14	LG15	WNWW01000687.1	99.016	16359	51	31	16451	32759	107690	91392	0	29216
SNP8218_tig_101599_14	LG15	WNWW01000546.1	99.213	19443	40	26	2203	21591	53761	34378	0	34952
SNP5891_tig_93944_14	LG15	WNWW01000576.1	99.776	3129	4	1	1	3126	537142	540270	0	5736
SNP5403_tig_102041_14	LG15	WNWW01000576.1	99.411	7638	8	4	6410	14045	318874	326476	0	13821
SNP6431_tig_86972_14	LG15	WNWW01000355.1	99.663	8608	19	5	1	8602	541457	532854	0	15729
SNP6432_tig_86972_14	LG15	WNWW01000355.1	99.663	8608	19	5	1	8602	541457	532854	0	15729
SNP7717_tig_102002_14	LG15	WNWW01000355.1	99.773	11456	19	6	8996	20446	465727	454274	0	21006
SNP2517_tig_103526_14	LG15	WNWW01000343.1	99.627	13930	29	11	18840	32759	355480	341564	0	25414
SNP5466_tig_103534_14	LG15	WNWW01000262.1	99.262	21412	85	20	11381	32759	15448	36819	0	38633
SNP1472_tig_96725_14	LG15	WNWW01000285.1	98.934	10135	34	32	1	10079	1957068	1946952	0	18050
SNP8910_tig_101079_14	LG15	WNWW01000285.1	99.388	20750	49	14	1	20729	1993363	1972671	0	37543
SNP1615_tig_92015_14	LG15	WNWW01000541.1	98.447	3605	20	6	1	3576	302339	305936	0	6314
SNP5054_tig_99983_14	LG15	WNWW01000541.1	98.794	2073	13	2	2459	4519	324719	326791	0	3679
SNP402_tig_83009_14	LG15	WNWW01000541.1	99.125	10517	39	14	1	10485	385044	395539	0	18862
SNP4647_tig_85854_14	LG15	WNWW01000541.1	99.227	6723	14	11	1	6708	430390	437089	0	12092
SNP5916_tig_92074_14	LG15	WNWW01000541.1	99.902	4100	3	1	2869	6967	625498	629597	0	7548
SNP462_tig_93838_14	LG15	WNWW01000541.1	99.218	12791	25	15	6027	18796	642304	629568	0	22997
SNP4797_tig_88469_14	LG15	WNWW01000501.1	99.079	10752	45	16	1382	12108	239204	228482	0	19257
SNP510_tig_102844_14	LG15	WNWW01000501.1	99.146	18611	58	25	6451	25015	89383	70828	0	33394
SNP5954_tig_99853_14	LG15	WNWW01001030.1	98.732	3942	26	10	4649	8570	170018	166081	0	6981
SNP1504_tig_90691_14	LG15	WNWW01000322.1	99.247	7440	25	6	1	7413	113361	105926	0	13400
SNP25_tig_100012_14	LG15	WNWW01000782.1	99.281	27686	110	30	1173	28804	173888	201538	0	49943
SNP2164_tig_96501_14	LG15	WNWW01000437.1	98.719	11711	53	38	1	11664	128393	116733	0	20705
SNP6110_tig_97916_14	LG15	WNWW01000157.1	99.896	24992	24	1	874	25863	685098	710089	0	46006
SNP8121_tig_100631_14	LG15	WNWW01000522.1	98.351	6792	31	13	8013	14767	172710	179457	0	11849
SNP2494_tig_82972_14	LG15	WNWW01000333.1	99.335	3757	9	12	2216	5971	50944	47203	0	6785
SNP7080_tig_87533_14	LG15	WNWW01000272.1	99.482	11392	24	12	1	11383	396670	385305	0	20678
SNP5148_tig_100529_14	LG15	WNWW01001029.1	99.932	10247	7	0	7842	18088	4266	14512	0	18890
SNP853_tig_94358_14	LG15	WNWW01000140.1	96.361	6567	115	79	923	7458	1588549	1595022	0	10689
SNP9206_tig_101520_14	LG15	WNWW01000272.1	91.246	1485	107	15	5779	7256	94543	93075	0	2001
SNP5573_tig_99718_14	LG15	WNWW01000576.1	96.461	2939	33	31	1745	4672	462026	464904	0	4785
SNP3712_tig_97503_16	LG16	WNWW01000560.1	98.858	9104	39	23	14307	23366	342707	351789	0	16177
SNP2825_tig_84450_16	LG16	WNWW01000383.1	97.321	1941	22	17	1	1927	157710	155786	0	3269
SNP4410_tig_96843_16	LG16	WNWW01000383.1	97.581	9384	51	26	16444	25791	326975	336218	0	15913
SNP811_tig_97738_16	LG16	WNWW01000383.1	97.38	6870	81	33	14795	21616	351709	358527	0	11598
SNP4820_tig_86716_16	LG16	WNWW01000383.1	99.009	1211	6	4	1	1208	425694	426901	0	2165
SNP1158_tig_102380_16	LG16	WNWW01000383.1	99.229	8693	22	11	7385	16042	475185	466503	0	15642
SNP4282_tig_54269_16	LG16	WNWW01000556.1	100	1903	0	0	1	1903	28509	26607	0	3515
SNP5045_tig_99676_16	LG16	WNWW01000019.1	99.911	10057	0	1	14302	24358	10135	88	0	18513
SNP8442_tig_90304_16	LG16	WNWW01000982.1	99.972	3608	1	0	1	3608	52014	55621	0	6658
SNP5042_tig_99676_16	LG16	WNWW01000019.1	99.911	10057	0	1	14302	24358	10135	88	0	18513
SNP3354_tig_89292_16	LG16	WNWW01000137.1	99.624	3989	0	1	812	4800	204589	200616	0	7269
SNP8926_tig_101301_16	LG16	WNWW01000481.1	99.877	8954	0	3	19379	28322	38367	47319	0	16464
SNP7448_tig_99450_16	LG16	WNWW01000365.1	99.939	3253	0	1	2940	6192	274103	277353	0	5995
SNP8572_tig_101252_16	LG16	WNWW01000154.1	99.234	6789	22	20	4084	10851	138352	131573	0	12222
SNP671_tig_100456_16	LG16	WNWW01000764.1	99.019	10808	40	11	15054	25807	90385	101180	0	19311
SNP5479_tig_100697_16	LG16	WNWW01000453.1	98.045	14834	76	32	14138	28806	342471	357255	0	25591
SNP2419_tig_96968_16	LG16	WNWW01000453.1	98.883	4120	17	8	1	4110	417202	421302	0	7326
SNP5751_tig_100256_16	LG16	WNWW01000453.1	99.541	8494	19	3	1	8491	510833	502357	0	15468
SNP2180_tig_103519_16	LG16	WNWW01000453.1	99.181	11484	38	45	1	11446	569314	557849	0	20635
SNP6232_tig_46083_16	LG16	WNWW01000580.1	99.894	942	1	0	1	942	5367	6308	0	1735
SNP2476_tig_97007_16	LG16	WNWW01000580.1	99.645	5909	17	4	1	5906	187061	192968	0	10804
SNP8872_tig_100228_16	LG16	WNWW01000351.1	96.93	6091	29	25	1	5933	15505	21595	0	10089
SNP714_tig_95861_16	LG16	WNWW01000240.1	98.589	3615	16	6	1239	4819	172278	175891	0	6360
SNP8544_tig_102063_16	LG16	WNWW01000240.1	99.629	2962	7	2	358	3315	140189	143150	0	5408
SNP4848_tig_99914_16	LG16	WNWW01000240.1	99.584	7205	14	5	1	7200	392327	399520	0	13125
SNP1151_tig_88118_16	LG16	WNWW01000371.1	99.114	4063	18	11	2669	6726	360659	364708	0	7287
SNP3108_tig_84148_16	LG16	WNWW01000164.1	99.343	21907	39	19	1	21897	419227	397416	0	39560
SNP4570_tig_98966_16	LG16	WNWW01000164.1	99.136	5439	30	9	1	5429	736374	741805	0	9768
SNP8097_tig_98616_16	LG16	WNWW01000275.1	99.656	3778	8	3	613	4389	1158343	1154570	0	6900
SNP1997_tig_99424_16	LG16	WNWW01000453.1	98.915	3596	19	2	6171	9758	411346	407763	0	6407
SNP8769_tig_97997_16	LG16	WNWW01000453.1	98.969	10568	71	18	8341	18893	435872	446416	0	18877
SNP3170_tig_103147_16	LG16	WNWW01000317.1	98.915	7006	26	18	14274	21243	495038	502029	0	12471
SNP3327_tig_100728_16	LG16	WNWW01000317.1	98.7	5923	13	11	5972	11856	473387	479283	0	10453
SNP5083_tig_85042_16	LG16	WNWW01000154.1	99.288	7302	23	9	2995	10288	121464	128744	0	13171
SNP5165_tig_47755_16	LG16	WNWW01000240.1	97.298	4441	33	41	1	4377	338343	333926	0	7456
SNP5072_tig_84300_16	LG16	WNWW01000507.1	99.536	4308	4	3	3156	7461	337832	333539	0	7830
SNP7207_tig_101605_19	LG17	WNWW01000320.1	99.941	8421	1	2	1	8417	202668	211088	0	15520
SNP5161_tig_88820_19	LG17	WNWW01000320.1	98.614	2598	6	6	1	2571	131040	128446	0	4573
SNP410_tig_87777_19	LG17	WNWW01001701.1	99.368	5852	20	3	197	6038	5845	1	0	10586
SNP2693_tig_65573_19	LG17	WNWW01000336.1	98.225	6987	51	25	1967	8904	127360	134322	0	12148
SNP9091_tig_97128_19	LG17	WNWW01000336.1	99.545	6375	16	6	6022	12385	94468	100840	0	11599
SNP6927_tig_98395_19	LG17	WNWW01000166.1	99.176	3520	9	4	1	3504	347803	351318	0	6324
SNP7861_tig_93763_19	LG17	WNWW01001624.1	98.375	4001	16	12	1	3988	4207	243	0	6983
SNP2317_tig_101761_19	LG17	WNWW01000370.1	97.684	2548	26	3	1	2546	471406	473922	0	4373
SNP4747_tig_94730_19	LG17	WNWW01000370.1	98.48	658	3	1	925	1582	309349	308699	0	1153
SNP8866_tig_100949_19	LG17	WNWW01000044.1	99.875	9631	6	3	6654	16281	1187	10814	0	17714
SNP3580_tig_88864_19	LG17	WNWW01000884.1	99.839	3719	6	0	1	3719	56169	59887	0	6837
SNP7139_tig_87046_19	LG17	WNWW01000884.1	99.569	6271	7	2	1	6251	75425	69155	0	11413
SNP7983_tig_92316_19	LG17	WNWW01000363.1	98.655	7658	37	20	2421	10051	204290	211908	0	13511
SNP6609_tig_80795_19	LG17	WNWW01000961.1	99.685	6340	4	3	1	6338	456458	450133	0	11583
SNP7928_tig_89587_19	LG17	WNWW01000139.1	99.176	2064	8	2	1	2059	468924	470983	0	3711
SNP2957_tig_90880_19	LG17	WNWW01000139.1	99.784	3235	7	0	770	4004	439494	436260	0	5936
SNP1973_tig_8645_19	LG17	WNWW01000139.1	99.708	343	1	0	9	351	430884	431226	4.07e-179	628
SNP2958_tig_90880_19	LG17	WNWW01000139.1	99.784	3235	7	0	770	4004	439494	436260	0	5936
SNP7704_tig_100110_19	LG17	WNWW01000139.1	99.312	3343	9	3	1	3343	399646	402974	0	6034
SNP1351_tig_87328_19	LG17	WNWW01000320.1	97.233	1771	12	14	54	1791	138690	140456	0	2964
SNP2347_tig_101689_19	LG17	WNWW01000320.1	98.846	4592	30	7	7295	11878	111817	107241	0	8165
SNP2371_tig_100259_19	LG17	WNWW01001717.1	97.222	2268	29	16	1	2266	3797	1562	0	3808
SNP3855_tig_97635_19	LG17	WNWW01000589.1	98.163	7786	55	34	1	7730	19787	27540	0	13505
SNP5722_tig_17598_19	LG17	WNWW01000589.1	97.289	1623	14	15	10	1629	90484	88889	0	2726
SNP5852_tig_89926_19	LG17	WNWW01000589.1	97.773	4266	29	17	849	5090	64423	68646	0	7291
SNP1734_tig_96615_19	LG17	WNWW01000363.1	98.888	5663	12	15	1	5613	218621	224282	0	10061
SNP6479_tig_82301_19	LG17	WNWW01000166.1	98.833	5656	20	11	1	5616	213555	207906	0	10039
SNP1825_tig_86809_19	LG17	WNWW01000166.1	98.537	7449	74	16	419	7854	103388	110814	0	13119
SNP219_tig_64188_19	LG17	WNWW01000166.1	99.625	1335	5	0	5	1339	99963	101297	0	2438
SNP4986_tig_98220_19	LG17	WNWW01000166.1	99.959	7296	3	0	1	7296	13199	20494	0	13457
SNP7131_tig_93285_19	LG17	WNWW01000166.1	98.443	3790	32	3	1	3774	8965	5187	0	6689
SNP7130_tig_93285_19	LG17	WNWW01000166.1	98.443	3790	32	3	1	3774	8965	5187	0	6689
SNP7943_tig_79285_19	LG17	WNWW01000699.1	97.865	562	4	4	1	562	18298	18851	0	965
SNP9005_tig_32775_19	LG17	WNWW01000699.1	99.855	690	1	0	1	690	104742	104053	0	1269
SNP3164_tig_100503_18	LG18	WNWW01000247.1	99.728	7359	12	3	1	7355	961984	969338	0	13483
SNP6973_tig_103523_18	LG18	WNWW01000247.1	99.194	21463	61	27	11349	32759	1350113	1328711	0	38575
SNP7927_tig_102855_18	LG18	WNWW01000533.1	98.984	11319	56	19	1	11303	203531	214806	0	20210
SNP3016_tig_101855_18	LG18	WNWW01000519.1	98.728	16348	75	39	2459	18749	134383	118112	0	28914
SNP938_tig_99315_18	LG18	WNWW01000871.1	98.615	7075	47	17	971	8018	629316	636366	0	12502
SNP5195_tig_94927_18	LG18	WNWW01000182.1	99.85	22052	8	5	1	22028	353549	375599	0	40516
SNP162_tig_103330_18	LG18	WNWW01000182.1	99.397	23396	32	17	2615	25950	610351	633697	0	42324
SNP8344_tig_102284_18	LG18	WNWW01000182.1	98.9	24819	66	39	8100	32759	693536	668766	0	44132
SNP2117_tig_83586_18	LG18	WNWW01000182.1	99.384	22066	58	27	3142	25166	1070832	1092860	0	39938
SNP6874_tig_98075_18	LG18	WNWW01000320.1	98.524	16189	73	30	11020	27105	551650	535525	0	28419
SNP1319_tig_101703_18	LG18	WNWW01000482.1	99.274	8951	23	7	7258	16168	158215	149267	0	16131
SNP224_tig_60679_18	LG18	WNWW01000482.1	99.769	432	1	0	1	432	18468	18899	0	793
SNP632_tig_96868_18	LG18	WNWW01000452.1	97.685	9372	64	52	10759	20018	105697	115027	0	15963
SNP2131_tig_71837_18	LG18	WNWW01001892.1	99.566	691	2	1	1	691	7952	7263	0	1258
SNP2730_tig_100570_18	LG18	WNWW01000235.1	98.513	4101	35	6	2441	6523	245938	250030	0	7212
SNP3216_tig_102032_18	LG18	WNWW01000235.1	92.237	4586	189	77	6633	11135	122438	126939	0	6342
SNP3392_tig_85526_18	LG18	WNWW01000652.1	98.328	4666	11	11	1	4602	28230	32892	0	8122
SNP1154_tig_102907_18	LG18	WNWW01000568.1	97.833	13842	120	61	2148	15950	30421	16721	0	23734
SNP5429_tig_97781_18	LG18	WNWW01000568.1	96.55	5131	74	46	1	5079	73532	68453	0	8399
SNP2283_tig_101235_18	LG18	WNWW01000568.1	97.558	3194	38	26	12254	15437	94997	98160	0	5430
SNP1100_tig_103179_18	LG18	WNWW01000468.1	98.782	3367	23	9	10580	13940	9818	13172	0	5975
SNP4750_tig_100576_18	LG18	WNWW01000921.1	99.384	9419	31	4	3873	13286	12168	2772	0	17047
SNP8505_tig_99873_18	LG18	WNWW01000600.1	99.697	16492	10	11	8245	24725	36852	53314	0	30147
SNP8624_tig_97214_20	LG19	WNWW01000503.1	99.685	26338	41	18	1	26320	18075	44388	0	48139
SNP8509_tig_101716_20	LG19	WNWW01000024.1	98.454	11905	58	26	1	11850	264273	276106	0	20851
SNP4286_tig_91979_20	LG19	WNWW01000397.1	99.021	7657	42	14	4757	12403	7656	23	0	13694
SNP1443_tig_95550_20	LG19	WNWW01000024.1	99.086	21113	78	33	1	21048	318512	339574	0	37837
SNP3529_tig_91576_20	LG19	WNWW01000406.1	99.122	26867	96	52	5	26774	40606	67429	0	48178
SNP2606_tig_93026_20	LG19	WNWW01000912.1	98.986	12325	56	22	18555	30832	299187	286885	0	22003
SNP2274_tig_87246_20	LG19	WNWW01000817.1	99.287	12194	36	16	12540	24721	126110	138264	0	21991
SNP7627_tig_79826_20	LG19	WNWW01000183.1	99.731	5955	9	4	1	5952	118640	124590	0	10901
SNP648_tig_86264_20	LG19	WNWW01000177.1	98.755	26177	130	62	1	26084	161402	135329	0	46353
SNP3954_tig_103184_20	LG19	WNWW01000177.1	99.148	12206	29	22	38	12221	135764	123612	0	21894
SNP527_tig_103304_20	LG19	WNWW01000177.1	98.323	9121	43	26	6459	15528	167562	176623	0	15895
SNP5915_tig_96796_20	LG19	WNWW01000404.1	98.497	9384	52	29	15532	24844	54280	44915	0	16467
SNP4416_tig_101767_20	LG19	WNWW01000404.1	99.86	17130	14	6	1	17127	306546	323668	0	31492
SNP34_tig_87975_20	LG19	WNWW01001675.1	98.749	4317	18	4	7	4313	4293	3	0	7640
SNP8709_tig_102621_20	LG19	WNWW01000732.1	98.405	14109	59	20	7812	21844	171744	157726	0	24679
SNP4273_tig_103539_20	LG19	WNWW01000279.1	98.818	13030	59	24	1	12975	1291186	1278197	0	23132
SNP187_tig_102102_20	LG19	WNWW01000279.1	99.016	11174	40	12	1	11156	1027951	1039072	0	19961
SNP1460_tig_87574_20	LG19	WNWW01000080.1	99.64	32797	31	13	1	32759	60223	27476	0	59832
